# Supplementary material for: Genome-wide transcriptomics revealed carbon source-mediated gamma-aminobutyric acid (GABA) production in a probiotic, Lactiplantibacillus pentosus 9D3
Source: Heliyon. 2025 Jan 10;11(2):e41879. doi: 10.1016/j.heliyon.2025.e41879 (PMC11782964; doi:10.1016/j.heliyon.2025.e41879)
Supplement: Multimedia component 1 [file mmc1.xlsx]

## Sheet: RXNS
#	ID	NAME	EQUATION	EC-NUMBER	GENE ASSOCIATION	LOWER BOUND	UPPER BOUND	OBJECTIVE	COMPARTMENT	MIRIAM	SUBSYSTEM	REPLACEMENT ID	NOTE	REFERENCE	CONFIDENCE SCORE
	mnxr01c2	mnxr01c2	PMF[MNXC2] <=> H(+)[MNXC2]		SPONTANEOUS	-99999	99999			sbo/SBO:0000375			REACTION: MNXR01 PROP BC-b: bidi PROP FBA-c: extr PROP FBA-f: 99998.999989 PROP GRE-c: orig PROP BC-p: asso PROP BC-t: enzy
	mnxr01c3	mnxr01c3	PMF[MNXC3] <=> H(+)[MNXC3]		SPONTANEOUS	-99999	99999			sbo/SBO:0000375			REACTION: MNXR01 PROP BC-b: bidi PROP FBA-c: extr PROP GRE-c: orig PROP BC-p: asso PROP BC-t: enzy PROP FBA-f: -99998.999989
	mnxr100018c2c3	mnxr100018c2c3	galactitol[MNXC2] + phosphoenolpyruvate[MNXC3] => pyruvate[MNXC3] + galactitol 1-phosphate[MNXC3]		KSF55_06060 and KSF55_06065 and KSF55_15885 and KSF55_15890 and KSF55_15895	0	99999			sbo/SBO:0000185			REACTION: MNXR100018 PROP FBA-c: zero PROP GRE-c: orig PROP BC-b: oned PROP BC-p: asso PROP BC-t: tran PROP FBA-f: 0
	mnxr100024c3	mnxr100024c3	ATP[MNXC3] + L-glutamate[MNXC3] + NH4(+)[MNXC3] => phosphate[MNXC3] + L-glutamine[MNXC3] + H(+)[MNXC3] + ADP[MNXC3]		KSF55_07395	0	99999			sbo/SBO:0000375			REACTION: MNXR100024 PROP FBA-f: -1.54677550084307 PROP GRE-c: orig PROP BC-b: oned PROP BC-p: asso PROP FBA-c: nonz PROP BC-t: enzy
	mnxr100030c2	mnxr100030c2	L-glutamine[MNXC2] + H2O[MNXC2] => NH4(+)[MNXC2] + L-glutamate[MNXC2]		KSF55_12380	0	99999			sbo/SBO:0000375			REACTION: MNXR100030 PROP FBA-c: zero PROP GRE-c: orig PROP BC-b: oned PROP BC-p: asso PROP BC-t: enzy PROP FBA-f: 0
	mnxr100030c3	mnxr100030c3	H2O[MNXC3] + L-glutamine[MNXC3] => L-glutamate[MNXC3] + NH4(+)[MNXC3]		KSF55_04520 or KSF55_04785 or KSF55_12245 or KSF55_12250	0	99999			sbo/SBO:0000375			REACTION: MNXR100030 PROP FBA-c: zero PROP GRE-c: orig PROP BC-b: oned PROP BC-p: asso PROP BC-t: enzy PROP FBA-f: 0
	mnxr100060c3	mnxr100060c3	NAD(+)[MNXC3] + H2O[MNXC3] + glycolaldehyde[MNXC3] => 2 H(+)[MNXC3] + NADH[MNXC3] + glycolate[MNXC3]		KSF55_01620 or KSF55_13785	0	99999			sbo/SBO:0000375			REACTION: MNXR100060 PROP FBA-c: zero PROP GRE-c: orig PROP BC-b: oned PROP BC-p: asso PROP BC-t: enzy PROP FBA-f: 0
	mnxr100061c2c3	mnxr100061c2c3	glycolaldehyde[MNXC2] <=> glycolaldehyde[MNXC3]			-99999	99999			sbo/SBO:0000185			REACTION: MNXR100061 XREFS: seedR:rxn09680;bigg.reaction:EX_gcald_e;bigg.reaction:GCALDt;bigg.reaction:GCALDtm;bigg.reaction:R_EX_gcald_e;bigg.reaction:R_GCALDt;bigg.reaction:R_GCALDtm;bigg.reaction:R_SK_gcald_c;bigg.reaction:SK_gcald_c;biggR:EX_gcald_e;biggR:GCALDt;biggR:GCALDtm;biggR:R_EX_gcald_e;biggR:R_GCALDt;biggR:R_GCALDtm;biggR:R_SK_gcald_c;biggR:SK_gcald_c;seed.reaction:rxn09680;seed.reac…
	mnxr100086c3	mnxr100086c3	H(+)[MNXC3] + NH4(+)[MNXC3] + 2-oxoglutarate[MNXC3] + NADPH[MNXC3] <=> NADP(+)[MNXC3] + H2O[MNXC3] + L-glutamate[MNXC3]		KSF55_05630	-99999	99999			sbo/SBO:0000375			REACTION: MNXR100086 PROP BC-b: bidi PROP FBA-c: extr PROP GRE-c: orig PROP BC-p: asso PROP BC-t: enzy PROP FBA-f: 99995.2461042117
	mnxr100098c3	mnxr100098c3	H(+)[MNXC3] + NADPH[MNXC3] + glutathione disulfide[MNXC3] <=> NADP(+)[MNXC3] + 2 glutathione[MNXC3]		KSF55_01830 or KSF55_05975	-99999	99999			sbo/SBO:0000375			REACTION: MNXR100098 PROP BC-b: bidi PROP FBA-f: -99999 PROP FBA-c: extr PROP GRE-c: orig PROP BC-p: asso PROP BC-t: enzy
	mnxr100099c3	mnxr100099c3	H2O[MNXC3] + guanosine 3&apos;-diphosphate 5&apos;-triphosphate[MNXC3] => phosphate[MNXC3] + H(+)[MNXC3] + guanosine 3&apos;,5&apos;-bis(diphosphate)[MNXC3]		KSF55_02100 or KSF55_04215	0	99999			sbo/SBO:0000375			REACTION: MNXR100099 PROP FBA-c: zero PROP GRE-c: orig PROP BC-b: oned PROP BC-p: asso PROP BC-t: enzy PROP FBA-f: 0
	mnxr100209c2c3	mnxr100209c2c3	PMF[MNXC2] + D-gluconate[MNXC2] <=> PMF[MNXC3] + D-gluconate[MNXC3]		KSF55_05960	-99999	99999			sbo/SBO:0000185			REACTION: MNXR100209 PROP BC-b: bidi PROP FBA-c: zero PROP GRE-c: orig PROP BC-p: asso PROP BC-t: tran PROP FBA-f: 0
	mnxr100236c3c2	mnxr100236c3c2	ATP[MNXC3] + H2O[MNXC3] + D-glucose[MNXC2] => phosphate[MNXC3] + H(+)[MNXC3] + ADP[MNXC3] + D-glucose[MNXC3]		KSF55_00870 and KSF55_06335 and KSF55_06340 and KSF55_16210	0	99999			sbo/SBO:0000185			REACTION: MNXR100236 PROP FBA-c: zero PROP GRE-c: orig PROP BC-b: oned PROP BC-p: asso PROP BC-t: tran PROP FBA-f: 0
	mnxr100238c2c3	mnxr100238c2c3	PMF[MNXC2] + D-glucose[MNXC2] => PMF[MNXC3] + D-glucose[MNXC3]		KSF55_16080	0	99999			sbo/SBO:0000185			REACTION: MNXR100238 PROP FBA-c: zero PROP GRE-c: orig PROP BC-b: oned PROP BC-p: asso PROP BC-t: tran PROP FBA-f: 0
	mnxr100258c3c2	mnxr100258c3c2	ATP[MNXC3] + H2O[MNXC3] + L-glutamine[MNXC2] => phosphate[MNXC3] + L-glutamine[MNXC3] + H(+)[MNXC3] + ADP[MNXC3]		(KSF55_04045 and KSF55_04050 and KSF55_09625) or (KSF55_04365 and KSF55_04370 and KSF55_04375 and KSF55_04380) or KSF55_10590 or KSF55_10595 or (KSF55_14335 and KSF55_14325 and KSF55_14330)	0	99999			sbo/SBO:0000185			REACTION: MNXR100258 PROP FBA-c: zero PROP GRE-c: orig PROP BC-b: oned PROP BC-p: asso PROP BC-t: tran PROP FBA-f: 0
	mnxr100276c2c3	mnxr100276c2c3	L-glutamate[MNXC3] + 4-aminobutanoate[MNXC2] <=> L-glutamate[MNXC2] + 4-aminobutanoate[MNXC3]		KSF55_17160	-99999	99999			sbo/SBO:0000185			REACTION: MNXR100276 PROP BC-b: bidi PROP FBA-c: zero PROP GRE-c: orig PROP BC-p: asso PROP BC-t: tran PROP FBA-f: 0
	mnxr100285c2c3	mnxr100285c2c3	L-glutamate[MNXC2] + Na(+)[MNXC2] => L-glutamate[MNXC3] + Na(+)[MNXC3]		KSF55_12780	0	99999			sbo/SBO:0000185			REACTION: MNXR100285 PROP FBA-c: zero PROP GRE-c: orig PROP BC-b: oned PROP BC-p: asso PROP BC-t: tran PROP FBA-f: 0
	mnxr100288c3	mnxr100288c3	D-glutamate[MNXC3] <=> L-glutamate[MNXC3]		KSF55_10430	-99999	99999			sbo/SBO:0000375			REACTION: MNXR100288 PROP BC-b: bidi PROP FBA-c: extr PROP GRE-c: orig PROP FBA-f: 99999 PROP BC-p: asso PROP BC-t: enzy
	mnxr100298c2c3	mnxr100298c2c3	PMF[MNXC2] + D-glutamate[MNXC2] => PMF[MNXC3] + D-glutamate[MNXC3]			0	99999			sbo/SBO:0000185			REACTION: MNXR100298 XREFS: seedR:rxn05672;bigg.reaction:GLU_Dt2;bigg.reaction:R_GLU_Dt2;biggR:GLU_Dt2;biggR:R_GLU_Dt2;seed.reaction:rxn05672 REFERENCE: seedR:rxn05672 PROP BC-p: orph PROP FBA-c: zero PROP GRE-c: orig PROP BC-b: oned PROP BC-t: tran PROP FBA-f: 0
	mnxr100299c3c2	mnxr100299c3c2	ATP[MNXC3] + H2O[MNXC3] + L-glutamate[MNXC2] => phosphate[MNXC3] + L-glutamate[MNXC3] + H(+)[MNXC3] + ADP[MNXC3]		KSF55_04050 or (KSF55_04365 and KSF55_04370 and KSF55_04375) or (KSF55_09620 and KSF55_09625) or KSF55_10590 or KSF55_10595 or KSF55_14335	0	99999			sbo/SBO:0000185			REACTION: MNXR100299 PROP FBA-c: zero PROP GRE-c: orig PROP BC-b: oned PROP BC-p: asso PROP BC-t: tran PROP FBA-f: 0
	mnxr100300c2c3	mnxr100300c2c3	PMF[MNXC2] + L-glutamate[MNXC2] <=> L-glutamate[MNXC3] + PMF[MNXC3]		KSF55_12780	-99999	99999			sbo/SBO:0000185			REACTION: MNXR100300 PROP BC-b: bidi PROP FBA-c: zero PROP GRE-c: orig PROP BC-p: asso PROP BC-t: tran PROP FBA-f: 0
	mnxr100303c3	mnxr100303c3	H(+)[MNXC3] + 2 glyoxylate[MNXC3] => CO2[MNXC3] + 2-hydroxy-3-oxopropanoate[MNXC3]		KSF55_04250	0	99999			sbo/SBO:0000375			REACTION: MNXR100303 PROP FBA-c: zero PROP GRE-c: orig PROP BC-b: oned PROP BC-p: asso PROP BC-t: enzy PROP FBA-f: 0
	mnxr100304c3	mnxr100304c3	NAD(+)[MNXC3] + H2O[MNXC3] + glyoxylate[MNXC3] => 2 H(+)[MNXC3] + NADH[MNXC3] + oxalate[MNXC3]		KSF55_13785	0	99999			sbo/SBO:0000375			REACTION: MNXR100304 PROP FBA-c: zero PROP GRE-c: orig PROP BC-b: oned PROP BC-p: asso PROP BC-t: enzy PROP FBA-f: 0
	mnxr100305c3	mnxr100305c3	H2O[MNXC3] + glyoxylate[MNXC3] + O2[MNXC3] => H(+)[MNXC3] + oxalate[MNXC3] + H2O2[MNXC3]			0	99999			rhea/14837;sbo/SBO:0000375			REACTION: MNXR100305 CLASSIFICATION: 1.1.3.15;1.2.3.5 XREFS: rheaR:14837;bigg.reaction:GLXO2p;bigg.reaction:GLXO3r;bigg.reaction:R_GLXO2p;bigg.reaction:R_GLXO3r;biggR:GLXO2p;biggR:GLXO3r;biggR:R_GLXO2p;biggR:R_GLXO3r;kegg.reaction:R00466;keggR:R00466;metacyc.reaction:GLYOXYLATE-OXIDASE-RXN;metacycR:GLYOXYLATE-OXIDASE-RXN;rhea:14837;rhea:14838;rhea:14839;rhea:14840;rheaR:14838;rheaR:14839;rheaR:14…
	mnxr100307c2c3	mnxr100307c2c3	PMF[MNXC2] + glyoxylate[MNXC2] => PMF[MNXC3] + glyoxylate[MNXC3]			0	99999			sbo/SBO:0000185			REACTION: MNXR100307 XREFS: seedR:rxn05577;bigg.reaction:GLXt2;bigg.reaction:R_GLXt2;biggR:GLXt2;biggR:R_GLXt2;seed.reaction:rxn05577;seed.reaction:rxn30287;seed.reaction:rxn30288;seedR:rxn30287;seedR:rxn30288 REFERENCE: seedR:rxn05577 PROP BC-p: orph PROP FBA-c: zero PROP GRE-c: orig PROP BC-b: oned PROP BC-t: tran PROP FBA-f: 0
	mnxr100310c3	mnxr100310c3	2 H(+)[MNXC3] + NADH[MNXC3] + (R)-glycerate[MNXC3] <=> NAD(+)[MNXC3] + H2O[MNXC3] + D-glyceraldehyde[MNXC3]		KSF55_13785	-99999	99999			sbo/SBO:0000375			REACTION: MNXR100310 PROP BC-b: bidi PROP GRE-c: orig PROP BC-p: asso PROP FBA-c: nonz PROP FBA-f: 43748.9426098875 PROP BC-t: enzy
	mnxr100311c2c3	mnxr100311c2c3	D-glyceraldehyde[MNXC2] <=> D-glyceraldehyde[MNXC3]		KSF55_00535 or KSF55_01845 or KSF55_15350	-99999	99999			sbo/SBO:0000185			REACTION: MNXR100311 PROP BC-b: bidi PROP FBA-c: zero PROP GRE-c: orig PROP BC-p: asso PROP BC-t: tran PROP FBA-f: 0
	mnxr100314c3c2	mnxr100314c3c2	ATP[MNXC3] + H2O[MNXC3] + glycine betaine[MNXC2] => phosphate[MNXC3] + H(+)[MNXC3] + ADP[MNXC3] + glycine betaine[MNXC3]		(KSF55_01820 and KSF55_01820 and KSF55_01820 and KSF55_01825) or (KSF55_07510 and KSF55_07515 and KSF55_07520 and KSF55_07525) or (KSF55_07515 and KSF55_07510)	0	99999			sbo/SBO:0000185			REACTION: MNXR100314 PROP FBA-c: zero PROP GRE-c: orig PROP BC-b: oned PROP BC-p: asso PROP BC-t: tran PROP FBA-f: 0
	mnxr100315c2c3	mnxr100315c2c3	PMF[MNXC2] + glycine betaine[MNXC2] <=> PMF[MNXC3] + glycine betaine[MNXC3]		KSF55_14865	-99999	99999			sbo/SBO:0000185			REACTION: MNXR100315 PROP BC-b: bidi PROP FBA-c: zero PROP GRE-c: orig PROP BC-p: asso PROP BC-t: tran PROP FBA-f: 0
	mnxr100318c3c2	mnxr100318c3c2	ATP[MNXC3] + H2O[MNXC3] + glycerol 2-phosphate[MNXC2] => phosphate[MNXC3] + H(+)[MNXC3] + ADP[MNXC3] + glycerol 2-phosphate[MNXC3]		KSF55_06330 and KSF55_06335 and KSF55_06340 and KSF55_06345	0	99999			sbo/SBO:0000185			REACTION: MNXR100318 PROP FBA-c: zero PROP GRE-c: orig PROP BC-b: oned PROP BC-p: asso PROP BC-t: tran PROP FBA-f: 0
	mnxr100320c3c2	mnxr100320c3c2	ATP[MNXC3] + H2O[MNXC3] + sn-glycerol 3-phosphate[MNXC2] => phosphate[MNXC3] + H(+)[MNXC3] + ADP[MNXC3] + sn-glycerol 3-phosphate[MNXC3]		(KSF55_00870 and KSF55_00875 and KSF55_00880 and KSF55_00895) or (KSF55_06330 and KSF55_06335 and KSF55_06340 and KSF55_06345)	0	99999			sbo/SBO:0000185			REACTION: MNXR100320 PROP FBA-c: zero PROP GRE-c: orig PROP BC-b: oned PROP BC-p: asso PROP BC-t: tran PROP FBA-f: 0
	mnxr100325c3	mnxr100325c3	H(+)[MNXC3] + NADH[MNXC3] + 3-hydroxypyruvate[MNXC3] <=> NAD(+)[MNXC3] + (R)-glycerate[MNXC3]		KSF55_03955	-99999	99999			sbo/SBO:0000375			REACTION: MNXR100325 PROP BC-b: bidi PROP GRE-c: orig PROP BC-p: asso PROP FBA-c: nonz PROP FBA-f: 43748.9426098875 PROP BC-t: enzy
	mnxr100326c3	mnxr100326c3	NAD(+)[MNXC3] + glycerol[MNXC3] => H(+)[MNXC3] + NADH[MNXC3] + dihydroxyacetone[MNXC3]		KSF55_00720	0	99999			sbo/SBO:0000375			REACTION: MNXR100326 PROP GRE-c: orig PROP BC-b: oned PROP BC-p: asso PROP FBA-c: nonz PROP FBA-f: -43748.9426098875 PROP BC-t: enzy
	mnxr100328c3	mnxr100328c3	ATP[MNXC3] + (R)-glycerate[MNXC3] => H(+)[MNXC3] + ADP[MNXC3] + (2R)-3-phosphoglycerate[MNXC3]		KSF55_14555	0	99999			sbo/SBO:0000375			REACTION: MNXR100328 PROP FBA-c: zero PROP GRE-c: orig PROP BC-b: oned PROP BC-p: asso PROP BC-t: enzy PROP FBA-f: 0
	mnxr100329c3	mnxr100329c3	ATP[MNXC3] + (R)-glycerate[MNXC3] => H(+)[MNXC3] + ADP[MNXC3] + (2R)-2-phosphoglycerate[MNXC3]		KSF55_14555	0	99999			sbo/SBO:0000375			REACTION: MNXR100329 PROP FBA-c: zero PROP GRE-c: orig PROP BC-b: oned PROP BC-p: asso PROP BC-t: enzy PROP FBA-f: 0
	mnxr100331c3	mnxr100331c3	H(+)[MNXC3] + NADH[MNXC3] + glyoxylate[MNXC3] => NAD(+)[MNXC3] + glycolate[MNXC3]		KSF55_03955	0	99999			sbo/SBO:0000375			REACTION: MNXR100331 PROP FBA-c: zero PROP GRE-c: orig PROP BC-b: oned PROP BC-p: asso PROP BC-t: enzy PROP FBA-f: 0
	mnxr100332c3	mnxr100332c3	H(+)[MNXC3] + NADPH[MNXC3] + glyoxylate[MNXC3] => NADP(+)[MNXC3] + glycolate[MNXC3]		KSF55_03955	0	99999			sbo/SBO:0000375			REACTION: MNXR100332 PROP FBA-c: zero PROP GRE-c: orig PROP BC-b: oned PROP BC-p: asso PROP BC-t: enzy PROP FBA-f: 0
	mnxr100334c2c3	mnxr100334c2c3	PMF[MNXC2] + glycolate[MNXC2] <=> PMF[MNXC3] + glycolate[MNXC3]		KSF55_08410	-99999	99999			sbo/SBO:0000185			REACTION: MNXR100334 PROP BC-b: bidi PROP FBA-c: zero PROP GRE-c: orig PROP BC-p: asso PROP BC-t: tran PROP FBA-f: 0
	mnxr100336c3	mnxr100336c3	H(+)[MNXC3] + NADPH[MNXC3] + 3-hydroxypyruvate[MNXC3] => NADP(+)[MNXC3] + (R)-glycerate[MNXC3]		KSF55_03955	0	99999			sbo/SBO:0000375			REACTION: MNXR100336 PROP FBA-c: zero PROP GRE-c: orig PROP BC-b: oned PROP BC-p: asso PROP BC-t: enzy PROP FBA-f: 0
	mnxr100338c3	mnxr100338c3	glycolate[MNXC3] + O2[MNXC3] => glyoxylate[MNXC3] + H2O2[MNXC3]		KSF55_01430	0	99999			sbo/SBO:0000375			REACTION: MNXR100338 PROP FBA-c: zero PROP GRE-c: orig PROP BC-b: oned PROP BC-p: asso PROP BC-t: enzy PROP FBA-f: 0
	mnxr100339c3	mnxr100339c3	glycolate[MNXC3] + ubiquinone-8[MNXC3] => glyoxylate[MNXC3] + ubiquinol-8[MNXC3]		KSF55_01430	0	99999			sbo/SBO:0000375			REACTION: MNXR100339 PROP FBA-c: zero PROP GRE-c: orig PROP BC-b: oned PROP BC-p: asso PROP BC-t: enzy PROP FBA-f: 0
	mnxr100340c3	mnxr100340c3	glycolate[MNXC3] + menaquinone-8[MNXC3] => glyoxylate[MNXC3] + menaquinol-8[MNXC3]		KSF55_01430	0	99999			sbo/SBO:0000375			REACTION: MNXR100340 PROP FBA-c: zero PROP GRE-c: orig PROP BC-b: oned PROP BC-p: asso PROP BC-t: enzy PROP FBA-f: 0
	mnxr100343c2c3	mnxr100343c2c3	glycerol[MNXC2] <=> glycerol[MNXC3]		KSF55_01845 or KSF55_15350	-99999	99999			sbo/SBO:0000185			REACTION: MNXR100343 PROP BC-b: bidi PROP FBA-c: zero PROP GRE-c: orig PROP BC-p: asso PROP BC-t: tran PROP FBA-f: 0
	mnxr100348c3	mnxr100348c3	ATP[MNXC3] + glycerol[MNXC3] => H(+)[MNXC3] + ADP[MNXC3] + sn-glycerol 3-phosphate[MNXC3]		KSF55_01835	0	99999			sbo/SBO:0000375			REACTION: MNXR100348 PROP FBA-c: zero PROP GRE-c: orig PROP BC-b: oned PROP BC-p: asso PROP BC-t: enzy PROP FBA-f: 0
	mnxr100352c3	mnxr100352c3	glycine[MNXC3] + H2O[MNXC3] + O2[MNXC3] => NH4(+)[MNXC3] + glyoxylate[MNXC3] + H2O2[MNXC3]		KSF55_08245	0	99999			sbo/SBO:0000375			REACTION: MNXR100352 PROP FBA-c: zero PROP GRE-c: orig PROP BC-b: oned PROP BC-p: asso PROP BC-t: enzy PROP FBA-f: 0
	mnxr100367c3c2	mnxr100367c3c2	ATP[MNXC3] + H2O[MNXC3] + glycine[MNXC2] => glycine[MNXC3] + phosphate[MNXC3] + H(+)[MNXC3] + ADP[MNXC3]		KSF55_04050 or KSF55_09625 or KSF55_10590 or KSF55_10595 or KSF55_14335	0	99999			sbo/SBO:0000185			REACTION: MNXR100367 PROP FBA-c: zero PROP GRE-c: orig PROP BC-b: oned PROP BC-p: asso PROP BC-t: tran PROP FBA-f: 0
	mnxr100368c2c3	mnxr100368c2c3	PMF[MNXC2] + glycine[MNXC2] <=> glycine[MNXC3] + PMF[MNXC3]		KSF55_10290 or KSF55_14865	-99999	99999			sbo/SBO:0000185			REACTION: MNXR100368 PROP BC-b: bidi PROP FBA-c: extr PROP GRE-c: orig PROP FBA-f: 99999 PROP BC-p: asso PROP BC-t: tran
	mnxr100371c2c3	mnxr100371c2c3	glycine[MNXC2] <=> glycine[MNXC3]		KSF55_01845	-99999	99999			sbo/SBO:0000185			REACTION: MNXR100371 PROP BC-b: bidi PROP FBA-f: -99999 PROP FBA-c: extr PROP GRE-c: orig PROP BC-p: asso PROP BC-t: tran
	mnxr100389c3	mnxr100389c3	NADPH[MNXC3] + CO2[MNXC3] + D-ribulose 5-phosphate[MNXC3] <=> NADP(+)[MNXC3] + 6-phospho-D-gluconate[MNXC3]		KSF55_05970 or KSF55_07210 or KSF55_11500	-99999	99999			sbo/SBO:0000375			REACTION: MNXR100389 PROP BC-b: bidi PROP FBA-c: zero PROP GRE-c: orig PROP BC-p: asso PROP BC-t: enzy PROP FBA-f: 0
	mnxr100390c3	mnxr100390c3	H(+)[MNXC3] + ADP[MNXC3] + 6-phospho-D-gluconate[MNXC3] <=> ATP[MNXC3] + D-gluconate[MNXC3]		KSF55_05965	-99999	99999			sbo/SBO:0000375			REACTION: MNXR100390 PROP BC-b: bidi PROP FBA-c: zero PROP GRE-c: orig PROP BC-p: asso PROP BC-t: enzy PROP FBA-f: 0
	mnxr100410c3	mnxr100410c3	H2O[MNXC3] + sn-glycerol 3-phosphocholine[MNXC3] => H(+)[MNXC3] + sn-glycerol 3-phosphate[MNXC3] + choline[MNXC3]		KSF55_06350 or KSF55_07380 or KSF55_10770	0	99999			sbo/SBO:0000375			REACTION: MNXR100410 PROP FBA-c: zero PROP GRE-c: orig PROP BC-b: oned PROP BC-p: asso PROP BC-t: enzy PROP FBA-f: 0
	mnxr100413c3	mnxr100413c3	H2O[MNXC3] + sn-glycero-3-phospho-(1&apos;-rac-glycerol)[MNXC3] => H(+)[MNXC3] + sn-glycerol 3-phosphate[MNXC3] + glycerol[MNXC3]		KSF55_06350 or KSF55_07380 or KSF55_10770	0	99999			sbo/SBO:0000375			REACTION: MNXR100413 PROP FBA-c: zero PROP GRE-c: orig PROP BC-b: oned PROP BC-p: asso PROP BC-t: enzy PROP FBA-f: 0
	mnxr100443c2c3	mnxr100443c2c3	glutathione disulfide[MNXC2] <=> glutathione disulfide[MNXC3]			-99999	99999			sbo/SBO:0000185			REACTION: MNXR100443 XREFS: seedR:rxn08674;bigg.reaction:EX_gthox_e;bigg.reaction:GTHOXtex;bigg.reaction:GTHOXtg;bigg.reaction:GTHOXti;bigg.reaction:GTHOXtm;bigg.reaction:GTHOXtu;bigg.reaction:HMR_9628;bigg.reaction:R_EX_gthox_e;bigg.reaction:R_GTHOXtex;bigg.reaction:R_GTHOXtg;bigg.reaction:R_GTHOXti;bigg.reaction:R_GTHOXtm;bigg.reaction:R_GTHOXtu;bigg.reaction:R_HMR_9628;biggR:EX_gthox_e;biggR:G…
	mnxr100446c2	mnxr100446c2	2 glutathione[MNXC2] + H2O2[MNXC2] <=> 2 H2O[MNXC2] + glutathione disulfide[MNXC2]		KSF55_01065	-99999	99999			sbo/SBO:0000375			REACTION: MNXR100446 PROP BC-b: bidi PROP GRE-c: orig PROP FBA-f: -49999.5 PROP BC-p: asso PROP FBA-c: nonz PROP BC-t: enzy
	mnxr100446c3	mnxr100446c3	2 glutathione[MNXC3] + H2O2[MNXC3] <=> 2 H2O[MNXC3] + glutathione disulfide[MNXC3]		KSF55_01065	-99999	99999			sbo/SBO:0000375			REACTION: MNXR100446 PROP BC-b: bidi PROP FBA-f: -99999 PROP FBA-c: extr PROP GRE-c: orig PROP BC-p: asso PROP BC-t: enzy
	mnxr100447c3c2	mnxr100447c3c2	ATP[MNXC3] + H2O[MNXC3] + glutathione[MNXC3] => phosphate[MNXC3] + H(+)[MNXC3] + ADP[MNXC3] + glutathione[MNXC2]		KSF55_05410 and KSF55_05415	0	99999			sbo/SBO:0000185			REACTION: MNXR100447 PROP FBA-c: zero PROP GRE-c: orig PROP BC-b: oned PROP BC-p: asso PROP BC-t: tran PROP FBA-f: 0
	mnxr100448c3c2	mnxr100448c3c2	ATP[MNXC3] + H2O[MNXC3] + glutathione[MNXC2] => phosphate[MNXC3] + H(+)[MNXC3] + ADP[MNXC3] + glutathione[MNXC3]		KSF55_00470 and KSF55_06030 and KSF55_06015 and KSF55_06020	0	99999			sbo/SBO:0000185			REACTION: MNXR100448 PROP FBA-c: zero PROP GRE-c: orig PROP BC-b: oned PROP BC-p: asso PROP BC-t: tran PROP FBA-f: 0
	mnxr100449c2c3	mnxr100449c2c3	glutathione[MNXC2] <=> glutathione[MNXC3]			-99999	99999			sbo/SBO:0000185			REACTION: MNXR100449 XREFS: seedR:rxn08677;bigg.reaction:EX_gthrd_e;bigg.reaction:GTHRDt2;bigg.reaction:GTHRDtex;bigg.reaction:GTHRDtm;bigg.reaction:GTHRDtr;bigg.reaction:GTHRDtu;bigg.reaction:Gthrdtg;bigg.reaction:R_EX_gthrd_e;bigg.reaction:R_GTHRDt2;bigg.reaction:R_GTHRDtex;bigg.reaction:R_GTHRDtm;bigg.reaction:R_GTHRDtr;bigg.reaction:R_GTHRDtu;bigg.reaction:R_Gthrdtg;biggR:EX_gthrd_e;biggR:GTH…
	mnxr100484c2c3	mnxr100484c2c3	hydrogencarbonate[MNXC2] <=> hydrogencarbonate[MNXC3]			-99999	99999			rhea/28695;sbo/SBO:0000185			REACTION: MNXR100484 XREFS: rheaR:28695;bigg.reaction:EX_h2co3_e;bigg.reaction:EX_hco3_e;bigg.reaction:H2CO3TP;bigg.reaction:HCO3t;bigg.reaction:HCO3t2cax;bigg.reaction:HCO3tc;bigg.reaction:HCO3tcx;bigg.reaction:HCO3tex;bigg.reaction:HCO3tn;bigg.reaction:R_EX_h2co3_e;bigg.reaction:R_EX_hco3_e;bigg.reaction:R_H2CO3TP;bigg.reaction:R_HCO3t;bigg.reaction:R_HCO3t2cax;bigg.reaction:R_HCO3tc;bigg.react…
	mnxr100583c2c3	mnxr100583c2c3	PMF[MNXC2] + hexadecanoate[MNXC2] => PMF[MNXC3] + hexadecanoate[MNXC3]			0	99999			sbo/SBO:0000185			REACTION: MNXR100583 XREFS: seedR:rxn10162;bigg.reaction:HDCAt2;bigg.reaction:HDCAt2pp;bigg.reaction:R_HDCAt2;bigg.reaction:R_HDCAt2pp;biggR:HDCAt2;biggR:HDCAt2pp;biggR:R_HDCAt2;biggR:R_HDCAt2pp;seed.reaction:rxn10162 REFERENCE: seedR:rxn10162 PROP BC-p: orph PROP FBA-c: zero PROP GRE-c: orig PROP BC-b: oned PROP BC-t: tran PROP FBA-f: 0
	mnxr100587c3	mnxr100587c3	2 NAD(+)[MNXC3] + H2O[MNXC3] + L-histidinol[MNXC3] => L-histidine[MNXC3] + 3 H(+)[MNXC3] + 2 NADH[MNXC3]		KSF55_11615	0	99999			sbo/SBO:0000375			REACTION: MNXR100587 PROP FBA-c: zero PROP GRE-c: orig PROP BC-b: oned PROP BC-p: asso PROP BC-t: enzy PROP FBA-f: 0
	mnxr100623c2c3	mnxr100623c2c3	ATP[MNXC3] + H2O[MNXC3] + Hg(2+)[MNXC3] => phosphate[MNXC3] + H(+)[MNXC3] + ADP[MNXC3] + Hg(2+)[MNXC2]		KSF55_15245	0	99999			sbo/SBO:0000185			REACTION: MNXR100623 PROP FBA-c: zero PROP GRE-c: orig PROP BC-b: oned PROP BC-p: asso PROP BC-t: tran PROP FBA-f: 0
	mnxr100624c2c3	mnxr100624c2c3	PMF[MNXC2] + Hg(2+)[MNXC3] => PMF[MNXC3] + Hg(2+)[MNXC2]		KSF55_14690	0	99999			sbo/SBO:0000185			REACTION: MNXR100624 PROP FBA-c: zero PROP GRE-c: orig PROP BC-b: oned PROP BC-p: asso PROP BC-t: tran PROP FBA-f: 0
	mnxr100625c2c3	mnxr100625c2c3	Hg(2+)[MNXC2] <=> Hg(2+)[MNXC3]		KSF55_15285	-99999	99999			sbo/SBO:0000185			REACTION: MNXR100625 PROP BC-b: bidi PROP FBA-c: zero PROP GRE-c: orig PROP BC-p: asso PROP BC-t: tran PROP FBA-f: 0
	mnxr100642c3	mnxr100642c3	H2O[MNXC3] + L-histidinol phosphate[MNXC3] => phosphate[MNXC3] + L-histidinol[MNXC3]		KSF55_09775 or KSF55_11610 or KSF55_11630	0	99999			sbo/SBO:0000375			REACTION: MNXR100642 PROP GRE-c: orig PROP BC-b: oned PROP BC-p: asso PROP FBA-c: nonz PROP FBA-f: -0.101999967067968 PROP BC-t: enzy
	mnxr100644c3c2	mnxr100644c3c2	ATP[MNXC3] + H2O[MNXC3] + L-histidine[MNXC2] => L-histidine[MNXC3] + phosphate[MNXC3] + H(+)[MNXC3] + ADP[MNXC3]		KSF55_04050 or KSF55_09625 or KSF55_10590 or KSF55_10595 or KSF55_14335	0	99999			sbo/SBO:0000185			REACTION: MNXR100644 PROP FBA-c: zero PROP GRE-c: orig PROP BC-b: oned PROP BC-p: asso PROP BC-t: tran PROP FBA-f: 0
	mnxr100682c3	mnxr100682c3	H(+)[MNXC3] + NADH[MNXC3] + 2-hydroxy-3-oxopropanoate[MNXC3] <=> NAD(+)[MNXC3] + (R)-glycerate[MNXC3]		KSF55_11500	-99999	99999			sbo/SBO:0000375			REACTION: MNXR100682 PROP BC-b: bidi PROP FBA-f: -99999 PROP FBA-c: extr PROP GRE-c: orig PROP BC-p: asso PROP BC-t: enzy
	mnxr100703c2c3	mnxr100703c2c3	PMF[MNXC2] + hydroquinone[MNXC2] <=> PMF[MNXC3] + hydroquinone[MNXC3]			-99999	99999			sbo/SBO:0000185			REACTION: MNXR100703 XREFS: seedR:rxn05678;bigg.reaction:HQNt6;bigg.reaction:R_HQNt6;biggR:HQNt6;biggR:R_HQNt6;seed.reaction:rxn05678;seed.reaction:rxn30291;seed.reaction:rxn30292;seedR:rxn30291;seedR:rxn30292 REFERENCE: seedR:rxn05678 PROP BC-b: bidi PROP BC-p: orph PROP FBA-c: zero PROP GRE-c: orig PROP BC-t: tran PROP FBA-f: 0
	mnxr100734c3	mnxr100734c3	H(+)[MNXC3] + NADPH[MNXC3] + L-aspartate 4-semialdehyde[MNXC3] <=> NADP(+)[MNXC3] + L-homoserine[MNXC3]		KSF55_02690 or KSF55_11460	-99999	99999			sbo/SBO:0000375			REACTION: MNXR100734 PROP BC-b: bidi PROP FBA-c: extr PROP GRE-c: orig PROP BC-p: asso PROP BC-t: enzy PROP FBA-f: -99998.8909890352
	mnxr100735c3	mnxr100735c3	H(+)[MNXC3] + NADH[MNXC3] + L-aspartate 4-semialdehyde[MNXC3] => NAD(+)[MNXC3] + L-homoserine[MNXC3]		KSF55_02690	0	99999			sbo/SBO:0000375			REACTION: MNXR100735 PROP FBA-c: extr PROP GRE-c: orig PROP BC-b: oned PROP FBA-f: 99999 PROP BC-p: asso PROP BC-t: enzy
	mnxr100737c3	mnxr100737c3	ATP[MNXC3] + L-homoserine[MNXC3] => H(+)[MNXC3] + ADP[MNXC3] + O-phospho-L-homoserine[MNXC3]		KSF55_02695	0	99999			sbo/SBO:0000375			REACTION: MNXR100737 PROP FBA-c: zero PROP GRE-c: orig PROP BC-b: oned PROP BC-p: asso PROP BC-t: enzy PROP FBA-f: 0
	mnxr100763c3	mnxr100763c3	H2O[MNXC3] + pyridoxamine 5&apos;-phosphate[MNXC3] => phosphate[MNXC3] + pyridoxamine[MNXC3]			0	99999			rhea/25135;sbo/SBO:0000375			REACTION: MNXR100763 CLASSIFICATION: 3.1.3.74 XREFS: rheaR:25135;bigg.reaction:HYPOE;bigg.reaction:R_HYPOE;biggR:HYPOE;biggR:R_HYPOE;kegg.reaction:R02494;keggR:R02494;metacyc.reaction:RXN-14046;metacycR:RXN-14046;rhea:25135;rhea:25136;rhea:25137;rhea:25138;rheaR:25136;rheaR:25137;rheaR:25138;sabiork.reaction:2424;sabiorkR:2424;seed.reaction:rxn01808;seedR:rxn01808 REFERENCE: rheaR:25135 PROP BC-p…
	mnxr100786c2c3	mnxr100786c2c3	PMF[MNXC2] + Mg(2+)[MNXC2] + isocitrate(3-)[MNXC2] => Mg(2+)[MNXC3] + PMF[MNXC3] + isocitrate(3-)[MNXC3]		KSF55_02130	0	99999			sbo/SBO:0000185			REACTION: MNXR100786 PROP FBA-f: 1.0999996448e-05 PROP GRE-c: orig PROP BC-b: oned PROP BC-p: asso PROP BC-t: tran PROP FBA-c: nonz
	mnxr100787c2c3	mnxr100787c2c3	PMF[MNXC2] + isocitrate(3-)[MNXC2] <=> PMF[MNXC3] + isocitrate(3-)[MNXC3]		KSF55_02130	-99999	99999			sbo/SBO:0000185			REACTION: MNXR100787 PROP BC-b: bidi PROP FBA-f: -1.09999964479357e-05 PROP GRE-c: orig PROP BC-p: asso PROP BC-t: tran PROP FBA-c: nonz
	mnxr100790c3	mnxr100790c3	L-cysteine[MNXC3] + IscS sulfur acceptor protein[MNXC3] => L-alanine[MNXC3] + IscS with bound sulfur[MNXC3]		KSF55_09900 or KSF55_10655	0	99999			sbo/SBO:0000375			REACTION: MNXR100790 PROP FBA-c: zero PROP GRE-c: orig PROP BC-b: oned PROP BC-p: asso PROP BC-t: enzy PROP FBA-f: 0
	mnxr100796c3	mnxr100796c3	dimethylallyl diphosphate[MNXC3] <=> isopentenyl diphosphate[MNXC3]		KSF55_08070	-99999	99999			sbo/SBO:0000375			REACTION: MNXR100796 PROP BC-b: bidi PROP FBA-c: zero PROP GRE-c: orig PROP BC-p: asso PROP BC-t: enzy PROP FBA-f: 0
	mnxr100803c2c3	mnxr100803c2c3	PMF[MNXC2] + L-idonate[MNXC2] <=> PMF[MNXC3] + L-idonate[MNXC3]		KSF55_05960	-99999	99999			sbo/SBO:0000185			REACTION: MNXR100803 PROP BC-b: bidi PROP FBA-c: zero PROP GRE-c: orig PROP BC-p: asso PROP BC-t: tran PROP FBA-f: 0
	mnxr100813c3	mnxr100813c3	D-erythro-1-(imidazol-4-yl)glycerol 3-phosphate[MNXC3] => H2O[MNXC3] + 3-(imidazol-4-yl)-2-oxopropyl phosphate[MNXC3]		KSF55_11610	0	99999			sbo/SBO:0000375			REACTION: MNXR100813 PROP GRE-c: orig PROP BC-b: oned PROP BC-p: asso PROP FBA-c: nonz PROP FBA-f: 0.101999967063273 PROP BC-t: enzy
	mnxr100821c3c2	mnxr100821c3c2	ATP[MNXC3] + H2O[MNXC3] + L-isoleucine[MNXC2] => phosphate[MNXC3] + L-isoleucine[MNXC3] + H(+)[MNXC3] + ADP[MNXC3]		KSF55_04050 or KSF55_09625 or KSF55_10590 or KSF55_10595 or (KSF55_13400 and KSF55_13405 and KSF55_13410 and KSF55_13415 and KSF55_13420) or KSF55_14335	0	99999			sbo/SBO:0000185			REACTION: MNXR100821 PROP FBA-c: zero PROP GRE-c: orig PROP BC-b: oned PROP BC-p: asso PROP BC-t: tran PROP FBA-f: 0
	mnxr100822c2c3	mnxr100822c2c3	PMF[MNXC2] + L-isoleucine[MNXC2] <=> L-isoleucine[MNXC3] + PMF[MNXC3]		KSF55_01875 or KSF55_10030	-99999	99999			sbo/SBO:0000185			REACTION: MNXR100822 PROP BC-b: bidi PROP FBA-c: zero PROP GRE-c: orig PROP BC-p: asso PROP BC-t: tran PROP FBA-f: 0
	mnxr100826c3	mnxr100826c3	H2O[MNXC3] + 2-isopropylmaleate[MNXC3] <=> (2S)-2-isopropylmalate[MNXC3]		KSF55_08055 and KSF55_08060	-99999	99999			sbo/SBO:0000375			REACTION: MNXR100826 PROP BC-b: bidi PROP FBA-c: zero PROP GRE-c: orig PROP BC-p: asso PROP BC-t: enzy PROP FBA-f: 0
	mnxr100827c3	mnxr100827c3	H2O[MNXC3] + 2-isopropylmaleate[MNXC3] <=> (2R,3S)-3-isopropylmalate[MNXC3]		KSF55_08055 and KSF55_08060	-99999	99999			sbo/SBO:0000375			REACTION: MNXR100827 PROP BC-b: bidi PROP FBA-c: zero PROP GRE-c: orig PROP BC-p: asso PROP BC-t: enzy PROP FBA-f: 0
	mnxr100832c2c3	mnxr100832c2c3	PMF[MNXC2] + (indol-3-yl)acetate[MNXC2] <=> PMF[MNXC3] + (indol-3-yl)acetate[MNXC3]			-99999	99999			sbo/SBO:0000185			REACTION: MNXR100832 XREFS: seedR:rxn10560;bigg.reaction:IND3ACt2r;bigg.reaction:R_IND3ACt2r;biggR:IND3ACt2r;biggR:R_IND3ACt2r;seed.reaction:rxn10560 REFERENCE: seedR:rxn10560 PROP BC-b: bidi PROP BC-p: orph PROP FBA-c: zero PROP GRE-c: orig PROP BC-t: tran PROP FBA-f: 0
	mnxr100878c3	mnxr100878c3	NAD(+)[MNXC3] + (2R,3S)-3-isopropylmalate[MNXC3] => H(+)[MNXC3] + NADH[MNXC3] + (2S)-2-isopropyl-3-oxosuccinate[MNXC3]		KSF55_08050	0	99999			sbo/SBO:0000375			REACTION: MNXR100878 PROP FBA-c: zero PROP GRE-c: orig PROP BC-b: oned PROP BC-p: asso PROP BC-t: enzy PROP FBA-f: 0
	mnxr100914c3	mnxr100914c3	NADPH[MNXC3] + Dodecanoyl-[acyl-carrier protein][MNXC3] + carboxyacetyl-[acyl-carrier protein][MNXC3] => NADP(+)[MNXC3] + CO2[MNXC3] + (3R)-3-Hydroxytetradecanoyl-[acyl-carrier protein][MNXC3] + sulfaniumyl group[MNXC3]		(KSF55_07760 and KSF55_07775 and KSF55_07780) or (KSF55_07760 and KSF55_07780 and KSF55_12595) or (KSF55_07760 and KSF55_07780 and KSF55_14105)	0	99999			sbo/SBO:0000375			REACTION: MNXR100914 PROP FBA-c: zero PROP GRE-c: orig PROP BC-b: oned PROP BC-p: asso PROP BC-t: enzy PROP FBA-f: 0
	mnxr100923c3	mnxr100923c3	19 H(+)[MNXC3] + 13 NADPH[MNXC3] + acetyl-CoA[MNXC3] + 7 malonyl-CoA[MNXC3] => 13 NADP(+)[MNXC3] + 6 H2O[MNXC3] + 8 CoA[MNXC3] + 7 CO2[MNXC3] + (9Z)-hexadecenoate[MNXC3]		(KSF55_03045 and KSF55_07790 and KSF55_07770 and KSF55_07775 and KSF55_07780 and KSF55_07810) or (KSF55_07760 and KSF55_07780)	0	99999			sbo/SBO:0000375			REACTION: MNXR100923 PROP FBA-c: zero PROP GRE-c: orig PROP BC-b: oned PROP BC-p: asso PROP BC-t: enzy PROP FBA-f: 0
	mnxr100939c2c3	mnxr100939c2c3	PMF[MNXC2] + K(+)[MNXC3] <=> PMF[MNXC3] + K(+)[MNXC2]		KSF55_01880	-99999	99999			sbo/SBO:0000185			REACTION: MNXR100939 PROP BC-b: bidi PROP FBA-f: -99999 PROP FBA-c: extr PROP GRE-c: orig PROP BC-p: asso PROP BC-t: tran
	mnxr100950c2c3	mnxr100950c2c3	K(+)[MNXC2] <=> K(+)[MNXC3]		KSF55_09880	-99999	99999			sbo/SBO:0000185			REACTION: MNXR100950 PROP BC-b: bidi PROP FBA-c: zero PROP GRE-c: orig PROP BC-p: asso PROP BC-t: tran PROP FBA-f: 0
	mnxr100951c2c3	mnxr100951c2c3	PMF[MNXC2] + K(+)[MNXC2] <=> PMF[MNXC3] + K(+)[MNXC3]		KSF55_01880 or KSF55_02415 or (KSF55_09880 and KSF55_09885) or KSF55_14635 or KSF55_15970 or KSF55_16975	-99999	99999			sbo/SBO:0000185			REACTION: MNXR100951 PROP BC-b: bidi PROP FBA-f: -99999 PROP FBA-c: extr PROP GRE-c: orig PROP BC-p: asso PROP BC-t: tran
	mnxr101018c3	mnxr101018c3	2 H(+)[MNXC3] + NADH[MNXC3] + (S)-lactate[MNXC3] <=> NAD(+)[MNXC3] + H2O[MNXC3] + (S)-lactaldehyde[MNXC3]		KSF55_01620 or KSF55_13785	-99999	99999			sbo/SBO:0000375			REACTION: MNXR101018 PROP BC-b: bidi PROP FBA-c: zero PROP GRE-c: orig PROP BC-p: asso PROP BC-t: enzy PROP FBA-f: 0
	mnxr101036c3	mnxr101036c3	H2O[MNXC3] + 5&apos;-phosphoguanylyl(3&apos;->5&apos;)guanosine[MNXC3] => 2 GMP[MNXC3] + H(+)[MNXC3]		KSF55_03880	0	99999			sbo/SBO:0000375			REACTION: MNXR101036 PROP FBA-c: zero PROP GRE-c: orig PROP BC-b: oned PROP BC-p: asso PROP BC-t: enzy PROP FBA-f: 0
	mnxr101037c3	mnxr101037c3	H(+)[MNXC3] + pyruvate[MNXC3] + NADH[MNXC3] <=> NAD(+)[MNXC3] + (R)-lactate[MNXC3]		KSF55_04355 or KSF55_09370	-99999	99999			sbo/SBO:0000375			REACTION: MNXR101037 PROP BC-b: bidi PROP FBA-c: extr PROP GRE-c: orig PROP FBA-f: 99999 PROP BC-p: asso PROP BC-t: enzy
	mnxr101040c3	mnxr101040c3	H(+)[MNXC3] + pyruvate[MNXC3] + NADH[MNXC3] <=> NAD(+)[MNXC3] + (S)-lactate[MNXC3]		KSF55_02495	-99999	99999			sbo/SBO:0000375			REACTION: MNXR101040 PROP BC-b: bidi PROP FBA-f: -99999 PROP FBA-c: extr PROP GRE-c: orig PROP BC-p: asso PROP BC-t: enzy
	mnxr101242c3	mnxr101242c3	H(+)[MNXC3] + NADPH[MNXC3] + 2-aminomalonate semialdehyde[MNXC3] <=> NADP(+)[MNXC3] + L-serine[MNXC3]		KSF55_13815	-99999	99999			sbo/SBO:0000375			REACTION: MNXR101242 PROP FBA-f: 56250.0573901125 PROP BC-b: bidi PROP GRE-c: orig PROP BC-p: asso PROP FBA-c: nonz PROP BC-t: enzy
	mnxr101265c3c2	mnxr101265c3c2	ATP[MNXC3] + H2O[MNXC3] + L-lysine[MNXC2] => L-lysine[MNXC3] + phosphate[MNXC3] + H(+)[MNXC3] + ADP[MNXC3]		KSF55_04050 or KSF55_04880 or KSF55_09625 or KSF55_10590 or KSF55_10595 or KSF55_14335	0	99999			sbo/SBO:0000185			REACTION: MNXR101265 PROP FBA-c: zero PROP GRE-c: orig PROP BC-b: oned PROP BC-p: asso PROP BC-t: tran PROP FBA-f: 0
	mnxr101266c2c3	mnxr101266c2c3	PMF[MNXC2] + L-lysine[MNXC2] <=> L-lysine[MNXC3] + PMF[MNXC3]		KSF55_04880	-99999	99999			sbo/SBO:0000185			REACTION: MNXR101266 PROP BC-b: bidi PROP FBA-f: -99999 PROP FBA-c: extr PROP GRE-c: orig PROP BC-p: asso PROP BC-t: tran
	mnxr101267c2c3	mnxr101267c2c3	L-lysine[MNXC3] + PMF[MNXC2] <=> PMF[MNXC3] + L-lysine[MNXC2]		KSF55_06600	-99999	99999			sbo/SBO:0000185			REACTION: MNXR101267 PROP BC-b: bidi PROP FBA-f: -99999 PROP FBA-c: extr PROP GRE-c: orig PROP BC-p: asso PROP BC-t: tran
	mnxr101277c2c3	mnxr101277c2c3	PMF[MNXC2] + (S)-lactate[MNXC2] <=> PMF[MNXC3] + (S)-lactate[MNXC3]		KSF55_08410 or KSF55_13750	-99999	99999			sbo/SBO:0000185			REACTION: MNXR101277 PROP BC-b: bidi PROP FBA-c: extr PROP GRE-c: orig PROP FBA-f: 99999 PROP BC-p: asso PROP BC-t: tran
	mnxr101281c3	mnxr101281c3	(R)-lactate[MNXC3] <=> (S)-lactate[MNXC3]		KSF55_00515	-99999	99999			sbo/SBO:0000375			REACTION: MNXR101281 PROP BC-b: bidi PROP FBA-c: extr PROP GRE-c: orig PROP FBA-f: 99999 PROP BC-p: asso PROP BC-t: enzy
	mnxr101339c3	mnxr101339c3	NAD(+)[MNXC3] + (R)-malate[MNXC3] => pyruvate[MNXC3] + NADH[MNXC3] + CO2[MNXC3]		KSF55_08050	0	99999			sbo/SBO:0000375			REACTION: MNXR101339 PROP FBA-c: zero PROP GRE-c: orig PROP BC-b: oned PROP BC-p: asso PROP BC-t: enzy PROP FBA-f: 0
	mnxr101340c2c3	mnxr101340c2c3	2 PMF[MNXC2] + (R)-malate[MNXC2] => 2 PMF[MNXC3] + (R)-malate[MNXC3]		KSF55_12780	0	99999			sbo/SBO:0000185			REACTION: MNXR101340 PROP FBA-c: zero PROP GRE-c: orig PROP BC-b: oned PROP BC-p: asso PROP BC-t: tran PROP FBA-f: 0
	mnxr101366c2c3	mnxr101366c2c3	PMF[MNXC2] + (R)-malate[MNXC2] => PMF[MNXC3] + (R)-malate[MNXC3]			0	99999			sbo/SBO:0000185			REACTION: MNXR101366 XREFS: seedR:rxn05603;bigg.reaction:MAL_Dt2;bigg.reaction:R_MAL_Dt2;biggR:MAL_Dt2;biggR:R_MAL_Dt2;seed.reaction:rxn05603 REFERENCE: seedR:rxn05603 PROP BC-p: orph PROP FBA-c: zero PROP GRE-c: orig PROP BC-b: oned PROP BC-t: tran PROP FBA-f: 0
	mnxr101369c2c3	mnxr101369c2c3	2 PMF[MNXC2] + Na(+)[MNXC3] + (S)-lactate[MNXC3] + (S)-malate[MNXC2] => 2 PMF[MNXC3] + Na(+)[MNXC2] + (S)-lactate[MNXC2] + (S)-malate[MNXC3]		KSF55_14895	0	99999			sbo/SBO:0000185			REACTION: MNXR101369 PROP FBA-c: extr PROP GRE-c: orig PROP BC-b: oned PROP FBA-f: 99999 PROP BC-p: asso PROP BC-t: tran
	mnxr101370c2c3	mnxr101370c2c3	2 PMF[MNXC2] + (S)-malate[MNXC2] => 2 PMF[MNXC3] + (S)-malate[MNXC3]		KSF55_12780	0	99999			sbo/SBO:0000185			REACTION: MNXR101370 PROP FBA-c: zero PROP GRE-c: orig PROP BC-b: oned PROP BC-p: asso PROP BC-t: tran PROP FBA-f: 0
	mnxr101372c2c3	mnxr101372c2c3	PMF[MNXC2] + (S)-malate[MNXC2] => PMF[MNXC3] + (S)-malate[MNXC3]		KSF55_05305 or KSF55_12780	0	99999			sbo/SBO:0000185			REACTION: MNXR101372 PROP FBA-c: zero PROP GRE-c: orig PROP BC-b: oned PROP BC-p: asso PROP BC-t: tran PROP FBA-f: 0
	mnxr101373c2c3	mnxr101373c2c3	PMF[MNXC2] + (S)-malate[MNXC3] <=> PMF[MNXC3] + (S)-malate[MNXC2]		KSF55_12825	-99999	99999			sbo/SBO:0000185			REACTION: MNXR101373 PROP BC-b: bidi PROP FBA-c: zero PROP GRE-c: orig PROP BC-p: asso PROP BC-t: tran PROP FBA-f: 0
	mnxr101439c3	mnxr101439c3	H(+)[MNXC3] + NADH[MNXC3] + oxaloacetate[MNXC3] <=> NAD(+)[MNXC3] + (S)-malate[MNXC3]		KSF55_02495 or KSF55_05300	-99999	99999			sbo/SBO:0000375			REACTION: MNXR101439 PROP BC-b: bidi PROP GRE-c: orig PROP BC-p: asso PROP FBA-c: nonz PROP BC-t: enzy PROP FBA-f: 84374.3988783903
	mnxr101443c3	mnxr101443c3	NADP(+)[MNXC3] + (S)-malate[MNXC3] => pyruvate[MNXC3] + NADPH[MNXC3] + CO2[MNXC3]		KSF55_05315	0	99999			sbo/SBO:0000375			REACTION: MNXR101443 PROP GRE-c: orig PROP BC-b: oned PROP BC-p: asso PROP FBA-c: nonz PROP BC-t: enzy PROP FBA-f: 12505.0844709434
	mnxr101444c3	mnxr101444c3	NADP(+)[MNXC3] + (S)-malate[MNXC3] <=> H(+)[MNXC3] + NADPH[MNXC3] + oxaloacetate[MNXC3]		KSF55_05300	-99999	99999			sbo/SBO:0000375			REACTION: MNXR101444 PROP BC-b: bidi PROP FBA-c: extr PROP GRE-c: orig PROP FBA-f: 99999 PROP BC-p: asso PROP BC-t: enzy
	mnxr101446c3	mnxr101446c3	pyruvate[MNXC3] + NADH[MNXC3] + CO2[MNXC3] <=> NAD(+)[MNXC3] + (S)-malate[MNXC3]		KSF55_05315 or KSF55_05370	-99999	99999			sbo/SBO:0000375			REACTION: MNXR101446 PROP BC-b: bidi PROP FBA-c: extr PROP GRE-c: orig PROP FBA-f: 99999 PROP BC-p: asso PROP BC-t: enzy
	mnxr101472c3c2	mnxr101472c3c2	ATP[MNXC3] + H2O[MNXC3] + D-methionine[MNXC2] => phosphate[MNXC3] + H(+)[MNXC3] + ADP[MNXC3] + D-methionine[MNXC3]		(KSF55_10795 and KSF55_10800 and KSF55_10805) or (KSF55_10800 and KSF55_08120 and KSF55_10795)	0	99999			sbo/SBO:0000185			REACTION: MNXR101472 PROP FBA-c: zero PROP GRE-c: orig PROP BC-b: oned PROP BC-p: asso PROP BC-t: tran PROP FBA-f: 0
	mnxr101474c3	mnxr101474c3	L-methionine[MNXC3] + H2O[MNXC3] => NH4(+)[MNXC3] + 2-oxobutanoate[MNXC3] + methanethiol[MNXC3]		KSF55_01225	0	99999			sbo/SBO:0000375			REACTION: MNXR101474 PROP FBA-c: extr PROP GRE-c: orig PROP BC-b: oned PROP FBA-f: -99998.93820002 PROP BC-p: asso PROP BC-t: enzy
	mnxr101486c3	mnxr101486c3	L-methionine[MNXC3] + H2O2[MNXC3] => H2O[MNXC3] + L methionine R oxide[MNXC3]		KSF55_08505	0	99999			sbo/SBO:0000375			REACTION: MNXR101486 PROP FBA-c: zero PROP GRE-c: orig PROP BC-b: oned PROP BC-p: asso PROP BC-t: enzy PROP FBA-f: 0
	mnxr101487c3c2	mnxr101487c3c2	ATP[MNXC3] + H2O[MNXC3] + L methionine R oxide[MNXC2] => phosphate[MNXC3] + H(+)[MNXC3] + ADP[MNXC3] + L methionine R oxide[MNXC3]		KSF55_10795 and KSF55_10800 and KSF55_10805	0	99999			sbo/SBO:0000185			REACTION: MNXR101487 PROP FBA-c: zero PROP GRE-c: orig PROP BC-b: oned PROP BC-p: asso PROP BC-t: tran PROP FBA-f: 0
	mnxr101489c3c2	mnxr101489c3c2	ATP[MNXC3] + H2O[MNXC3] + L-methionine[MNXC2] => L-methionine[MNXC3] + phosphate[MNXC3] + H(+)[MNXC3] + ADP[MNXC3]		(KSF55_01700 and KSF55_01705 and KSF55_10795) or KSF55_09620 or KSF55_09625 or KSF55_10590 or KSF55_10595 or (KSF55_10795 and KSF55_10805 and KSF55_10800) or (KSF55_10800 and KSF55_08120 and KSF55_10795) or KSF55_14335	0	99999			sbo/SBO:0000185			REACTION: MNXR101489 PROP FBA-c: zero PROP GRE-c: orig PROP BC-b: oned PROP BC-p: asso PROP BC-t: tran PROP FBA-f: 0
	mnxr101505c3c2	mnxr101505c3c2	ATP[MNXC3] + H2O[MNXC3] + Mg(2+)[MNXC2] => Mg(2+)[MNXC3] + phosphate[MNXC3] + H(+)[MNXC3] + ADP[MNXC3]		KSF55_05520 or KSF55_10005 or KSF55_15070	0	99999			sbo/SBO:0000185			REACTION: MNXR101505 PROP FBA-c: zero PROP GRE-c: orig PROP BC-b: oned PROP BC-p: asso PROP BC-t: tran PROP FBA-f: 0
	mnxr101507c2c3	mnxr101507c2c3	Mg(2+)[MNXC2] <=> Mg(2+)[MNXC3]		KSF55_11640 or KSF55_13620 or KSF55_14690	-99999	99999			sbo/SBO:0000185			REACTION: MNXR101507 PROP BC-b: bidi PROP FBA-f: -99999 PROP FBA-c: extr PROP GRE-c: orig PROP BC-p: asso PROP BC-t: tran
	mnxr101508c2c3	mnxr101508c2c3	Mg(2+)[MNXC3] + 2 PMF[MNXC2] <=> 2 PMF[MNXC3] + Mg(2+)[MNXC2]			-99999	99999			sbo/SBO:0000185			REACTION: MNXR101508 XREFS: seedR:rxn08921;bigg.reaction:MG2t3_2pp;bigg.reaction:R_MG2t3_2pp;biggR:MG2t3_2pp;biggR:R_MG2t3_2pp;seed.reaction:rxn08921 REFERENCE: seedR:rxn08921 PROP BC-b: bidi PROP BC-p: orph PROP FBA-f: -99999 PROP FBA-c: extr PROP GRE-c: orig PROP BC-t: tran
	mnxr101669c2c3	mnxr101669c2c3	Mn(2+)[MNXC3] + PMF[MNXC2] => PMF[MNXC3] + Mn(2+)[MNXC2]		KSF55_14690	0	99999			sbo/SBO:0000185			REACTION: MNXR101669 PROP GRE-c: orig PROP BC-b: oned PROP BC-p: asso PROP BC-t: tran PROP FBA-c: nonz PROP FBA-f: 81243.4513719142
	mnxr101680c3c2	mnxr101680c3c2	ATP[MNXC3] + H2O[MNXC3] + Mn(2+)[MNXC2] => Mn(2+)[MNXC3] + phosphate[MNXC3] + H(+)[MNXC3] + ADP[MNXC3]		(KSF55_02215 and KSF55_05275 and KSF55_05280) or KSF55_03910 or (KSF55_05270 and KSF55_05275 and KSF55_05280)	0	99999			sbo/SBO:0000185			REACTION: MNXR101680 PROP FBA-f: -74932.4111993299 PROP GRE-c: orig PROP BC-b: oned PROP BC-p: asso PROP BC-t: tran PROP FBA-c: nonz
	mnxr101681c2c3	mnxr101681c2c3	PMF[MNXC2] + Mn(2+)[MNXC2] => Mn(2+)[MNXC3] + PMF[MNXC3]		KSF55_01325 or KSF55_06225 or KSF55_13450	0	99999			sbo/SBO:0000185			REACTION: MNXR101681 PROP FBA-c: zero PROP GRE-c: orig PROP BC-b: oned PROP BC-p: asso PROP BC-t: tran PROP FBA-f: 0
	mnxr101715c3	mnxr101715c3	O2[MNXC3] + (S)-malate[MNXC3] => H2O2[MNXC3] + oxaloacetate[MNXC3]			0	99999			kegg.reaction/R00360;sbo/SBO:0000375			REACTION: MNXR101715 CLASSIFICATION: 1.1.3.3;1.1.5.4 XREFS: keggR:R00360;bigg.reaction:MOX;bigg.reaction:R_MOX;biggR:MOX;biggR:R_MOX;kegg.reaction:R00360;seed.reaction:rxn00264;seed.reaction:rxn20161;seedR:rxn00264;seedR:rxn20161 REFERENCE: keggR:R00360 PROP BC-p: orph PROP FBA-c: zero PROP GRE-c: orig PROP BC-b: oned PROP BC-t: enzy PROP FBA-f: 0
	mnxr101737c3	mnxr101737c3	H(+)[MNXC3] + NADPH[MNXC3] + 3-oxopropanoate[MNXC3] => NADP(+)[MNXC3] + 3-hydroxypropanoate[MNXC3]		KSF55_13875	0	99999			sbo/SBO:0000375			REACTION: MNXR101737 PROP FBA-c: zero PROP GRE-c: orig PROP BC-b: oned PROP BC-p: asso PROP BC-t: enzy PROP FBA-f: 0
	mnxr101741c3c2	mnxr101741c3c2	ATP[MNXC3] + H2O[MNXC3] + methanesulfonate[MNXC2] => phosphate[MNXC3] + H(+)[MNXC3] + ADP[MNXC3] + methanesulfonate[MNXC3]		KSF55_02420 and KSF55_02425 and KSF55_02430	0	99999			sbo/SBO:0000185			REACTION: MNXR101741 PROP FBA-c: zero PROP GRE-c: orig PROP BC-b: oned PROP BC-p: asso PROP BC-t: tran PROP FBA-f: 0
	mnxr101743c3	mnxr101743c3	4 H(+)[MNXC3] + 3 NADPH[MNXC3] + methanesulfonate[MNXC3] <=> 3 NADP(+)[MNXC3] + 3 H2O[MNXC3] + methanethiol[MNXC3]			-99999	99999			sbo/SBO:0000375			REACTION: MNXR101743 CLASSIFICATION: 1.8.2.2 XREFS: seedR:rxn12780;bigg.reaction:MSULR;bigg.reaction:R_MSULR;biggR:MSULR;biggR:R_MSULR;seed.reaction:rxn12780 REFERENCE: seedR:rxn12780 PROP BC-b: bidi PROP BC-p: orph PROP FBA-c: zero PROP GRE-c: orig PROP BC-t: enzy PROP FBA-f: 0
	mnxr101753c3	mnxr101753c3	(6R)-5,10-methylene-5,6,7,8-tetrahydrofolate[MNXC3] + 2 H(+)[MNXC3] + FADH2[MNXC3] => (6S)-5-methyl-5,6,7,8-tetrahydrofolate[MNXC3] + FAD[MNXC3]		KSF55_06495	0	99999			sbo/SBO:0000375			REACTION: MNXR101753 PROP FBA-c: zero PROP GRE-c: orig PROP BC-b: oned PROP BC-p: asso PROP BC-t: enzy PROP FBA-f: 0
	mnxr101798c3	mnxr101798c3	NADP(+)[MNXC3] + H2O[MNXC3] => NAD(+)[MNXC3] + phosphate[MNXC3]			0	99999			rhea/28050;sbo/SBO:0000375			REACTION: MNXR101798 CLASSIFICATION: 3.1.3;3.1.3.-;3.1.3.1;3.1.3.108;3.1.3.2 XREFS: rheaR:28050;bigg.reaction:NADPPPS;bigg.reaction:NADPPPSm;bigg.reaction:R_NADPPPS;bigg.reaction:R_NADPPPSm;biggR:NADPPPS;biggR:NADPPPSm;biggR:R_NADPPPS;biggR:R_NADPPPSm;kegg.reaction:R00118;keggR:R00118;metacyc.reaction:RXN-5822;metacycR:RXN-5822;rhea:28050;rhea:28051;rhea:28052;rhea:28053;rheaR:28051;rheaR:28052;r…
	mnxr101803c2c3	mnxr101803c2c3	PMF[MNXC2] + Na(+)[MNXC3] <=> PMF[MNXC3] + Na(+)[MNXC2]		KSF55_04110 or KSF55_04460 or KSF55_11895 or KSF55_14075 or KSF55_14895 or KSF55_15970	-99999	99999			sbo/SBO:0000185			REACTION: MNXR101803 PROP BC-b: bidi PROP FBA-f: -99999 PROP FBA-c: extr PROP GRE-c: orig PROP BC-p: asso PROP BC-t: tran
	mnxr101808c2c3	mnxr101808c2c3	nicotinate[MNXC2] => nicotinate[MNXC3]		KSF55_13300	0	99999			sbo/SBO:0000185			REACTION: MNXR101808 PROP GRE-c: orig PROP BC-b: oned PROP FBA-f: 2.20000219997019e-05 PROP BC-p: asso PROP BC-t: tran PROP FBA-c: nonz
	mnxr101863c3	mnxr101863c3	H(+)[MNXC3] + NADH[MNXC3] + menaquinone-8[MNXC3] => NAD(+)[MNXC3] + menaquinol-8[MNXC3]		KSF55_01535 or KSF55_12355	0	99999			sbo/SBO:0000375			REACTION: MNXR101863 PROP FBA-c: extr PROP GRE-c: orig PROP BC-b: oned PROP FBA-f: 99999 PROP BC-p: asso PROP BC-t: enzy
	mnxr101871c3	mnxr101871c3	H(+)[MNXC3] + NADH[MNXC3] + menaquinone-7[MNXC3] => NAD(+)[MNXC3] + menaquinol-7[MNXC3]		KSF55_01535 or KSF55_05140	0	99999			sbo/SBO:0000375			REACTION: MNXR101871 PROP FBA-c: zero PROP GRE-c: orig PROP BC-b: oned PROP BC-p: asso PROP BC-t: enzy PROP FBA-f: 0
	mnxr101872c3	mnxr101872c3	H(+)[MNXC3] + NADH[MNXC3] + ubiquinone-8[MNXC3] => NAD(+)[MNXC3] + ubiquinol-8[MNXC3]		KSF55_00235 or KSF55_01535 or KSF55_12355	0	99999			sbo/SBO:0000375			REACTION: MNXR101872 PROP FBA-c: zero PROP GRE-c: orig PROP BC-b: oned PROP BC-p: asso PROP BC-t: enzy PROP FBA-f: 0
	mnxr101882c3	mnxr101882c3	ATP[MNXC3] + NAD(+)[MNXC3] => NADP(+)[MNXC3] + H(+)[MNXC3] + ADP[MNXC3]		KSF55_10070	0	99999			sbo/SBO:0000375			REACTION: MNXR101882 PROP GRE-c: orig PROP BC-b: oned PROP FBA-f: -1.10000255517662e-05 PROP BC-p: asso PROP FBA-c: nonz PROP BC-t: enzy
	mnxr101884c3	mnxr101884c3	dATP[MNXC3] + NAD(+)[MNXC3] => NADP(+)[MNXC3] + H(+)[MNXC3] + dADP[MNXC3]		KSF55_10070	0	99999			sbo/SBO:0000375			REACTION: MNXR101884 PROP FBA-c: zero PROP GRE-c: orig PROP BC-b: oned PROP BC-p: asso PROP BC-t: enzy PROP FBA-f: 0
	mnxr101885c3	mnxr101885c3	dGTP[MNXC3] + NAD(+)[MNXC3] => NADP(+)[MNXC3] + H(+)[MNXC3] + dGDP[MNXC3]		KSF55_10070	0	99999			sbo/SBO:0000375			REACTION: MNXR101885 PROP FBA-c: zero PROP GRE-c: orig PROP BC-b: oned PROP BC-p: asso PROP BC-t: enzy PROP FBA-f: 0
	mnxr101886c3	mnxr101886c3	NAD(+)[MNXC3] + dCTP[MNXC3] => NADP(+)[MNXC3] + H(+)[MNXC3] + dCDP[MNXC3]		KSF55_10070	0	99999			sbo/SBO:0000375			REACTION: MNXR101886 PROP FBA-c: zero PROP GRE-c: orig PROP BC-b: oned PROP BC-p: asso PROP BC-t: enzy PROP FBA-f: 0
	mnxr101887c3	mnxr101887c3	NAD(+)[MNXC3] + dTTP[MNXC3] => NADP(+)[MNXC3] + H(+)[MNXC3] + dTDP[MNXC3]		KSF55_10070	0	99999			sbo/SBO:0000375			REACTION: MNXR101887 PROP FBA-c: zero PROP GRE-c: orig PROP BC-b: oned PROP BC-p: asso PROP BC-t: enzy PROP FBA-f: 0
	mnxr101891c3	mnxr101891c3	H(+)[MNXC3] + NADPH[MNXC3] + ubiquinone-8[MNXC3] => NADP(+)[MNXC3] + ubiquinol-8[MNXC3]		KSF55_00235 or KSF55_00545	0	99999			sbo/SBO:0000375			REACTION: MNXR101891 PROP FBA-c: zero PROP GRE-c: orig PROP BC-b: oned PROP BC-p: asso PROP BC-t: enzy PROP FBA-f: 0
	mnxr101898c3	mnxr101898c3	NAD(+)[MNXC3] + NADPH[MNXC3] => NADP(+)[MNXC3] + NADH[MNXC3]		KSF55_16680	0	99999			sbo/SBO:0000375			REACTION: MNXR101898 PROP FBA-f: -99999 PROP FBA-c: extr PROP GRE-c: orig PROP BC-b: oned PROP BC-p: asso PROP BC-t: enzy
	mnxr101912c2c3	mnxr101912c2c3	nitrite[MNXC2] => nitrite[MNXC3]		KSF55_06935	0	99999			sbo/SBO:0000185			REACTION: MNXR101912 PROP FBA-c: extr PROP GRE-c: orig PROP BC-b: oned PROP FBA-f: 99999 PROP BC-p: asso PROP BC-t: tran
	mnxr101914c2c3	mnxr101914c2c3	3 PMF[MNXC2] + 2 Na(+)[MNXC3] => 3 PMF[MNXC3] + 2 Na(+)[MNXC2]		KSF55_13940	0	99999			sbo/SBO:0000185			REACTION: MNXR101914 PROP FBA-c: zero PROP GRE-c: orig PROP BC-b: oned PROP BC-p: asso PROP BC-t: tran PROP FBA-f: 0
	mnxr101915c2c3	mnxr101915c2c3	2 PMF[MNXC2] + Na(+)[MNXC3] => 2 PMF[MNXC3] + Na(+)[MNXC2]		KSF55_13940	0	99999			sbo/SBO:0000185			REACTION: MNXR101915 PROP FBA-c: zero PROP GRE-c: orig PROP BC-b: oned PROP BC-p: asso PROP BC-t: tran PROP FBA-f: 0
	mnxr101918c2c3	mnxr101918c2c3	nicotinamide[MNXC2] => nicotinamide[MNXC3]			0	99999			sbo/SBO:0000185			REACTION: MNXR101918 XREFS: seedR:rxn10867;bigg.reaction:DM_ncam_c;bigg.reaction:EX_ncam_e;bigg.reaction:NCAMUP;bigg.reaction:R_DM_ncam_c;bigg.reaction:R_EX_ncam_e;bigg.reaction:R_NCAMUP;biggR:DM_ncam_c;biggR:EX_ncam_e;biggR:NCAMUP;biggR:R_DM_ncam_c;biggR:R_EX_ncam_e;biggR:R_NCAMUP;seed.reaction:rxn10867;seed.reaction:rxn32452;seed.reaction:rxn32456;seedR:rxn32452;seedR:rxn32456 REFERENCE: seedR:…
	mnxr101937c3	mnxr101937c3	ATP[MNXC3] + dTDP[MNXC3] <=> dTTP[MNXC3] + ADP[MNXC3]		KSF55_01190 or KSF55_05090	-99999	99999			sbo/SBO:0000375			REACTION: MNXR101937 PROP BC-b: bidi PROP FBA-c: zero PROP GRE-c: orig PROP BC-p: asso PROP BC-t: enzy PROP FBA-f: 0
	mnxr101938c3	mnxr101938c3	ATP[MNXC3] + dUDP[MNXC3] <=> ADP[MNXC3] + dUTP[MNXC3]		KSF55_01190 or KSF55_05090	-99999	99999			sbo/SBO:0000375			REACTION: MNXR101938 PROP BC-b: bidi PROP FBA-c: zero PROP GRE-c: orig PROP BC-p: asso PROP BC-t: enzy PROP FBA-f: 0
	mnxr101939c3	mnxr101939c3	dCTP[MNXC3] + ADP[MNXC3] <=> ATP[MNXC3] + dCDP[MNXC3]		KSF55_01190 or KSF55_05090	-99999	99999			sbo/SBO:0000375			REACTION: MNXR101939 PROP BC-b: bidi PROP FBA-c: zero PROP GRE-c: orig PROP BC-p: asso PROP BC-t: enzy PROP FBA-f: 0
	mnxr101940c3	mnxr101940c3	dATP[MNXC3] + ADP[MNXC3] <=> ATP[MNXC3] + dADP[MNXC3]		KSF55_01190 or KSF55_05090	-99999	99999			sbo/SBO:0000375			REACTION: MNXR101940 PROP BC-b: bidi PROP FBA-f: -99999 PROP FBA-c: extr PROP GRE-c: orig PROP BC-p: asso PROP BC-t: enzy
	mnxr101950c2c3	mnxr101950c2c3	NH4(+)[MNXC2] <=> NH4(+)[MNXC3]		KSF55_01745	-99999	99999			sbo/SBO:0000185			REACTION: MNXR101950 PROP BC-b: bidi PROP FBA-c: extr PROP GRE-c: orig PROP FBA-f: 99999 PROP BC-p: asso PROP BC-t: tran
	mnxr101952c2c3	mnxr101952c2c3	NH4(+)[MNXC2] + K(+)[MNXC3] => NH4(+)[MNXC3] + K(+)[MNXC2]		KSF55_01745	0	99999			sbo/SBO:0000185			REACTION: MNXR101952 PROP FBA-c: zero PROP GRE-c: orig PROP BC-b: oned PROP BC-p: asso PROP BC-t: tran PROP FBA-f: 0
	mnxr101955c3c2	mnxr101955c3c2	ATP[MNXC3] + Ni(2+)[MNXC3] + H2O[MNXC3] => phosphate[MNXC3] + H(+)[MNXC3] + ADP[MNXC3] + Ni(2+)[MNXC2]		KSF55_15245	0	99999			sbo/SBO:0000185			REACTION: MNXR101955 PROP FBA-c: zero PROP GRE-c: orig PROP BC-b: oned PROP BC-p: asso PROP BC-t: tran PROP FBA-f: 0
	mnxr101956c2c3	mnxr101956c2c3	Ni(2+)[MNXC3] + PMF[MNXC2] => PMF[MNXC3] + Ni(2+)[MNXC2]		KSF55_14690	0	99999			sbo/SBO:0000185			REACTION: MNXR101956 PROP FBA-c: zero PROP GRE-c: orig PROP BC-b: oned PROP BC-p: asso PROP BC-t: tran PROP FBA-f: 0
	mnxr101957c2c3	mnxr101957c2c3	Ni(2+)[MNXC3] + PMF[MNXC2] + K(+)[MNXC2] => PMF[MNXC3] + K(+)[MNXC3] + Ni(2+)[MNXC2]		KSF55_14690	0	99999			sbo/SBO:0000185			REACTION: MNXR101957 PROP FBA-c: zero PROP GRE-c: orig PROP BC-b: oned PROP BC-p: asso PROP BC-t: tran PROP FBA-f: 0
	mnxr101959c3c2	mnxr101959c3c2	ATP[MNXC3] + H2O[MNXC3] + Ni(2+)[MNXC2] => Ni(2+)[MNXC3] + phosphate[MNXC3] + H(+)[MNXC3] + ADP[MNXC3]		KSF55_15070	0	99999			sbo/SBO:0000185			REACTION: MNXR101959 PROP FBA-c: zero PROP GRE-c: orig PROP BC-b: oned PROP BC-p: asso PROP BC-t: tran PROP FBA-f: 0
	mnxr101969c3	mnxr101969c3	H2O[MNXC3] + beta-nicotinamide D-ribonucleotide[MNXC3] => NH4(+)[MNXC3] + nicotinate beta-D-ribonucleotide[MNXC3]		KSF55_10555	0	99999			sbo/SBO:0000375			REACTION: MNXR101969 PROP FBA-c: zero PROP GRE-c: orig PROP BC-b: oned PROP BC-p: asso PROP BC-t: enzy PROP FBA-f: 0
	mnxr101977c3	mnxr101977c3	H2O[MNXC3] + nicotinamide[MNXC3] => NH4(+)[MNXC3] + nicotinate[MNXC3]		KSF55_11900	0	99999			sbo/SBO:0000375			REACTION: MNXR101977 PROP FBA-c: zero PROP GRE-c: orig PROP BC-b: oned PROP BC-p: asso PROP BC-t: enzy PROP FBA-f: 0
	mnxr101984c2c3	mnxr101984c2c3	PMF[MNXC2] + nitrite[MNXC2] <=> PMF[MNXC3] + nitrite[MNXC3]		KSF55_06935	-99999	99999			sbo/SBO:0000185			REACTION: MNXR101984 PROP BC-b: bidi PROP FBA-f: -99999 PROP FBA-c: extr PROP GRE-c: orig PROP BC-p: asso PROP BC-t: tran
	mnxr101985c2c3	mnxr101985c2c3	PMF[MNXC2] + nitrite[MNXC3] => PMF[MNXC3] + nitrite[MNXC2]		KSF55_06935	0	99999			sbo/SBO:0000185			REACTION: MNXR101985 PROP FBA-c: zero PROP GRE-c: orig PROP BC-b: oned PROP BC-p: asso PROP BC-t: tran PROP FBA-f: 0
	mnxr101991c3c2	mnxr101991c3c2	ATP[MNXC3] + H2O[MNXC3] + nitrate[MNXC2] => phosphate[MNXC3] + H(+)[MNXC3] + ADP[MNXC3] + nitrate[MNXC3]		KSF55_02420 or KSF55_02430	0	99999			sbo/SBO:0000185			REACTION: MNXR101991 PROP FBA-c: zero PROP GRE-c: orig PROP BC-b: oned PROP BC-p: asso PROP BC-t: tran PROP FBA-f: 0
	mnxr101993c2c3	mnxr101993c2c3	PMF[MNXC2] + nitrate[MNXC2] => PMF[MNXC3] + nitrate[MNXC3]		KSF55_06935	0	99999			sbo/SBO:0000185			REACTION: MNXR101993 PROP FBA-c: zero PROP GRE-c: orig PROP BC-b: oned PROP BC-p: asso PROP BC-t: tran PROP FBA-f: 0
	mnxr101995c2c3	mnxr101995c2c3	nitrite[MNXC3] + nitrate[MNXC2] => nitrite[MNXC2] + nitrate[MNXC3]		KSF55_06935	0	99999			sbo/SBO:0000185			REACTION: MNXR101995 PROP FBA-c: zero PROP GRE-c: orig PROP BC-b: oned PROP BC-p: asso PROP BC-t: tran PROP FBA-f: 0
	mnxr102028c2	mnxr102028c2	H2O[MNXC2] + dUMP[MNXC2] => 2&apos;-deoxyuridine[MNXC2] + phosphate[MNXC2]		KSF55_15075	0	99999			sbo/SBO:0000375			REACTION: MNXR102028 PROP FBA-c: zero PROP GRE-c: orig PROP BC-b: oned PROP BC-p: asso PROP BC-t: enzy PROP FBA-f: 0
	mnxr102028c3	mnxr102028c3	H2O[MNXC3] + dUMP[MNXC3] => phosphate[MNXC3] + 2&apos;-deoxyuridine[MNXC3]		KSF55_03900 or KSF55_09365 or KSF55_10280	0	99999			sbo/SBO:0000375			REACTION: MNXR102028 PROP FBA-c: zero PROP GRE-c: orig PROP BC-b: oned PROP BC-p: asso PROP BC-t: enzy PROP FBA-f: 0
	mnxr102031c2	mnxr102031c2	H2O[MNXC2] + dIMP[MNXC2] => phosphate[MNXC2] + 2&apos;-deoxyinosine[MNXC2]		KSF55_15075	0	99999			sbo/SBO:0000375			REACTION: MNXR102031 PROP FBA-c: zero PROP GRE-c: orig PROP BC-b: oned PROP BC-p: asso PROP BC-t: enzy PROP FBA-f: 0
	mnxr102031c3	mnxr102031c3	H2O[MNXC3] + dIMP[MNXC3] => phosphate[MNXC3] + 2&apos;-deoxyinosine[MNXC3]		KSF55_03900	0	99999			sbo/SBO:0000375			REACTION: MNXR102031 PROP FBA-c: zero PROP GRE-c: orig PROP BC-b: oned PROP BC-p: asso PROP BC-t: enzy PROP FBA-f: 0
	mnxr102033c2	mnxr102033c2	H2O[MNXC2] + dCMP[MNXC2] => phosphate[MNXC2] + 2&apos;-deoxycytidine[MNXC2]		KSF55_15075	0	99999			sbo/SBO:0000375			REACTION: MNXR102033 PROP FBA-c: zero PROP GRE-c: orig PROP BC-b: oned PROP BC-p: asso PROP BC-t: enzy PROP FBA-f: 0
	mnxr102033c3	mnxr102033c3	H2O[MNXC3] + dCMP[MNXC3] <=> phosphate[MNXC3] + 2&apos;-deoxycytidine[MNXC3]		KSF55_03900 or KSF55_10280	-99999	99999			sbo/SBO:0000375			REACTION: MNXR102033 PROP BC-b: bidi PROP FBA-c: zero PROP GRE-c: orig PROP BC-p: asso PROP BC-t: enzy PROP FBA-f: 0
	mnxr102035c2	mnxr102035c2	H2O[MNXC2] + dTMP[MNXC2] => phosphate[MNXC2] + thymidine[MNXC2]		KSF55_15075	0	99999			sbo/SBO:0000375			REACTION: MNXR102035 PROP FBA-c: zero PROP GRE-c: orig PROP BC-b: oned PROP BC-p: asso PROP BC-t: enzy PROP FBA-f: 0
	mnxr102035c3	mnxr102035c3	H2O[MNXC3] + dTMP[MNXC3] => phosphate[MNXC3] + thymidine[MNXC3]		KSF55_03900 or KSF55_10280 or KSF55_15840	0	99999			sbo/SBO:0000375			REACTION: MNXR102035 PROP FBA-c: zero PROP GRE-c: orig PROP BC-b: oned PROP BC-p: asso PROP BC-t: enzy PROP FBA-f: 0
	mnxr102036c2	mnxr102036c2	H2O[MNXC2] + dAMP[MNXC2] => phosphate[MNXC2] + 2&apos;-deoxyadenosine[MNXC2]		KSF55_15075	0	99999			sbo/SBO:0000375			REACTION: MNXR102036 PROP FBA-c: zero PROP GRE-c: orig PROP BC-b: oned PROP BC-p: asso PROP BC-t: enzy PROP FBA-f: 0
	mnxr102036c3	mnxr102036c3	dAMP[MNXC3] + H2O[MNXC3] => phosphate[MNXC3] + 2&apos;-deoxyadenosine[MNXC3]		KSF55_03900 or KSF55_10280 or KSF55_15075	0	99999			sbo/SBO:0000375			REACTION: MNXR102036 PROP GRE-c: orig PROP BC-b: oned PROP BC-p: asso PROP FBA-c: nonz PROP BC-t: enzy PROP FBA-f: 0.040810986814904
	mnxr102042c3	mnxr102042c3	dATP[MNXC3] + H2O[MNXC3] => phosphate[MNXC3] + H(+)[MNXC3] + dADP[MNXC3]		KSF55_10425	0	99999			sbo/SBO:0000375			REACTION: MNXR102042 PROP FBA-f: -99999 PROP FBA-c: extr PROP GRE-c: orig PROP BC-b: oned PROP BC-p: asso PROP BC-t: enzy
	mnxr102044c3	mnxr102044c3	dGTP[MNXC3] + H2O[MNXC3] => phosphate[MNXC3] + H(+)[MNXC3] + dGDP[MNXC3]		KSF55_10425	0	99999			sbo/SBO:0000375			REACTION: MNXR102044 PROP FBA-c: zero PROP GRE-c: orig PROP BC-b: oned PROP BC-p: asso PROP BC-t: enzy PROP FBA-f: 0
	mnxr102046c3	mnxr102046c3	H2O[MNXC3] + dCTP[MNXC3] => phosphate[MNXC3] + H(+)[MNXC3] + dCDP[MNXC3]		KSF55_10425	0	99999			sbo/SBO:0000375			REACTION: MNXR102046 PROP FBA-c: zero PROP GRE-c: orig PROP BC-b: oned PROP BC-p: asso PROP BC-t: enzy PROP FBA-f: 0
	mnxr102047c3	mnxr102047c3	H2O[MNXC3] + dUTP[MNXC3] => phosphate[MNXC3] + H(+)[MNXC3] + dUDP[MNXC3]		KSF55_10425	0	99999			sbo/SBO:0000375			REACTION: MNXR102047 PROP FBA-c: zero PROP GRE-c: orig PROP BC-b: oned PROP BC-p: asso PROP BC-t: enzy PROP FBA-f: 0
	mnxr102048c3	mnxr102048c3	H2O[MNXC3] + dTTP[MNXC3] => phosphate[MNXC3] + H(+)[MNXC3] + dTDP[MNXC3]		KSF55_10425	0	99999			sbo/SBO:0000375			REACTION: MNXR102048 PROP FBA-c: zero PROP GRE-c: orig PROP BC-b: oned PROP BC-p: asso PROP BC-t: enzy PROP FBA-f: 0
	mnxr102059c2c3	mnxr102059c2c3	2 PMF[MNXC3] + menaquinol-7[MNXC3] + nitrate[MNXC3] => H2O[MNXC3] + 2 PMF[MNXC2] + menaquinone-7[MNXC3] + nitrite[MNXC3]		KSF55_07015 and KSF55_07020 and KSF55_07025	0	99999			sbo/SBO:0000185			REACTION: MNXR102059 PROP FBA-c: zero PROP GRE-c: orig PROP BC-b: oned PROP BC-p: asso PROP BC-t: tran PROP FBA-f: 0
	mnxr102074c3c2	mnxr102074c3c2	ATP[MNXC3] + H2O[MNXC3] + Na(+)[MNXC3] + K(+)[MNXC2] => phosphate[MNXC3] + H(+)[MNXC3] + ADP[MNXC3] + Na(+)[MNXC2] + K(+)[MNXC3]		KSF55_15070	0	99999			sbo/SBO:0000185			REACTION: MNXR102074 PROP FBA-c: zero PROP GRE-c: orig PROP BC-b: oned PROP BC-p: asso PROP BC-t: tran PROP FBA-f: 0
	mnxr102097c3	mnxr102097c3	H(+)[MNXC3] + oxaloacetate[MNXC3] => pyruvate[MNXC3] + CO2[MNXC3]		KSF55_05315	0	99999			sbo/SBO:0000375			REACTION: MNXR102097 PROP FBA-c: zero PROP GRE-c: orig PROP BC-b: oned PROP BC-p: asso PROP BC-t: enzy PROP FBA-f: 0
	mnxr102101c2c3	mnxr102101c2c3	2 PMF[MNXC2] + oxaloacetate[MNXC2] => 2 PMF[MNXC3] + oxaloacetate[MNXC3]		KSF55_12780	0	99999			sbo/SBO:0000185			REACTION: MNXR102101 PROP FBA-c: zero PROP GRE-c: orig PROP BC-b: oned PROP BC-p: asso PROP BC-t: tran PROP FBA-f: 0
	mnxr102137c3	mnxr102137c3	carbamoyl phosphate[MNXC3] + L-ornithine[MNXC3] <=> phosphate[MNXC3] + H(+)[MNXC3] + L-citrulline[MNXC3]		KSF55_02465	-99999	99999			sbo/SBO:0000375			REACTION: MNXR102137 PROP BC-b: bidi PROP FBA-c: zero PROP GRE-c: orig PROP BC-p: asso PROP BC-t: enzy PROP FBA-f: 0
	mnxr102180c3	mnxr102180c3	H(+)[MNXC3] + (2S)-2-isopropyl-3-oxosuccinate[MNXC3] => CO2[MNXC3] + 4-methyl-2-oxopentanoate[MNXC3]		KSF55_08050	0	99999			sbo/SBO:0000375			REACTION: MNXR102180 PROP FBA-c: zero PROP GRE-c: orig PROP BC-b: oned PROP BC-p: asso PROP BC-t: enzy PROP FBA-f: 0
	mnxr102201c3	mnxr102201c3	H(+)[MNXC3] + 4-hydroxy-3-all-trans-octaprenylbenzoate[MNXC3] => CO2[MNXC3] + 2-all-trans-octaprenylphenol[MNXC3]		KSF55_01300 or KSF55_13280	0	99999			sbo/SBO:0000375			REACTION: MNXR102201 PROP FBA-c: zero PROP GRE-c: orig PROP BC-b: oned PROP BC-p: asso PROP BC-t: enzy PROP FBA-f: 0
	mnxr102209c3	mnxr102209c3	H(+)[MNXC3] + L-ornithine[MNXC3] => CO2[MNXC3] + putrescine[MNXC3]		KSF55_01375 or KSF55_07950	0	99999			sbo/SBO:0000375			REACTION: MNXR102209 PROP FBA-c: zero PROP GRE-c: orig PROP BC-b: oned PROP BC-p: asso PROP BC-t: enzy PROP FBA-f: 0
	mnxr102221c3	mnxr102221c3	L-ornithine[MNXC3] + N-acetyl-L-glutamate[MNXC3] <=> L-glutamate[MNXC3] + N(2)-acetyl-L-ornithine[MNXC3]		KSF55_02450	-99999	99999			sbo/SBO:0000375			REACTION: MNXR102221 PROP BC-b: bidi PROP FBA-c: zero PROP GRE-c: orig PROP BC-p: asso PROP BC-t: enzy PROP FBA-f: 0
	mnxr102222c3c2	mnxr102222c3c2	ATP[MNXC3] + H2O[MNXC3] + L-ornithine[MNXC2] => phosphate[MNXC3] + H(+)[MNXC3] + ADP[MNXC3] + L-ornithine[MNXC3]		KSF55_04050 and KSF55_14325 and KSF55_14330	0	99999			sbo/SBO:0000185			REACTION: MNXR102222 PROP FBA-c: zero PROP GRE-c: orig PROP BC-b: oned PROP BC-p: asso PROP BC-t: tran PROP FBA-f: 0
	mnxr102229c2c3	mnxr102229c2c3	2 PMF[MNXC2] + orotate[MNXC2] => 2 PMF[MNXC3] + orotate[MNXC3]		KSF55_12780	0	99999			sbo/SBO:0000185			REACTION: MNXR102229 PROP FBA-c: zero PROP GRE-c: orig PROP BC-b: oned PROP BC-p: asso PROP BC-t: tran PROP FBA-f: 0
	mnxr102242c2c3	mnxr102242c2c3	oxalate[MNXC2] + formate[MNXC3] <=> oxalate[MNXC3] + formate[MNXC2]		KSF55_15655	-99999	99999			sbo/SBO:0000185			REACTION: MNXR102242 PROP BC-b: bidi PROP FBA-c: zero PROP GRE-c: orig PROP BC-p: asso PROP BC-t: tran PROP FBA-f: 0
	mnxr102302c3	mnxr102302c3	2 H(+)[MNXC3] + NADPH[MNXC3] + (S)-1-pyrroline-5-carboxylate[MNXC3] <=> NADP(+)[MNXC3] + L-proline[MNXC3]		KSF55_02640	-99999	99999			sbo/SBO:0000375			REACTION: MNXR102302 PROP BC-b: bidi PROP FBA-c: extr PROP GRE-c: orig PROP FBA-f: 99999 PROP BC-p: asso PROP BC-t: enzy
	mnxr102303c3	mnxr102303c3	2 H(+)[MNXC3] + NADH[MNXC3] + (S)-1-pyrroline-5-carboxylate[MNXC3] <=> NAD(+)[MNXC3] + L-proline[MNXC3]		KSF55_02640	-99999	99999			sbo/SBO:0000375			REACTION: MNXR102303 PROP BC-b: bidi PROP FBA-f: -99999 PROP FBA-c: extr PROP GRE-c: orig PROP BC-p: asso PROP BC-t: enzy
	mnxr102313c2c3	mnxr102313c2c3	PMF[MNXC2] + 2-phenylacetaldehyde[MNXC2] <=> PMF[MNXC3] + 2-phenylacetaldehyde[MNXC3]			-99999	99999			sbo/SBO:0000185			REACTION: MNXR102313 XREFS: seedR:rxn09060;bigg.reaction:PACALDt2rpp;bigg.reaction:R_PACALDt2rpp;biggR:PACALDt2rpp;biggR:R_PACALDt2rpp;seed.reaction:rxn09060;seed.reaction:rxn11408;seedR:rxn11408 REFERENCE: seedR:rxn09060 PROP BC-b: bidi PROP BC-p: orph PROP FBA-c: zero PROP GRE-c: orig PROP BC-t: tran PROP FBA-f: 0
	mnxr102339c2c3	mnxr102339c2c3	PMF[MNXC2] + 6-O-alpha-D-glucopyranosyl-beta-D-fructofuranose[MNXC2] => PMF[MNXC3] + 6-O-alpha-D-glucopyranosyl-beta-D-fructofuranose[MNXC3]			0	99999			sbo/SBO:0000185			REACTION: MNXR102339 XREFS: seedR:rxn05629;bigg.reaction:PALAt2;bigg.reaction:R_PALAt2;biggR:PALAt2;biggR:R_PALAt2;seed.reaction:rxn05629 REFERENCE: seedR:rxn05629 PROP BC-p: orph PROP FBA-c: zero PROP GRE-c: orig PROP BC-b: oned PROP BC-t: tran PROP FBA-f: 0
	mnxr102391c3	mnxr102391c3	ATP[MNXC3] + pyruvate[MNXC3] + hydrogencarbonate[MNXC3] => phosphate[MNXC3] + H(+)[MNXC3] + ADP[MNXC3] + oxaloacetate[MNXC3]		(KSF55_02160 and KSF55_10720) or KSF55_09735	0	99999			sbo/SBO:0000375			REACTION: MNXR102391 PROP FBA-c: zero PROP GRE-c: orig PROP BC-b: oned PROP BC-p: asso PROP BC-t: enzy PROP FBA-f: 0
	mnxr102437c3	mnxr102437c3	NAD(+)[MNXC3] + pyridoxine 5&apos;-phosphate[MNXC3] => pyridoxal 5&apos;-phosphate[MNXC3] + H(+)[MNXC3] + NADH[MNXC3]			0	99999			sbo/SBO:0000375			REACTION: MNXR102437 XREFS: seedR:rxn09071;bigg.reaction:PDX5PO2;bigg.reaction:R_PDX5PO2;biggR:PDX5PO2;biggR:R_PDX5PO2;seed.reaction:rxn09071 REFERENCE: seedR:rxn09071 PROP BC-p: orph PROP FBA-c: zero PROP GRE-c: orig PROP BC-b: oned PROP BC-t: enzy PROP FBA-f: 0
	mnxr102440c3	mnxr102440c3	H2O[MNXC3] + pyridoxine 5&apos;-phosphate[MNXC3] => phosphate[MNXC3] + pyridoxine[MNXC3]		KSF55_12490	0	99999			sbo/SBO:0000375			REACTION: MNXR102440 PROP FBA-c: zero PROP GRE-c: orig PROP BC-b: oned PROP BC-p: asso PROP BC-t: enzy PROP FBA-f: 0
	mnxr102493c2c3	mnxr102493c2c3	PMF[MNXC2] + phosphoenolpyruvate[MNXC2] <=> PMF[MNXC3] + phosphoenolpyruvate[MNXC3]			-99999	99999			sbo/SBO:0000185			REACTION: MNXR102493 XREFS: seedR:rxn05630;bigg.reaction:PEPt6;bigg.reaction:R_PEPt6;biggR:PEPt6;biggR:R_PEPt6;seed.reaction:rxn05630;seed.reaction:rxn30295;seed.reaction:rxn30296;seed.reaction:rxn34256;seedR:rxn30295;seedR:rxn30296;seedR:rxn34256 REFERENCE: seedR:rxn05630 PROP BC-b: bidi PROP BC-p: orph PROP FBA-c: zero PROP GRE-c: orig PROP BC-t: tran PROP FBA-f: 0
	mnxr102527c3	mnxr102527c3	H(+)[MNXC3] + NADH[MNXC3] + 3-phosphooxypyruvate[MNXC3] <=> NAD(+)[MNXC3] + (2R)-3-phosphoglycerate[MNXC3]		KSF55_00980 and KSF55_03955	-99999	99999			sbo/SBO:0000375			REACTION: MNXR102527 PROP BC-b: bidi PROP FBA-c: zero PROP GRE-c: orig PROP BC-p: asso PROP BC-t: enzy PROP FBA-f: 0
	mnxr102543c3	mnxr102543c3	H2O[MNXC3] + 2-phosphoglycolate[MNXC3] => phosphate[MNXC3] + glycolate[MNXC3]		KSF55_08930 or KSF55_09140 or KSF55_13040 or KSF55_15840 or KSF55_15870 or KSF55_16125	0	99999			sbo/SBO:0000375			REACTION: MNXR102543 PROP FBA-c: zero PROP GRE-c: orig PROP BC-b: oned PROP BC-p: asso PROP BC-t: enzy PROP FBA-f: 0
	mnxr102547c3	mnxr102547c3	(2R)-2-phosphoglycerate[MNXC3] <=> (2R)-3-phosphoglycerate[MNXC3]		KSF55_00990 or KSF55_04755 or KSF55_08295 or KSF55_14130	-99999	99999			sbo/SBO:0000375			REACTION: MNXR102547 PROP BC-b: bidi PROP GRE-c: orig PROP FBA-f: 12503.7887713618 PROP BC-p: asso PROP FBA-c: nonz PROP BC-t: enzy
	mnxr102870c3c2	mnxr102870c3c2	ATP[MNXC3] + H2O[MNXC3] + phosphate[MNXC2] => 2 phosphate[MNXC3] + H(+)[MNXC3] + ADP[MNXC3]		(KSF55_03705 and KSF55_03760 and KSF55_03765 and KSF55_03770) or (KSF55_03755 and KSF55_03760 and KSF55_03765 and KSF55_03775)	0	99999			sbo/SBO:0000185			REACTION: MNXR102870 PROP FBA-f: -99999 PROP FBA-c: extr PROP GRE-c: orig PROP BC-b: oned PROP BC-p: asso PROP BC-t: tran
	mnxr103045c3	mnxr103045c3	ATP[MNXC3] + 4-amino-2-methyl-5-(phosphooxymethyl)pyrimidine[MNXC3] => ADP[MNXC3] + 4-amino-2-methyl-5-(diphosphooxymethyl)pyrimidine[MNXC3]		KSF55_00555 or KSF55_04305	0	99999			sbo/SBO:0000375			REACTION: MNXR103045 PROP FBA-c: zero PROP GRE-c: orig PROP BC-b: oned PROP BC-p: asso PROP BC-t: enzy PROP FBA-f: 0
	mnxr103051c2c3	mnxr103051c2c3	(R)-pantothenate[MNXC2] <=> (R)-pantothenate[MNXC3]			-99999	99999			rhea/34975;sbo/SBO:0000185			REACTION: MNXR103051 XREFS: rheaR:34975;bigg.reaction:DM_pnto__R_c;bigg.reaction:EX_pnto__R_e;bigg.reaction:PNTORtm;bigg.reaction:PNTOte;bigg.reaction:PNTOtex;bigg.reaction:R_DM_pnto__R_c;bigg.reaction:R_EX_pnto__R_e;bigg.reaction:R_PNTORtm;bigg.reaction:R_PNTOte;bigg.reaction:R_PNTOtex;biggR:DM_pnto__R_c;biggR:EX_pnto__R_e;biggR:PNTORtm;biggR:PNTOte;biggR:PNTOtex;biggR:R_DM_pnto__R_c;biggR:R_EX_…
	mnxr103054c2c3	mnxr103054c2c3	Na(+)[MNXC2] + (R)-pantothenate[MNXC2] => Na(+)[MNXC3] + (R)-pantothenate[MNXC3]		KSF55_15965	0	99999			sbo/SBO:0000185			REACTION: MNXR103054 PROP FBA-c: zero PROP GRE-c: orig PROP BC-b: oned PROP BC-p: asso PROP BC-t: tran PROP FBA-f: 0
	mnxr103067c3	mnxr103067c3	H2O[MNXC3] + pyruvate[MNXC3] + ubiquinone-8[MNXC3] => CO2[MNXC3] + ubiquinol-8[MNXC3] + acetate[MNXC3]		KSF55_11960	0	99999			sbo/SBO:0000375			REACTION: MNXR103067 PROP FBA-c: zero PROP GRE-c: orig PROP BC-b: oned PROP BC-p: asso PROP BC-t: enzy PROP FBA-f: 0
	mnxr103068c3	mnxr103068c3	2 phosphate[MNXC3] + 2 H2O[MNXC3] + 2 H(+)[MNXC3] + 2 pyruvate[MNXC3] + 3 O2[MNXC3] => 2 CO2[MNXC3] + 4 H2O2[MNXC3] + 2 acetyl phosphate[MNXC3]		KSF55_04250	0	99999			sbo/SBO:0000375			REACTION: MNXR103068 PROP FBA-c: zero PROP GRE-c: orig PROP BC-b: oned PROP BC-p: asso PROP BC-t: enzy PROP FBA-f: 0
	mnxr103069c3	mnxr103069c3	phosphate[MNXC3] + diphosphate[MNXC3] <=> H2O[MNXC3] + triphosphate[MNXC3]		KSF55_04215	-99999	99999			sbo/SBO:0000375			REACTION: MNXR103069 PROP BC-b: bidi PROP FBA-c: extr PROP GRE-c: orig PROP FBA-f: 99999 PROP BC-p: asso PROP BC-t: enzy
	mnxr103071c2c3	mnxr103071c2c3	propanal[MNXC2] <=> propanal[MNXC3]			-99999	99999			sbo/SBO:0000185			REACTION: MNXR103071 XREFS: seedR:rxn09169;bigg.reaction:EX_ppal_e;bigg.reaction:PPALtex;bigg.reaction:PPALtpp;bigg.reaction:R_EX_ppal_e;bigg.reaction:R_PPALtex;bigg.reaction:R_PPALtpp;biggR:EX_ppal_e;biggR:PPALtex;biggR:PPALtpp;biggR:R_EX_ppal_e;biggR:R_PPALtex;biggR:R_PPALtpp;seed.reaction:rxn09169;seed.reaction:rxn09170;seedR:rxn09170 REFERENCE: seedR:rxn09169 PROP BC-b: bidi PROP BC-p: orph P…
	mnxr103093c2c3	mnxr103093c2c3	Na(+)[MNXC2] + propanoate[MNXC2] => Na(+)[MNXC3] + propanoate[MNXC3]		KSF55_15965	0	99999			sbo/SBO:0000185			REACTION: MNXR103093 PROP FBA-c: zero PROP GRE-c: orig PROP BC-b: oned PROP BC-p: asso PROP BC-t: tran PROP FBA-f: 0
	mnxr103107c3	mnxr103107c3	ATP[MNXC3] + phosphate[MNXC3] + pyruvate[MNXC3] => AMP[MNXC3] + H(+)[MNXC3] + phosphoenolpyruvate[MNXC3] + diphosphate[MNXC3]		KSF55_08815	0	99999			sbo/SBO:0000375			REACTION: MNXR103107 PROP FBA-c: zero PROP GRE-c: orig PROP BC-b: oned PROP BC-p: asso PROP BC-t: enzy PROP FBA-f: 0
	mnxr103111c3c2	mnxr103111c3c2	ATP[MNXC3] + H2O[MNXC3] + diphosphate[MNXC2] => phosphate[MNXC3] + H(+)[MNXC3] + ADP[MNXC3] + diphosphate[MNXC3]		KSF55_03705 and KSF55_03760 and KSF55_03765 and KSF55_03775	0	99999			sbo/SBO:0000185			REACTION: MNXR103111 PROP FBA-c: zero PROP GRE-c: orig PROP BC-b: oned PROP BC-p: asso PROP BC-t: tran PROP FBA-f: 0
	mnxr103113c3	mnxr103113c3	ATP[MNXC3] + diphosphate[MNXC3] <=> H(+)[MNXC3] + ADP[MNXC3] + triphosphate[MNXC3]		KSF55_04220 or KSF55_11835	-99999	99999			sbo/SBO:0000375			REACTION: MNXR103113 PROP BC-b: bidi PROP FBA-c: zero PROP GRE-c: orig PROP BC-p: asso PROP BC-t: enzy PROP FBA-f: 0
	mnxr103114c3	mnxr103114c3	ADP[MNXC3] + diphosphate[MNXC3] <=> ATP[MNXC3] + phosphate[MNXC3]		KSF55_04220 or KSF55_11835	-99999	99999			sbo/SBO:0000375			REACTION: MNXR103114 PROP BC-b: bidi PROP FBA-c: extr PROP GRE-c: orig PROP FBA-f: 99999 PROP BC-p: asso PROP BC-t: enzy
	mnxr103124c2c3	mnxr103124c2c3	PMF[MNXC2] + 1-propanol[MNXC2] => PMF[MNXC3] + 1-propanol[MNXC3]			0	99999			bigg.reaction/PPOHt2pp;sbo/SBO:0000185			REACTION: MNXR103124 XREFS: biggR:PPOHt2pp;bigg.reaction:PPOHt2pp;bigg.reaction:R_PPOHt2pp;biggR:R_PPOHt2pp REFERENCE: biggR:PPOHt2pp PROP BC-p: orph PROP FBA-c: zero PROP GRE-c: orig PROP BC-b: oned PROP BC-t: tran PROP FBA-f: 0
	mnxr103140c3	mnxr103140c3	ATP[MNXC3] + H2O[MNXC3] + pyruvate[MNXC3] => AMP[MNXC3] + phosphate[MNXC3] + 2 H(+)[MNXC3] + phosphoenolpyruvate[MNXC3]		KSF55_08815	0	99999			sbo/SBO:0000375			REACTION: MNXR103140 PROP FBA-c: zero PROP GRE-c: orig PROP BC-b: oned PROP BC-p: asso PROP BC-t: enzy PROP FBA-f: 0
	mnxr103156c3	mnxr103156c3	1-(2-carboxyphenylamino)-1-deoxy-D-ribulose 5-phosphate[MNXC3] <=> N-(5-phospho-beta-D-ribosyl)anthranilate[MNXC3]		KSF55_07710 or KSF55_11600	-99999	99999			sbo/SBO:0000375			REACTION: MNXR103156 PROP BC-b: bidi PROP GRE-c: orig PROP BC-p: asso PROP FBA-f: -0.048699984268751 PROP FBA-c: nonz PROP BC-t: enzy
	mnxr103169c3	mnxr103169c3	1-(5-phospho-beta-D-ribosyl)-5-[(5-phospho-beta-D-ribosylamino)methylideneamino]imidazole-4-carboxamide[MNXC3] <=> 5-[(5-phospho-1-deoxy-D-ribulos-1-ylimino)methylamino]-1-(5-phospho-beta-D-ribosyl)imidazole-4-carboxamide[MNXC3]		KSF55_11595 or KSF55_11600	-99999	99999			sbo/SBO:0000375			REACTION: MNXR103169 PROP BC-b: bidi PROP FBA-f: 0.101999967067968 PROP GRE-c: orig PROP BC-p: asso PROP FBA-c: nonz PROP BC-t: enzy
	mnxr103197c2c3	mnxr103197c2c3	Na(+)[MNXC2] + L-proline[MNXC2] => L-proline[MNXC3] + Na(+)[MNXC3]		KSF55_15965	0	99999			sbo/SBO:0000185			REACTION: MNXR103197 PROP FBA-c: zero PROP GRE-c: orig PROP BC-b: oned PROP BC-p: asso PROP BC-t: tran PROP FBA-f: 0
	mnxr103210c3c2	mnxr103210c3c2	ATP[MNXC3] + H2O[MNXC3] + L-proline[MNXC2] => phosphate[MNXC3] + L-proline[MNXC3] + H(+)[MNXC3] + ADP[MNXC3]		(KSF55_01820 and KSF55_01820 and KSF55_07510) or KSF55_04050 or (KSF55_07510 and KSF55_07515 and KSF55_07520 and KSF55_07525) or KSF55_09625 or KSF55_10590 or KSF55_10595 or KSF55_14335	0	99999			sbo/SBO:0000185			REACTION: MNXR103210 PROP FBA-c: zero PROP GRE-c: orig PROP BC-b: oned PROP BC-p: asso PROP BC-t: tran PROP FBA-f: 0
	mnxr103226c3	mnxr103226c3	phosphoenolpyruvate[MNXC3] + 3-phosphoshikimate[MNXC3] <=> phosphate[MNXC3] + 5-O-(1-carboxyvinyl)-3-phosphoshikimate[MNXC3]		KSF55_09270	-99999	99999			sbo/SBO:0000375			REACTION: MNXR103226 PROP BC-b: bidi PROP GRE-c: orig PROP BC-p: asso PROP FBA-c: nonz PROP BC-t: enzy PROP FBA-f: 0.354699885458103
	mnxr103336c2c3	mnxr103336c2c3	L-ornithine[MNXC3] + putrescine[MNXC2] <=> putrescine[MNXC3] + L-ornithine[MNXC2]		KSF55_04405	-99999	99999			sbo/SBO:0000185			REACTION: MNXR103336 PROP BC-b: bidi PROP FBA-c: zero PROP GRE-c: orig PROP BC-p: asso PROP BC-t: tran PROP FBA-f: 0
	mnxr103338c3c2	mnxr103338c3c2	ATP[MNXC3] + H2O[MNXC3] + putrescine[MNXC2] => phosphate[MNXC3] + H(+)[MNXC3] + ADP[MNXC3] + putrescine[MNXC3]		(KSF55_01555 and KSF55_01560 and KSF55_01565 and KSF55_01570) or KSF55_07510	0	99999			sbo/SBO:0000185			REACTION: MNXR103338 PROP FBA-c: zero PROP GRE-c: orig PROP BC-b: oned PROP BC-p: asso PROP BC-t: tran PROP FBA-f: 0
	mnxr103340c2c3	mnxr103340c2c3	PMF[MNXC2] + putrescine[MNXC2] => PMF[MNXC3] + putrescine[MNXC3]		KSF55_03695 or KSF55_05380 or KSF55_08010 or KSF55_14625	0	99999			sbo/SBO:0000185			REACTION: MNXR103340 PROP FBA-c: zero PROP GRE-c: orig PROP BC-b: oned PROP BC-p: asso PROP BC-t: tran PROP FBA-f: 0
	mnxr103357c3	mnxr103357c3	ATP[MNXC3] + pyridoxamine[MNXC3] => H(+)[MNXC3] + ADP[MNXC3] + pyridoxamine 5&apos;-phosphate[MNXC3]		KSF55_04305	0	99999			sbo/SBO:0000375			REACTION: MNXR103357 PROP FBA-c: zero PROP GRE-c: orig PROP BC-b: oned PROP BC-p: asso PROP BC-t: enzy PROP FBA-f: 0
	mnxr103358c2c3	mnxr103358c2c3	pyridoxamine[MNXC2] => pyridoxamine[MNXC3]			0	99999			rhea/28466;sbo/SBO:0000185			REACTION: MNXR103358 XREFS: rheaR:28466;bigg.reaction:EX_pydam_e;bigg.reaction:PYDAMtex;bigg.reaction:PYDAMtpp;bigg.reaction:PYDAMtr;bigg.reaction:R_EX_pydam_e;bigg.reaction:R_PYDAMtex;bigg.reaction:R_PYDAMtpp;bigg.reaction:R_PYDAMtr;bigg.reaction:R_SK_pydam_c;bigg.reaction:SK_pydam_c;biggR:EX_pydam_e;biggR:PYDAMtex;biggR:PYDAMtpp;biggR:PYDAMtr;biggR:R_EX_pydam_e;biggR:R_PYDAMtex;biggR:R_PYDAMtpp…
	mnxr103361c3	mnxr103361c3	ATP[MNXC3] + pyridoxal[MNXC3] => pyridoxal 5&apos;-phosphate[MNXC3] + H(+)[MNXC3] + ADP[MNXC3]		KSF55_04305	0	99999			sbo/SBO:0000375			REACTION: MNXR103361 PROP FBA-c: zero PROP GRE-c: orig PROP BC-b: oned PROP BC-p: asso PROP BC-t: enzy PROP FBA-f: 0
	mnxr103362c3	mnxr103362c3	ATP[MNXC3] + pyridoxine[MNXC3] => H(+)[MNXC3] + ADP[MNXC3] + pyridoxine 5&apos;-phosphate[MNXC3]		KSF55_04305	0	99999			sbo/SBO:0000375			REACTION: MNXR103362 PROP FBA-c: zero PROP GRE-c: orig PROP BC-b: oned PROP BC-p: asso PROP BC-t: enzy PROP FBA-f: 0
	mnxr103364c2c3	mnxr103364c2c3	pyridoxine[MNXC2] <=> pyridoxine[MNXC3]			-99999	99999			rhea/28470;sbo/SBO:0000185			REACTION: MNXR103364 XREFS: rheaR:28470;bigg.reaction:EX_pydxn_e;bigg.reaction:PYDXNtex;bigg.reaction:PYDXNtpp;bigg.reaction:PYDXNtr;bigg.reaction:R_EX_pydxn_e;bigg.reaction:R_PYDXNtex;bigg.reaction:R_PYDXNtpp;bigg.reaction:R_PYDXNtr;bigg.reaction:R_SK_pydxn_c;bigg.reaction:SK_pydxn_c;biggR:EX_pydxn_e;biggR:PYDXNtex;biggR:PYDXNtpp;biggR:PYDXNtr;biggR:R_EX_pydxn_e;biggR:R_PYDXNtex;biggR:R_PYDXNtpp…
	mnxr103366c3	mnxr103366c3	H(+)[MNXC3] + NADPH[MNXC3] + pyridoxal[MNXC3] => NADP(+)[MNXC3] + pyridoxine[MNXC3]			0	99999			rhea/16129;sbo/SBO:0000375			REACTION: MNXR103366 CLASSIFICATION: 1.1.1.65 XREFS: rheaR:16129;bigg.reaction:PYDXOR;bigg.reaction:R_PYDXOR;biggR:PYDXOR;biggR:R_PYDXOR;kegg.reaction:R01708;keggR:R01708;metacyc.reaction:PYRIDOXINE-4-DEHYDROGENASE-RXN;metacycR:PYRIDOXINE-4-DEHYDROGENASE-RXN;rhea:16129;rhea:16130;rhea:16131;rhea:16132;rheaR:16130;rheaR:16131;rheaR:16132;sabiork.reaction:1820;sabiorkR:1820;seed.reaction:rxn01249;s…
	mnxr103368c3	mnxr103368c3	H2O[MNXC3] + pyridoxal 5&apos;-phosphate[MNXC3] => phosphate[MNXC3] + pyridoxal[MNXC3]		KSF55_00115 or KSF55_10270 or KSF55_12490 or KSF55_15825	0	99999			sbo/SBO:0000375			REACTION: MNXR103368 PROP FBA-c: zero PROP GRE-c: orig PROP BC-b: oned PROP BC-p: asso PROP BC-t: enzy PROP FBA-f: 0
	mnxr103370c2c3	mnxr103370c2c3	pyridoxal[MNXC2] => pyridoxal[MNXC3]			0	99999			rhea/28462;sbo/SBO:0000185			REACTION: MNXR103370 XREFS: rheaR:28462;bigg.reaction:EX_pydx_e;bigg.reaction:PYDXtex;bigg.reaction:PYDXtpp;bigg.reaction:PYDXtr;bigg.reaction:R_EX_pydx_e;bigg.reaction:R_PYDXtex;bigg.reaction:R_PYDXtpp;bigg.reaction:R_PYDXtr;bigg.reaction:R_SK_pydx_c;bigg.reaction:SK_pydx_c;biggR:EX_pydx_e;biggR:PYDXtex;biggR:PYDXtpp;biggR:PYDXtr;biggR:R_EX_pydx_e;biggR:R_PYDXtex;biggR:R_PYDXtpp;biggR:R_PYDXtr;b…
	mnxr103371c3	mnxr103371c3	H(+)[MNXC3] + phosphoenolpyruvate[MNXC3] + ADP[MNXC3] <=> ATP[MNXC3] + pyruvate[MNXC3]		KSF55_08745	-99999	99999			sbo/SBO:0000375			REACTION: MNXR103371 PROP BC-b: bidi PROP FBA-f: -99999 PROP FBA-c: extr PROP GRE-c: orig PROP BC-p: asso PROP BC-t: enzy
	mnxr103402c3	mnxr103402c3	L-threonine[MNXC3] + NAD(+)[MNXC3] => H(+)[MNXC3] + NADH[MNXC3] + (2S)-2-amino-3-oxobutanoate[MNXC3]		KSF55_13645 or KSF55_13650 or KSF55_15875 or KSF55_15880	0	99999			sbo/SBO:0000375			REACTION: MNXR103402 PROP FBA-c: zero PROP GRE-c: orig PROP BC-b: oned PROP BC-p: asso PROP BC-t: enzy PROP FBA-f: 0
	mnxr103417c3c2	mnxr103417c3c2	ATP[MNXC3] + H2O[MNXC3] + raffinose[MNXC2] => phosphate[MNXC3] + H(+)[MNXC3] + ADP[MNXC3] + raffinose[MNXC3]			0	99999			sbo/SBO:0000185			REACTION: MNXR103417 CLASSIFICATION: 3.6.3.18 XREFS: seedR:rxn18495;bigg.reaction:RAFFabc;bigg.reaction:R_RAFFabc;biggR:RAFFabc;biggR:R_RAFFabc;seed.reaction:rxn18495 REFERENCE: seedR:rxn18495 PROP BC-p: orph PROP FBA-c: zero PROP GRE-c: orig PROP BC-b: oned PROP BC-t: tran PROP FBA-f: 0
	mnxr103434c3	mnxr103434c3	D-xylulose 5-phosphate[MNXC3] <=> L-ribulose 5-phosphate[MNXC3]		KSF55_15925	-99999	99999			sbo/SBO:0000375			REACTION: MNXR103434 PROP BC-b: bidi PROP FBA-c: zero PROP GRE-c: orig PROP BC-p: asso PROP BC-t: enzy PROP FBA-f: 0
	mnxr104030c2c3	mnxr104030c2c3	PMF[MNXC2] + riboflavin[MNXC2] <=> riboflavin[MNXC3] + PMF[MNXC3]			-99999	99999			sbo/SBO:0000185			REACTION: MNXR104030 XREFS: seedR:rxn05645;bigg.reaction:RIBFLVt2;bigg.reaction:R_RIBFLVt2;biggR:RIBFLVt2;biggR:R_RIBFLVt2;seed.reaction:rxn05645 REFERENCE: seedR:rxn05645 PROP BC-b: bidi PROP BC-p: orph PROP FBA-c: zero PROP GRE-c: orig PROP BC-t: tran PROP FBA-f: 0
	mnxr104083c3	mnxr104083c3	D-ribulose 5-phosphate[MNXC3] <=> D-xylulose 5-phosphate[MNXC3]		KSF55_07580	-99999	99999			sbo/SBO:0000375			REACTION: MNXR104083 PROP BC-b: bidi PROP GRE-c: orig PROP BC-p: asso PROP FBA-f: 28124.8628931096 PROP FBA-c: nonz PROP BC-t: enzy
	mnxr104266c3c2	mnxr104266c3c2	phosphoenolpyruvate[MNXC3] + salicin[MNXC2] => pyruvate[MNXC3] + salicin-6-phosphate[MNXC3]		KSF55_04385 or (KSF55_06065 and KSF55_15775) or (KSF55_15590 and KSF55_06060 and KSF55_06065)	0	99999			sbo/SBO:0000185			REACTION: MNXR104266 PROP FBA-c: zero PROP GRE-c: orig PROP BC-b: oned PROP BC-p: asso PROP BC-t: tran PROP FBA-f: 0
	mnxr104291c2c3	mnxr104291c2c3	PMF[MNXC2] + D-sorbitol[MNXC2] => PMF[MNXC3] + D-sorbitol[MNXC3]		KSF55_16250 or KSF55_16345	0	99999			sbo/SBO:0000185			REACTION: MNXR104291 PROP FBA-c: zero PROP GRE-c: orig PROP BC-b: oned PROP BC-p: asso PROP BC-t: tran PROP FBA-f: 0
	mnxr104300c3	mnxr104300c3	H2O[MNXC3] + N-succinyl-(2S,6S)-2,6-diaminoheptanedioate[MNXC3] => succinate[MNXC3] + (2S,6S)-2,6-diaminoheptanedioate[MNXC3]		KSF55_06320 or KSF55_12945	0	99999			sbo/SBO:0000375			REACTION: MNXR104300 PROP FBA-c: zero PROP GRE-c: orig PROP BC-b: oned PROP BC-p: asso PROP BC-t: enzy PROP FBA-f: 0
	mnxr104301c3	mnxr104301c3	L-glutamate[MNXC3] + (S)-2-succinylamino-6-oxoheptanedioate[MNXC3] <=> 2-oxoglutarate[MNXC3] + N-succinyl-(2S,6S)-2,6-diaminoheptanedioate[MNXC3]		KSF55_00985 or KSF55_01715 or KSF55_02460 or KSF55_08005 or KSF55_12460	-99999	99999			sbo/SBO:0000375			REACTION: MNXR104301 PROP BC-b: bidi PROP FBA-c: extr PROP GRE-c: orig PROP BC-p: asso PROP FBA-f: 99995.799670033 PROP BC-t: enzy
	mnxr104319c3	mnxr104319c3	NADPH[MNXC3] + Selenodiglutathione[MNXC3] => NADP(+)[MNXC3] + glutathione[MNXC3] + Glutathiolselenolate[MNXC3]			0	99999			bigg.reaction/SELGTHR2;sbo/SBO:0000375			REACTION: MNXR104319 XREFS: biggR:SELGTHR2;bigg.reaction:R_SELGTHR2;bigg.reaction:SELGTHR2;biggR:R_SELGTHR2 REFERENCE: biggR:SELGTHR2 PROP BC-p: orph PROP FBA-c: zero PROP GRE-c: orig PROP BC-b: oned PROP BC-t: enzy PROP FBA-f: 0
	mnxr104320c3	mnxr104320c3	NADPH[MNXC3] + Glutathiolselenolate[MNXC3] => NADP(+)[MNXC3] + glutathione[MNXC3] + hydrogenselenide[MNXC3]			0	99999			bigg.reaction/SELGTHR3;sbo/SBO:0000375			REACTION: MNXR104320 XREFS: biggR:SELGTHR3;bigg.reaction:R_SELGTHR3;bigg.reaction:SELGTHR3;biggR:R_SELGTHR3 REFERENCE: biggR:SELGTHR3 PROP BC-p: orph PROP FBA-c: zero PROP GRE-c: orig PROP BC-b: oned PROP BC-t: enzy PROP FBA-f: 0
	mnxr104325c2c3	mnxr104325c2c3	selenite[MNXC2] => selenite[MNXC3]			0	99999			rhea/34891;sbo/SBO:0000185			REACTION: MNXR104325 XREFS: rheaR:34891;bigg.reaction:EX_slnt_e;bigg.reaction:R_EX_slnt_e;bigg.reaction:R_SELTt;bigg.reaction:R_SELTtm;bigg.reaction:R_SLNTtex;bigg.reaction:SELTt;bigg.reaction:SELTtm;bigg.reaction:SLNTtex;biggR:EX_slnt_e;biggR:R_EX_slnt_e;biggR:R_SELTt;biggR:R_SELTtm;biggR:R_SLNTtex;biggR:SELTt;biggR:SELTtm;biggR:SLNTtex;rhea:34891;rhea:34892;rhea:34893;rhea:34894;rheaR:34892;rhe…
	mnxr104338c3	mnxr104338c3	D-serine[MNXC3] => pyruvate[MNXC3] + NH4(+)[MNXC3]		KSF55_02330 or KSF55_12600	0	99999			sbo/SBO:0000375			REACTION: MNXR104338 PROP FBA-c: zero PROP GRE-c: orig PROP BC-b: oned PROP BC-p: asso PROP BC-t: enzy PROP FBA-f: 0
	mnxr104348c3	mnxr104348c3	D-serine[MNXC3] <=> L-serine[MNXC3]		KSF55_02405	-99999	99999			sbo/SBO:0000375			REACTION: MNXR104348 PROP BC-b: bidi PROP FBA-f: -99999 PROP FBA-c: extr PROP GRE-c: orig PROP BC-p: asso PROP BC-t: enzy
	mnxr104351c3c2	mnxr104351c3c2	ATP[MNXC3] + H2O[MNXC3] + L-serine[MNXC2] => L-serine[MNXC3] + phosphate[MNXC3] + H(+)[MNXC3] + ADP[MNXC3]		KSF55_04050 or KSF55_09625 or KSF55_10590 or KSF55_10595 or KSF55_14335	0	99999			sbo/SBO:0000185			REACTION: MNXR104351 PROP FBA-c: zero PROP GRE-c: orig PROP BC-b: oned PROP BC-p: asso PROP BC-t: tran PROP FBA-f: 0
	mnxr104352c2c3	mnxr104352c2c3	PMF[MNXC2] + L-serine[MNXC2] <=> L-serine[MNXC3] + PMF[MNXC3]		KSF55_02320 or KSF55_14900	-99999	99999			sbo/SBO:0000185			REACTION: MNXR104352 PROP BC-b: bidi PROP FBA-c: zero PROP GRE-c: orig PROP BC-p: asso PROP BC-t: tran PROP FBA-f: 0
	mnxr104378c3	mnxr104378c3	H(+)[MNXC3] + NADPH[MNXC3] + 3-dehydroshikimate[MNXC3] <=> NADP(+)[MNXC3] + shikimate[MNXC3]		KSF55_05225 or KSF55_15575	-99999	99999			sbo/SBO:0000375			REACTION: MNXR104378 PROP BC-b: bidi PROP GRE-c: orig PROP BC-p: asso PROP FBA-c: nonz PROP BC-t: enzy PROP FBA-f: 0.354699885458103
	mnxr104379c3	mnxr104379c3	ATP[MNXC3] + shikimate[MNXC3] => H(+)[MNXC3] + ADP[MNXC3] + 3-phosphoshikimate[MNXC3]		KSF55_09260	0	99999			sbo/SBO:0000375			REACTION: MNXR104379 PROP FBA-f: -0.354699885458103 PROP GRE-c: orig PROP BC-b: oned PROP BC-p: asso PROP FBA-c: nonz PROP BC-t: enzy
	mnxr104380c3	mnxr104380c3	L-cysteine[MNXC3] + O-succinyl-L-homoserine[MNXC3] => H(+)[MNXC3] + succinate[MNXC3] + L,L-cystathionine[MNXC3]		KSF55_01225 or KSF55_11465 or KSF55_11980	0	99999			sbo/SBO:0000375			REACTION: MNXR104380 PROP FBA-c: zero PROP GRE-c: orig PROP BC-b: oned PROP BC-p: asso PROP BC-t: enzy PROP FBA-f: 0
	mnxr104382c3	mnxr104382c3	O-succinyl-L-homoserine[MNXC3] + hydrogen sulfide[MNXC3] => succinate[MNXC3] + L-homocysteine[MNXC3]		KSF55_11465 or KSF55_11980	0	99999			sbo/SBO:0000375			REACTION: MNXR104382 PROP FBA-f: -99999 PROP FBA-c: extr PROP GRE-c: orig PROP BC-b: oned PROP BC-p: asso PROP BC-t: enzy
	mnxr104383c3	mnxr104383c3	methanethiol[MNXC3] + O-succinyl-L-homoserine[MNXC3] => L-methionine[MNXC3] + H(+)[MNXC3] + succinate[MNXC3]		KSF55_11980	0	99999			sbo/SBO:0000375			REACTION: MNXR104383 PROP FBA-c: zero PROP GRE-c: orig PROP BC-b: oned PROP BC-p: asso PROP BC-t: enzy PROP FBA-f: 0
	mnxr104384c3	mnxr104384c3	H(+)[MNXC3] + NH4(+)[MNXC3] + 2-oxobutanoate[MNXC3] + succinate[MNXC3] <=> H2O[MNXC3] + O-succinyl-L-homoserine[MNXC3]		KSF55_01225 or KSF55_11980	-99999	99999			sbo/SBO:0000375			REACTION: MNXR104384 PROP BC-b: bidi PROP FBA-c: extr PROP GRE-c: orig PROP FBA-f: 99999 PROP BC-p: asso PROP BC-t: enzy
	mnxr104442c3	mnxr104442c3	H(+)[MNXC3] + NADH[MNXC3] + 3-sulfopyruvate[MNXC3] <=> NAD(+)[MNXC3] + (S)-3-sulfolactate[MNXC3]		KSF55_10790	-99999	99999			sbo/SBO:0000375			REACTION: MNXR104442 PROP BC-b: bidi PROP FBA-f: -99999 PROP FBA-c: extr PROP GRE-c: orig PROP BC-p: asso PROP BC-t: enzy
	mnxr104443c3	mnxr104443c3	H(+)[MNXC3] + NADPH[MNXC3] + 3-sulfopyruvate[MNXC3] <=> NADP(+)[MNXC3] + (S)-3-sulfolactate[MNXC3]		KSF55_10790	-99999	99999			sbo/SBO:0000375			REACTION: MNXR104443 PROP BC-b: bidi PROP FBA-c: extr PROP GRE-c: orig PROP FBA-f: 99999 PROP BC-p: asso PROP BC-t: enzy
	mnxr104459c2c3	mnxr104459c2c3	PMF[MNXC2] + sulfite[MNXC2] <=> PMF[MNXC3] + sulfite[MNXC3]			-99999	99999			sbo/SBO:0000185			REACTION: MNXR104459 XREFS: seedR:rxn10604;bigg.reaction:R_SO3t;bigg.reaction:SO3t;biggR:R_SO3t;biggR:SO3t;seed.reaction:rxn10604 REFERENCE: seedR:rxn10604 PROP BC-b: bidi PROP BC-p: orph PROP GRE-c: orig PROP BC-t: tran PROP FBA-c: nonz PROP FBA-f: -87501.191049708
	mnxr104494c3c2	mnxr104494c3c2	ATP[MNXC3] + H2O[MNXC3] + spermidine[MNXC2] => phosphate[MNXC3] + H(+)[MNXC3] + ADP[MNXC3] + spermidine[MNXC3]		KSF55_01555 and KSF55_01560 and KSF55_01565 and KSF55_01570	0	99999			sbo/SBO:0000185			REACTION: MNXR104494 PROP FBA-c: zero PROP GRE-c: orig PROP BC-b: oned PROP BC-p: asso PROP BC-t: tran PROP FBA-f: 0
	mnxr104497c2c3	mnxr104497c2c3	PMF[MNXC2] + spermidine[MNXC3] => PMF[MNXC3] + spermidine[MNXC2]		KSF55_00760 or (KSF55_14670 and KSF55_14675)	0	99999			sbo/SBO:0000185			REACTION: MNXR104497 PROP FBA-c: zero PROP GRE-c: orig PROP BC-b: oned PROP BC-p: asso PROP BC-t: tran PROP FBA-f: 0
	mnxr104540c3	mnxr104540c3	NAD(+)[MNXC3] + H2O[MNXC3] + succinate semialdehyde[MNXC3] => 2 H(+)[MNXC3] + NADH[MNXC3] + succinate[MNXC3]		KSF55_01620 or KSF55_13785	0	99999			sbo/SBO:0000375			REACTION: MNXR104540 PROP FBA-c: zero PROP GRE-c: orig PROP BC-b: oned PROP BC-p: asso PROP BC-t: enzy PROP FBA-f: 0
	mnxr104541c3	mnxr104541c3	NADP(+)[MNXC3] + H2O[MNXC3] + succinate semialdehyde[MNXC3] => 2 H(+)[MNXC3] + NADPH[MNXC3] + succinate[MNXC3]		KSF55_01620 or KSF55_13785	0	99999			sbo/SBO:0000375			REACTION: MNXR104541 PROP FBA-c: zero PROP GRE-c: orig PROP BC-b: oned PROP BC-p: asso PROP BC-t: enzy PROP FBA-f: 0
	mnxr104620c2c3	mnxr104620c2c3	2 PMF[MNXC2] + succinate[MNXC2] => 2 PMF[MNXC3] + succinate[MNXC3]		KSF55_12780	0	99999			sbo/SBO:0000185			REACTION: MNXR104620 PROP FBA-c: extr PROP GRE-c: orig PROP BC-b: oned PROP FBA-f: 99999 PROP BC-p: asso PROP BC-t: tran
	mnxr104622c2c3	mnxr104622c2c3	PMF[MNXC2] + succinate[MNXC2] <=> PMF[MNXC3] + succinate[MNXC3]		KSF55_05305 or KSF55_12780	-99999	99999			sbo/SBO:0000185			REACTION: MNXR104622 PROP BC-b: bidi PROP FBA-f: -99999 PROP FBA-c: extr PROP GRE-c: orig PROP BC-p: asso PROP BC-t: tran
	mnxr104650c3	mnxr104650c3	3 NADP(+)[MNXC3] + 3 H2O[MNXC3] + hydrogen sulfide[MNXC3] <=> 4 H(+)[MNXC3] + 3 NADPH[MNXC3] + sulfite[MNXC3]		KSF55_06915	-99999	99999			sbo/SBO:0000375			REACTION: MNXR104650 PROP BC-b: bidi PROP GRE-c: orig PROP FBA-f: 87501.191049708 PROP BC-p: asso PROP FBA-c: nonz PROP BC-t: enzy
	mnxr104659c3	mnxr104659c3	Cis-dec-3-enoyl-[acyl-carrier protein] (n-C10:1)[MNXC3] <=> Trans-Dec-2-enoyl-[acyl-carrier protein][MNXC3]		KSF55_07755 or KSF55_07790	-99999	99999			sbo/SBO:0000375			REACTION: MNXR104659 PROP BC-b: bidi PROP FBA-c: zero PROP GRE-c: orig PROP BC-p: asso PROP BC-t: enzy PROP FBA-f: 0
	mnxr104718c3	mnxr104718c3	(2R,3R)-tartrate[MNXC3] => H2O[MNXC3] + oxaloacetate[MNXC3]		KSF55_05250 and KSF55_05255	0	99999			sbo/SBO:0000375			REACTION: MNXR104718 PROP FBA-c: zero PROP GRE-c: orig PROP BC-b: oned PROP BC-p: asso PROP BC-t: enzy PROP FBA-f: 0
	mnxr104719c3	mnxr104719c3	H(+)[MNXC3] + (2R,3R)-tartrate[MNXC3] => CO2[MNXC3] + (R)-glycerate[MNXC3]		KSF55_08050	0	99999			sbo/SBO:0000375			REACTION: MNXR104719 PROP FBA-c: zero PROP GRE-c: orig PROP BC-b: oned PROP BC-p: asso PROP BC-t: enzy PROP FBA-f: 0
	mnxr104723c2c3	mnxr104723c2c3	succinate[MNXC2] + (2R,3R)-tartrate[MNXC3] <=> succinate[MNXC3] + (2R,3R)-tartrate[MNXC2]		KSF55_05240	-99999	99999			sbo/SBO:0000185			REACTION: MNXR104723 PROP BC-b: bidi PROP FBA-c: zero PROP GRE-c: orig PROP BC-p: asso PROP BC-t: tran PROP FBA-f: 0
	mnxr104756c3	mnxr104756c3	H2O[MNXC3] + thiamine diphosphate[MNXC3] => phosphate[MNXC3] + H(+)[MNXC3] + thiamine phosphate[MNXC3]		KSF55_04310 or KSF55_10425	0	99999			sbo/SBO:0000375			REACTION: MNXR104756 PROP FBA-c: zero PROP GRE-c: orig PROP BC-b: oned PROP BC-p: asso PROP BC-t: enzy PROP FBA-f: 0
	mnxr104805c2c3	mnxr104805c2c3	NADP(+)[MNXC3] + 2 PMF[MNXC2] + NADH[MNXC3] => NAD(+)[MNXC3] + 2 PMF[MNXC3] + NADPH[MNXC3]		KSF55_16680	0	99999			sbo/SBO:0000185			REACTION: MNXR104805 PROP FBA-c: zero PROP GRE-c: orig PROP BC-b: oned PROP BC-p: asso PROP BC-t: tran PROP FBA-f: 0
	mnxr104818c2c3	mnxr104818c2c3	PMF[MNXC2] + thymidine[MNXC2] <=> PMF[MNXC3] + thymidine[MNXC3]		KSF55_14290	-99999	99999			sbo/SBO:0000185			REACTION: MNXR104818 PROP BC-b: bidi PROP FBA-c: zero PROP GRE-c: orig PROP BC-p: asso PROP BC-t: tran PROP FBA-f: 0
	mnxr104819c2c3	mnxr104819c2c3	Na(+)[MNXC2] + thymidine[MNXC2] => Na(+)[MNXC3] + thymidine[MNXC3]		KSF55_14290	0	99999			sbo/SBO:0000185			REACTION: MNXR104819 PROP FBA-c: zero PROP GRE-c: orig PROP BC-b: oned PROP BC-p: asso PROP BC-t: tran PROP FBA-f: 0
	mnxr104830c2c3	mnxr104830c2c3	PMF[MNXC2] + thymine[MNXC2] <=> PMF[MNXC3] + thymine[MNXC3]		KSF55_16765	-99999	99999			sbo/SBO:0000185			REACTION: MNXR104830 PROP BC-b: bidi PROP FBA-c: zero PROP GRE-c: orig PROP BC-p: asso PROP BC-t: tran PROP FBA-f: 0
	mnxr104833c3	mnxr104833c3	L-threonine[MNXC3] <=> glycine[MNXC3] + acetaldehyde[MNXC3]		KSF55_10895	-99999	99999			sbo/SBO:0000375			REACTION: MNXR104833 PROP BC-b: bidi PROP GRE-c: orig PROP BC-p: asso PROP FBA-c: nonz PROP FBA-f: -0.240999922185438 PROP BC-t: enzy
	mnxr104834c3	mnxr104834c3	L-allo-threonine[MNXC3] <=> glycine[MNXC3] + acetaldehyde[MNXC3]		KSF55_10895	-99999	99999			sbo/SBO:0000375			REACTION: MNXR104834 PROP BC-b: bidi PROP FBA-c: zero PROP GRE-c: orig PROP BC-p: asso PROP BC-t: enzy PROP FBA-f: 0
	mnxr104846c3	mnxr104846c3	H2O[MNXC3] + O-phospho-L-homoserine[MNXC3] => L-threonine[MNXC3] + phosphate[MNXC3]		KSF55_12485	0	99999			sbo/SBO:0000375			REACTION: MNXR104846 PROP FBA-c: zero PROP GRE-c: orig PROP BC-b: oned PROP BC-p: asso PROP BC-t: enzy PROP FBA-f: 0
	mnxr104849c3c2	mnxr104849c3c2	ATP[MNXC3] + H2O[MNXC3] + L-threonine[MNXC2] => L-threonine[MNXC3] + phosphate[MNXC3] + H(+)[MNXC3] + ADP[MNXC3]		KSF55_04050 or KSF55_09625 or KSF55_10590 or KSF55_10595 or (KSF55_13400 and KSF55_13405 and KSF55_13410 and KSF55_13415 and KSF55_13420) or KSF55_14335	0	99999			sbo/SBO:0000185			REACTION: MNXR104849 PROP FBA-c: zero PROP GRE-c: orig PROP BC-b: oned PROP BC-p: asso PROP BC-t: tran PROP FBA-f: 0
	mnxr104850c2c3	mnxr104850c2c3	PMF[MNXC2] + L-threonine[MNXC2] => L-threonine[MNXC3] + PMF[MNXC3]		KSF55_02320 or KSF55_15100	0	99999			sbo/SBO:0000185			REACTION: MNXR104850 PROP FBA-c: zero PROP GRE-c: orig PROP BC-b: oned PROP BC-p: asso PROP BC-t: tran PROP FBA-f: 0
	mnxr104854c2c3	mnxr104854c2c3	PMF[MNXC2] + thymine[MNXC3] => PMF[MNXC3] + thymine[MNXC2]			0	99999			sbo/SBO:0000185			REACTION: MNXR104854 XREFS: seedR:rxn09308;bigg.reaction:R_THYMt3pp;bigg.reaction:R_THYMt3r;bigg.reaction:THYMt3pp;bigg.reaction:THYMt3r;biggR:R_THYMt3pp;biggR:R_THYMt3r;biggR:THYMt3pp;biggR:THYMt3r;seed.reaction:rxn09308;seed.reaction:rxn09656;seedR:rxn09656 REFERENCE: seedR:rxn09308 PROP BC-p: orph PROP FBA-c: zero PROP GRE-c: orig PROP BC-b: oned PROP BC-t: tran PROP FBA-f: 0
	mnxr104868c3	mnxr104868c3	D-xylulose 5-phosphate[MNXC3] + alpha-D-ribose 5-phosphate[MNXC3] <=> D-sedoheptulose 7-phosphate[MNXC3] + glyceraldehyde 3-phosphate[MNXC3]		KSF55_09800 or (KSF55_15830 and KSF55_11890)	-99999	99999			sbo/SBO:0000375			REACTION: MNXR104868 PROP BC-b: bidi PROP FBA-f: -28125.6445248574 PROP GRE-c: orig PROP BC-p: asso PROP FBA-c: nonz PROP BC-t: enzy
	mnxr104885c3	mnxr104885c3	ATP[MNXC3] + thymidine[MNXC3] => dTMP[MNXC3] + H(+)[MNXC3] + ADP[MNXC3]		KSF55_03590 or KSF55_10915	0	99999			sbo/SBO:0000375			REACTION: MNXR104885 PROP FBA-c: zero PROP GRE-c: orig PROP BC-b: oned PROP BC-p: asso PROP BC-t: enzy PROP FBA-f: 0
	mnxr104906c3	mnxr104906c3	H2O[MNXC3] + 5-methyl-UMP[MNXC3] => triphosphate[MNXC3]			0	99999			bigg.reaction/TMPHi;sbo/SBO:0000375			REACTION: MNXR104906 XREFS: biggR:TMPHi;bigg.reaction:R_TMPHi;bigg.reaction:TMPHi;biggR:R_TMPHi REFERENCE: biggR:TMPHi PROP BC-p: orph PROP FBA-c: zero PROP GRE-c: orig PROP BC-b: oned PROP BC-t: enzy PROP FBA-f: 0
	mnxr104907c3	mnxr104907c3	thiamine diphosphate[MNXC3] + ADP[MNXC3] <=> ATP[MNXC3] + thiamine phosphate[MNXC3]		KSF55_12320	-99999	99999			sbo/SBO:0000375			REACTION: MNXR104907 PROP BC-b: bidi PROP FBA-c: zero PROP GRE-c: orig PROP BC-p: asso PROP BC-t: enzy PROP FBA-f: 0
	mnxr104909c2c3	mnxr104909c2c3	PMF[MNXC2] + 5-methyl-UMP[MNXC2] <=> PMF[MNXC3] + 5-methyl-UMP[MNXC3]			-99999	99999			bigg.reaction/TMPt6;sbo/SBO:0000185			REACTION: MNXR104909 XREFS: biggR:TMPt6;bigg.reaction:R_TMPt6;bigg.reaction:TMPt6;biggR:R_TMPt6 REFERENCE: biggR:TMPt6 PROP BC-b: bidi PROP BC-p: orph PROP FBA-c: zero PROP GRE-c: orig PROP BC-t: tran PROP FBA-f: 0
	mnxr104916c2c3	mnxr104916c2c3	PMF[MNXC2] + toluene[MNXC2] => PMF[MNXC3] + toluene[MNXC3]			0	99999			bigg.reaction/TOLt2pp;sbo/SBO:0000185			REACTION: MNXR104916 XREFS: biggR:TOLt2pp;bigg.reaction:R_TOLt2pp;bigg.reaction:TOLt2pp;biggR:R_TOLt2pp REFERENCE: biggR:TOLt2pp PROP BC-p: orph PROP FBA-c: zero PROP GRE-c: orig PROP BC-b: oned PROP BC-t: tran PROP FBA-f: 0
	mnxr104917c2c3	mnxr104917c2c3	toluene[MNXC2] => toluene[MNXC3]			0	99999			sbo/SBO:0000185			REACTION: MNXR104917 XREFS: seedR:rxn12814;bigg.reaction:EX_tol_e;bigg.reaction:R_EX_tol_e;bigg.reaction:R_TOLtex;bigg.reaction:R_TOLtpp;bigg.reaction:TOLtex;bigg.reaction:TOLtpp;biggR:EX_tol_e;biggR:R_EX_tol_e;biggR:R_TOLtex;biggR:R_TOLtpp;biggR:TOLtex;biggR:TOLtpp;seed.reaction:rxn12814;seed.reaction:rxn12815;seedR:rxn12815 REFERENCE: seedR:rxn12814 PROP BC-p: orph PROP FBA-c: extr PROP GRE-c: …
	mnxr105000c3	mnxr105000c3	L-glutamate[MNXC3] + 3-(4-hydroxyphenyl)pyruvate[MNXC3] <=> L-tyrosine[MNXC3] + 2-oxoglutarate[MNXC3]		KSF55_06605 or KSF55_08105 or KSF55_10945 or KSF55_11580 or KSF55_11605 or KSF55_12185	-99999	99999			sbo/SBO:0000375			REACTION: MNXR105000 PROP BC-b: bidi PROP GRE-c: orig PROP BC-p: asso PROP FBA-f: 0.131999957375228 PROP FBA-c: nonz PROP BC-t: enzy
	mnxr105003c2c3	mnxr105003c2c3	PMF[MNXC2] + L-tyrosine[MNXC2] <=> L-tyrosine[MNXC3] + PMF[MNXC3]		KSF55_08395 or KSF55_14900	-99999	99999			sbo/SBO:0000185			REACTION: MNXR105003 PROP BC-b: bidi PROP FBA-c: zero PROP GRE-c: orig PROP BC-p: asso PROP BC-t: tran PROP FBA-f: 0
	mnxr105013c3	mnxr105013c3	ATP[MNXC3] + meso-2,6-diaminoheptanedioate[MNXC3] + UDP-N-acetylmuramoyl-L-alanyl-D-glutamate[MNXC3] => phosphate[MNXC3] + H(+)[MNXC3] + ADP[MNXC3] + UDP-N-acetyl-alpha-D-muramoyl-L-alanyl-gamma-D-glutamyl-meso-2,6-diaminoheptanedioate[MNXC3]		KSF55_04775 or KSF55_10920	0	99999			sbo/SBO:0000375			REACTION: MNXR105013 PROP FBA-c: zero PROP GRE-c: orig PROP BC-b: oned PROP BC-p: asso PROP BC-t: enzy PROP FBA-f: 0
	mnxr105109c2c3	mnxr105109c2c3	PMF[MNXC2] + 4-hydroxybenzoate[MNXC2] <=> PMF[MNXC3] + 4-hydroxybenzoate[MNXC3]		KSF55_11385	-99999	99999			sbo/SBO:0000185			REACTION: MNXR105109 PROP BC-b: bidi PROP FBA-c: zero PROP GRE-c: orig PROP BC-p: asso PROP BC-t: tran PROP FBA-f: 0
	mnxr105116c3	mnxr105116c3	H2O[MNXC3] + UDP-N-acetylmuramoyl-L-alanyl-D-gamma-glutamyl-meso-2,6-diaminopimelate-D-alanine[MNXC3] => UDP-N-acetyl-alpha-D-muramoyl-L-alanyl-gamma-D-glutamyl-meso-2,6-diaminoheptanedioate[MNXC3] + D-alanine[MNXC3]		KSF55_08200	0	99999			sbo/SBO:0000375			REACTION: MNXR105116 PROP FBA-c: zero PROP GRE-c: orig PROP BC-b: oned PROP BC-p: asso PROP BC-t: enzy PROP FBA-f: 0
	mnxr105129c3	mnxr105129c3	L-aspartate[MNXC3] + 4-methylsulfanyl-2-oxobutanoate[MNXC3] => L-methionine[MNXC3] + oxaloacetate[MNXC3]		KSF55_01715	0	99999			sbo/SBO:0000375			REACTION: MNXR105129 PROP FBA-c: zero PROP GRE-c: orig PROP BC-b: oned PROP BC-p: asso PROP BC-t: enzy PROP FBA-f: 0
	mnxr105147c2c3	mnxr105147c2c3	uracil[MNXC3] => uracil[MNXC2]			0	99999			rhea/27318;sbo/SBO:0000185			REACTION: MNXR105147 XREFS: rheaR:27318;bigg.reaction:EX_ura_e;bigg.reaction:R_EX_ura_e;bigg.reaction:R_URAt;bigg.reaction:R_URAtex;bigg.reaction:R_URAtpp;bigg.reaction:URAt;bigg.reaction:URAtex;bigg.reaction:URAtpp;biggR:EX_ura_e;biggR:R_EX_ura_e;biggR:R_URAt;biggR:R_URAtex;biggR:R_URAtpp;biggR:URAt;biggR:URAtex;biggR:URAtpp;metacyc.reaction:TRANS-RXN0-560;metacycR:TRANS-RXN0-560;rhea:27318;rhea…
	mnxr105148c2c3	mnxr105148c2c3	PMF[MNXC2] + uracil[MNXC2] <=> PMF[MNXC3] + uracil[MNXC3]		KSF55_10885 or KSF55_12275 or KSF55_16765	-99999	99999			sbo/SBO:0000185			REACTION: MNXR105148 PROP BC-b: bidi PROP FBA-c: zero PROP GRE-c: orig PROP BC-p: asso PROP BC-t: tran PROP FBA-f: 0
	mnxr105149c3	mnxr105149c3	ATP[MNXC3] + hydrogencarbonate[MNXC3] + urea[MNXC3] => phosphate[MNXC3] + H(+)[MNXC3] + ADP[MNXC3] + urea-1-carboxylate[MNXC3]		KSF55_10730	0	99999			sbo/SBO:0000375			REACTION: MNXR105149 PROP FBA-c: zero PROP GRE-c: orig PROP BC-b: oned PROP BC-p: asso PROP BC-t: enzy PROP FBA-f: 0
	mnxr105160c3	mnxr105160c3	ATP[MNXC3] + dUMP[MNXC3] <=> ADP[MNXC3] + dUDP[MNXC3]		KSF55_03590 or KSF55_08685 or KSF55_09350	-99999	99999			sbo/SBO:0000375			REACTION: MNXR105160 PROP BC-b: bidi PROP FBA-c: zero PROP GRE-c: orig PROP BC-p: asso PROP BC-t: enzy PROP FBA-f: 0
	mnxr105187c3c2	mnxr105187c3c2	ATP[MNXC3] + H2O[MNXC3] + L-valine[MNXC2] => phosphate[MNXC3] + L-valine[MNXC3] + H(+)[MNXC3] + ADP[MNXC3]		KSF55_04050 or KSF55_09625 or KSF55_10590 or KSF55_10595 or (KSF55_13400 and KSF55_13405 and KSF55_13410 and KSF55_13415 and KSF55_13420) or KSF55_14335	0	99999			sbo/SBO:0000185			REACTION: MNXR105187 PROP FBA-c: zero PROP GRE-c: orig PROP BC-b: oned PROP BC-p: asso PROP BC-t: tran PROP FBA-f: 0
	mnxr105188c2c3	mnxr105188c2c3	PMF[MNXC2] + L-valine[MNXC2] <=> L-valine[MNXC3] + PMF[MNXC3]		KSF55_01875 or KSF55_10030 or KSF55_15370	-99999	99999			sbo/SBO:0000185			REACTION: MNXR105188 PROP BC-b: bidi PROP FBA-c: zero PROP GRE-c: orig PROP BC-p: asso PROP BC-t: tran PROP FBA-f: 0
	mnxr105209c3	mnxr105209c3	2 H(+)[MNXC3] + NADH[MNXC3] + 4-hydroxybenzoate[MNXC3] <=> NAD(+)[MNXC3] + H2O[MNXC3] + 4-hydroxybenzaldehyde[MNXC3]		KSF55_13785	-99999	99999			sbo/SBO:0000375			REACTION: MNXR105209 PROP BC-b: bidi PROP FBA-c: zero PROP GRE-c: orig PROP BC-p: asso PROP BC-t: enzy PROP FBA-f: 0
	mnxr105217c3	mnxr105217c3	L-alanine[MNXC3] + 3-methyl-2-oxobutanoate[MNXC3] <=> L-valine[MNXC3] + pyruvate[MNXC3]		KSF55_14320	-99999	99999			sbo/SBO:0000375			REACTION: MNXR105217 PROP BC-b: bidi PROP GRE-c: orig PROP BC-p: asso PROP FBA-f: -0.371999879876967 PROP FBA-c: nonz PROP BC-t: enzy
	mnxr105226c2c3	mnxr105226c2c3	xanthine[MNXC2] <=> xanthine[MNXC3]		KSF55_12275	-99999	99999			sbo/SBO:0000185			REACTION: MNXR105226 PROP BC-b: bidi PROP FBA-f: -99999 PROP FBA-c: extr PROP GRE-c: orig PROP BC-p: asso PROP BC-t: tran
	mnxr105227c2c3	mnxr105227c2c3	PMF[MNXC2] + xanthine[MNXC2] <=> PMF[MNXC3] + xanthine[MNXC3]		KSF55_10885 or KSF55_12275	-99999	99999			sbo/SBO:0000185			REACTION: MNXR105227 PROP BC-b: bidi PROP FBA-c: zero PROP GRE-c: orig PROP BC-p: asso PROP BC-t: tran PROP FBA-f: 0
	mnxr105270c2c3	mnxr105270c2c3	D-xylose[MNXC2] => D-xylose[MNXC3]		(KSF55_03010 and KSF55_03010 and KSF55_03015 and KSF55_03020) or KSF55_16345	0	99999			sbo/SBO:0000185			REACTION: MNXR105270 PROP FBA-c: zero PROP GRE-c: orig PROP BC-b: oned PROP BC-p: asso PROP BC-t: tran PROP FBA-f: 0
	mnxr105271c2c3	mnxr105271c2c3	PMF[MNXC2] + D-xylose[MNXC2] => PMF[MNXC3] + D-xylose[MNXC3]		KSF55_15480 or KSF55_16250	0	99999			sbo/SBO:0000185			REACTION: MNXR105271 PROP FBA-c: zero PROP GRE-c: orig PROP BC-b: oned PROP BC-p: asso PROP BC-t: tran PROP FBA-f: 0
	mnxr105277c3c2	mnxr105277c3c2	ATP[MNXC3] + Zn(2+)[MNXC3] + H2O[MNXC3] => phosphate[MNXC3] + H(+)[MNXC3] + ADP[MNXC3] + Zn(2+)[MNXC2]		KSF55_15245	0	99999			sbo/SBO:0000185			REACTION: MNXR105277 PROP FBA-c: zero PROP GRE-c: orig PROP BC-b: oned PROP BC-p: asso PROP BC-t: tran PROP FBA-f: 0
	mnxr105278c2c3	mnxr105278c2c3	Zn(2+)[MNXC3] + PMF[MNXC2] => PMF[MNXC3] + Zn(2+)[MNXC2]		KSF55_14690	0	99999			sbo/SBO:0000185			REACTION: MNXR105278 PROP FBA-c: zero PROP GRE-c: orig PROP BC-b: oned PROP BC-p: asso PROP BC-t: tran PROP FBA-f: 0
	mnxr105279c2c3	mnxr105279c2c3	Zn(2+)[MNXC3] + PMF[MNXC2] + K(+)[MNXC2] => PMF[MNXC3] + K(+)[MNXC3] + Zn(2+)[MNXC2]		KSF55_14690	0	99999			sbo/SBO:0000185			REACTION: MNXR105279 PROP FBA-c: zero PROP GRE-c: orig PROP BC-b: oned PROP BC-p: asso PROP BC-t: tran PROP FBA-f: 0
	mnxr105280c2c3	mnxr105280c2c3	Zn(2+)[MNXC2] => Zn(2+)[MNXC3]		KSF55_11640 or KSF55_14690	0	99999			sbo/SBO:0000185			REACTION: MNXR105280 PROP FBA-f: 1.0999996448e-05 PROP GRE-c: orig PROP BC-b: oned PROP BC-p: asso PROP BC-t: tran PROP FBA-c: nonz
	mnxr105281c3c2	mnxr105281c3c2	ATP[MNXC3] + H2O[MNXC3] + Zn(2+)[MNXC2] => Zn(2+)[MNXC3] + phosphate[MNXC3] + H(+)[MNXC3] + ADP[MNXC3]		(KSF55_02215 and KSF55_02220 and KSF55_05280) or (KSF55_02215 and KSF55_05275 and KSF55_13555) or (KSF55_05270 and KSF55_05275 and KSF55_05280) or KSF55_14870	0	99999			sbo/SBO:0000185			REACTION: MNXR105281 PROP FBA-c: zero PROP GRE-c: orig PROP BC-b: oned PROP BC-p: asso PROP BC-t: tran PROP FBA-f: 0
	mnxr105456c3	mnxr105456c3	ATP[MNXC3] + H2O[MNXC3] => ATP-energy[MNXC3] + phosphate[MNXC3] + ADP[MNXC3]			0	99999			bigg.reaction/r1319;sbo/SBO:0000375			REACTION: MNXR105456 XREFS: biggR:r1319;bigg.reaction:R_r1319;bigg.reaction:R_r1320;bigg.reaction:r1319;bigg.reaction:r1320;biggR:R_r1319;biggR:R_r1320;biggR:r1320 REFERENCE: biggR:r1319 PROP BC-p: orph PROP GRE-c: orig PROP BC-b: oned PROP FBA-c: nonz PROP FBA-f: -49.9999838545482 PROP BC-t: enzy
	mnxr106519c3	mnxr106519c3	UTP[MNXC3] + H(+)[MNXC3] + N-acetyl-alpha-D-glucosamine 1-phosphate[MNXC3] <=> diphosphate[MNXC3] + UDP-N-acetyl-alpha-D-glucosamine[MNXC3]		KSF55_02235	-99999	99999			sbo/SBO:0000375			REACTION: MNXR106519 PROP BC-b: bidi PROP FBA-c: zero PROP GRE-c: orig PROP BC-p: asso PROP BC-t: enzy PROP FBA-f: 0
	mnxr106606c3	mnxr106606c3	H(+)[MNXC3] + formate[MNXC3] + methanol[MNXC3] <=> H2O[MNXC3] + 2 formaldehyde[MNXC3]		KSF55_07745	-99999	99999			sbo/SBO:0000375			REACTION: MNXR106606 PROP BC-b: bidi PROP FBA-c: extr PROP GRE-c: orig PROP FBA-f: 99999 PROP BC-p: asso PROP BC-t: enzy
	mnxr106628c3	mnxr106628c3	D-methionine[MNXC3] <=> L-methionine[MNXC3]		KSF55_02405	-99999	99999			sbo/SBO:0000375			REACTION: MNXR106628 PROP BC-b: bidi PROP FBA-c: zero PROP GRE-c: orig PROP BC-p: asso PROP BC-t: enzy PROP FBA-f: 0
	mnxr106680c3	mnxr106680c3	H2O[MNXC3] + guanidinoacetate[MNXC3] => glycine[MNXC3] + urea[MNXC3]			0	99999			rhea/23268;sbo/SBO:0000375			REACTION: MNXR106680 CLASSIFICATION: 3.5.3.2 XREFS: rheaR:23268;bigg.reaction:GACH;bigg.reaction:R_GACH;biggR:GACH;biggR:R_GACH;kegg.reaction:R00775;keggR:R00775;metacyc.reaction:GUANIDINOACETASE-RXN;metacycR:GUANIDINOACETASE-RXN;rhea:23268;rhea:23269;rhea:23270;rhea:23271;rheaR:23269;rheaR:23270;rheaR:23271;seed.reaction:rxn00561;seedR:rxn00561 REFERENCE: rheaR:23268 PROP BC-p: orph PROP FBA-c: …
	mnxr106740c3	mnxr106740c3	D-cysteine[MNXC3] <=> L-cysteine[MNXC3]		KSF55_02405	-99999	99999			sbo/SBO:0000375			REACTION: MNXR106740 PROP BC-b: bidi PROP FBA-c: zero PROP GRE-c: orig PROP BC-p: asso PROP BC-t: enzy PROP FBA-f: 0
	mnxr106884c3	mnxr106884c3	H(+)[MNXC3] + NADPH[MNXC3] + 1-pyrroline-2-carboxylate[MNXC3] => NADP(+)[MNXC3] + L-proline[MNXC3]		KSF55_14040	0	99999			sbo/SBO:0000375			REACTION: MNXR106884 PROP FBA-c: zero PROP GRE-c: orig PROP BC-b: oned PROP BC-p: asso PROP BC-t: enzy PROP FBA-f: 0
	mnxr107064c3	mnxr107064c3	2-oxoglutarate[MNXC3] + pyridoxamine 5&apos;-phosphate[MNXC3] => pyridoxal 5&apos;-phosphate[MNXC3] + D-glutamate[MNXC3]			0	99999			rhea/15877;sbo/SBO:0000375			REACTION: MNXR107064 CLASSIFICATION: 2.6.1.54 XREFS: rheaR:15877;bigg.reaction:P52O;bigg.reaction:R_P52O;biggR:P52O;biggR:R_P52O;kegg.reaction:R01580;keggR:R01580;metacyc.reaction:PYRDAMPTRANS-RXN;metacycR:PYRDAMPTRANS-RXN;rhea:15877;rhea:15878;rhea:15879;rhea:15880;rheaR:15878;rheaR:15879;rheaR:15880;seed.reaction:rxn01154;seedR:rxn01154 REFERENCE: rheaR:15877 PROP BC-p: orph PROP FBA-f: -99999 …
	mnxr107138c3	mnxr107138c3	pyruvate[MNXC3] + pyridoxamine[MNXC3] => L-alanine[MNXC3] + pyridoxal[MNXC3]			0	99999			rhea/12841;sbo/SBO:0000375			REACTION: MNXR107138 CLASSIFICATION: 2.6.1.30 XREFS: rheaR:12841;bigg.reaction:PDYXPT_c;bigg.reaction:R_PDYXPT_c;biggR:PDYXPT_c;biggR:R_PDYXPT_c;kegg.reaction:R01712;keggR:R01712;metacyc.reaction:2.6.1.30-RXN;metacycR:2.6.1.30-RXN;rhea:12841;rhea:12842;rhea:12843;rhea:12844;rheaR:12842;rheaR:12843;rheaR:12844;sabiork.reaction:1824;sabiorkR:1824;seed.reaction:rxn01253;seedR:rxn01253 REFERENCE: rhe…
	mnxr107139c3	mnxr107139c3	pyridoxamine[MNXC3] + oxaloacetate[MNXC3] => L-aspartate[MNXC3] + pyridoxal[MNXC3]			0	99999			rhea/10844;sbo/SBO:0000375			REACTION: MNXR107139 CLASSIFICATION: 2.6.1.31 XREFS: rheaR:10844;bigg.reaction:PYOA;bigg.reaction:R_PYOA;biggR:PYOA;biggR:R_PYOA;kegg.reaction:R01713;keggR:R01713;metacyc.reaction:PYROXALTRANSAM-RXN;metacycR:PYROXALTRANSAM-RXN;rhea:10844;rhea:10845;rhea:10846;rhea:10847;rheaR:10845;rheaR:10846;rheaR:10847;sabiork.reaction:1825;sabiorkR:1825;seed.reaction:rxn01254;seedR:rxn01254 REFERENCE: rheaR:1…
	mnxr107148c3	mnxr107148c3	H(+)[MNXC3] + NADH[MNXC3] + 5-dehydro-D-gluconate[MNXC3] <=> NAD(+)[MNXC3] + D-gluconate[MNXC3]		KSF55_14105	-99999	99999			sbo/SBO:0000375			REACTION: MNXR107148 PROP BC-b: bidi PROP FBA-c: zero PROP GRE-c: orig PROP BC-p: asso PROP BC-t: enzy PROP FBA-f: 0
	mnxr107151c3	mnxr107151c3	H(+)[MNXC3] + NADPH[MNXC3] + 2-hydroxy-3-oxopropanoate[MNXC3] => NADP(+)[MNXC3] + (R)-glycerate[MNXC3]		KSF55_11500	0	99999			sbo/SBO:0000375			REACTION: MNXR107151 PROP FBA-c: extr PROP GRE-c: orig PROP BC-b: oned PROP FBA-f: 99999 PROP BC-p: asso PROP BC-t: enzy
	mnxr107239c3	mnxr107239c3	NADH[MNXC3] + CO2[MNXC3] + 2-oxoadipate[MNXC3] <=> NAD(+)[MNXC3] + (2R,3S)-homoisocitrate[MNXC3]		KSF55_08045	-99999	99999			sbo/SBO:0000375			REACTION: MNXR107239 PROP BC-b: bidi PROP FBA-c: zero PROP GRE-c: orig PROP BC-p: asso PROP BC-t: enzy PROP FBA-f: 0
	mnxr107651c3	mnxr107651c3	ATP[MNXC3] + (2R)-2-phosphoglycerate[MNXC3] => H(+)[MNXC3] + ADP[MNXC3] + (2R)-2,3-bisphosphoglycerate[MNXC3]			0	99999			rhea/42408;sbo/SBO:0000375			REACTION: MNXR107651 CLASSIFICATION: 2.7.2;2.7.2.-;2.7.2.16 XREFS: rheaR:42408;bigg.reaction:2PGK;bigg.reaction:R_2PGK;biggR:2PGK;biggR:R_2PGK;kegg.reaction:R02664;keggR:R02664;metacyc.reaction:RXN-20987;metacycR:RXN-20987;rhea:42408;rhea:42409;rhea:42410;rhea:42411;rheaR:42409;rheaR:42410;rheaR:42411;sabiork.reaction:2560;sabiorkR:2560;seed.reaction:rxn01926;seedR:rxn01926 REFERENCE: rheaR:42408…
	mnxr108734c3	mnxr108734c3	ATP[MNXC3] + 2-formamido-N(1)-(5-O-phospho-beta-D-ribosyl)acetamidine[MNXC3] => phosphate[MNXC3] + H(+)[MNXC3] + ADP[MNXC3] + 5-amino-1-(5-phospho-beta-D-ribosyl)imidazole[MNXC3]		KSF55_12310	0	99999			sbo/SBO:0000375			REACTION: MNXR108734 PROP GRE-c: orig PROP BC-b: oned PROP BC-p: asso PROP FBA-f: 0.630887796432944 PROP FBA-c: nonz PROP BC-t: enzy
	mnxr108735c3	mnxr108735c3	CO2[MNXC3] + 5-amino-1-(5-phospho-beta-D-ribosyl)imidazole[MNXC3] <=> H(+)[MNXC3] + 5-amino-1-(5-phospho-D-ribosyl)imidazole-4-carboxylate[MNXC3]		KSF55_12340 and KSF55_12345	-99999	99999			sbo/SBO:0000375			REACTION: MNXR108735 PROP BC-b: bidi PROP GRE-c: orig PROP BC-p: asso PROP FBA-f: 0.630887796432944 PROP FBA-c: nonz PROP BC-t: enzy
	mnxr109490c3	mnxr109490c3	acetyl-CoA[MNXC3] + alpha-D-glucosamine 1-phosphate[MNXC3] <=> CoA[MNXC3] + H(+)[MNXC3] + N-acetyl-alpha-D-glucosamine 1-phosphate[MNXC3]		KSF55_02235	-99999	99999			sbo/SBO:0000375			REACTION: MNXR109490 PROP BC-b: bidi PROP FBA-c: zero PROP GRE-c: orig PROP BC-p: asso PROP BC-t: enzy PROP FBA-f: 0
	mnxr110693c3	mnxr110693c3	CO2[MNXC3] + acetaldehyde[MNXC3] <=> H(+)[MNXC3] + 3-oxopropanoate[MNXC3]			-99999	99999			rhea/45160;sbo/SBO:0000375			REACTION: MNXR110693 CLASSIFICATION: 4.1.1.-;4.2.1.155 XREFS: rheaR:45160;bigg.reaction:MSADC;bigg.reaction:R_MSADC;biggR:MSADC;biggR:R_MSADC;kegg.reaction:R06973;keggR:R06973;metacyc.reaction:RXN-16013;metacycR:RXN-16013;rhea:45160;rhea:45161;rhea:45162;rhea:45163;rheaR:45161;rheaR:45162;rheaR:45163;seed.reaction:rxn04782;seedR:rxn04782 REFERENCE: rheaR:45160 PROP BC-b: bidi PROP BC-p: orph PROP…
	mnxr111053c3	mnxr111053c3	ATP[MNXC3] + hydrogencarbonate[MNXC3] + 5-amino-1-(5-phospho-beta-D-ribosyl)imidazole[MNXC3] => phosphate[MNXC3] + 2 H(+)[MNXC3] + ADP[MNXC3] + 5-carboxyamino-1-(5-phospho-D-ribosyl)imidazole[MNXC3]		KSF55_00520 or KSF55_12340 or KSF55_12345	0	99999			sbo/SBO:0000375			REACTION: MNXR111053 PROP FBA-c: zero PROP GRE-c: orig PROP BC-b: oned PROP BC-p: asso PROP BC-t: enzy PROP FBA-f: 0
	mnxr112092c3	mnxr112092c3	NADP(+)[MNXC3] + choline[MNXC3] => H(+)[MNXC3] + NADPH[MNXC3] + betaine aldehyde[MNXC3]		KSF55_01620 or KSF55_13645	0	99999			sbo/SBO:0000375			REACTION: MNXR112092 PROP FBA-c: zero PROP GRE-c: orig PROP BC-b: oned PROP BC-p: asso PROP BC-t: enzy PROP FBA-f: 0
	mnxr115917c3	mnxr115917c3	H2O[MNXC3] + alpha-D-glucosamine 6-phosphate[MNXC3] => NH4(+)[MNXC3] + beta-D-fructose 6-phosphate[MNXC3]		KSF55_01095	0	99999			sbo/SBO:0000375			REACTION: MNXR115917 PROP FBA-c: zero PROP GRE-c: orig PROP BC-b: oned PROP BC-p: asso PROP BC-t: enzy PROP FBA-f: 0
	mnxr116013c3	mnxr116013c3	H(+)[MNXC3] + NADPH[MNXC3] + (S)-lactaldehyde[MNXC3] => NADP(+)[MNXC3] + (S)-propane-1,2-diol[MNXC3]		KSF55_14070	0	99999			sbo/SBO:0000375			REACTION: MNXR116013 PROP FBA-f: -99999 PROP FBA-c: extr PROP GRE-c: orig PROP BC-b: oned PROP BC-p: asso PROP BC-t: enzy
	mnxr123213c3	mnxr123213c3	H2O[MNXC3] + 6-phospho-D-gluconate[MNXC3] => phosphate[MNXC3] + D-gluconate[MNXC3]		KSF55_00120	0	99999			sbo/SBO:0000375			REACTION: MNXR123213 PROP FBA-c: zero PROP GRE-c: orig PROP BC-b: oned PROP BC-p: asso PROP BC-t: enzy PROP FBA-f: 0
	mnxr123979c3c2	mnxr123979c3c2	ATP[MNXC3] + H2O[MNXC3] + L-phenylalanine[MNXC2] => L-phenylalanine[MNXC3] + phosphate[MNXC3] + H(+)[MNXC3] + ADP[MNXC3]		KSF55_04050 or KSF55_09625 or KSF55_10590 or KSF55_10595 or KSF55_14335	0	99999			sbo/SBO:0000185			REACTION: MNXR123979 PROP FBA-c: zero PROP GRE-c: orig PROP BC-b: oned PROP BC-p: asso PROP BC-t: tran PROP FBA-f: 0
	mnxr124046c2c3	mnxr124046c2c3	PMF[MNXC2] + glycine betaine[MNXC3] => PMF[MNXC3] + glycine betaine[MNXC2]		KSF55_14670	0	99999			sbo/SBO:0000185			REACTION: MNXR124046 PROP FBA-c: zero PROP GRE-c: orig PROP BC-b: oned PROP BC-p: asso PROP BC-t: tran PROP FBA-f: 0
	mnxr124047c2c3	mnxr124047c2c3	PMF[MNXC2] + choline[MNXC3] => PMF[MNXC3] + choline[MNXC2]		KSF55_14670	0	99999			sbo/SBO:0000185			REACTION: MNXR124047 PROP FBA-c: zero PROP GRE-c: orig PROP BC-b: oned PROP BC-p: asso PROP BC-t: tran PROP FBA-f: 0
	mnxr125761c3	mnxr125761c3	H(+)[MNXC3] + 3-phenylpyruvate[MNXC3] => CO2[MNXC3] + 2-phenylacetaldehyde[MNXC3]			0	99999			rhea/14185;sbo/SBO:0000375			REACTION: MNXR125761 CLASSIFICATION: 4.1.1.-;4.1.1.43;4.1.4.3 XREFS: rheaR:14185;bigg.reaction:PPYRDC;bigg.reaction:R_PPYRDC;biggR:PPYRDC;biggR:R_PPYRDC;kegg.reaction:R01377;keggR:R01377;metacyc.reaction:PHENYLPYRUVATE-DECARBOXYLASE-RXN;metacycR:PHENYLPYRUVATE-DECARBOXYLASE-RXN;rhea:14185;rhea:14186;rhea:14187;rhea:14188;rheaR:14186;rheaR:14187;rheaR:14188;seed.reaction:rxn01003;seed.reaction:rxn…
	mnxr125801c3	mnxr125801c3	pyruvate[MNXC3] + L-aspartate 4-semialdehyde[MNXC3] => 2 H2O[MNXC3] + H(+)[MNXC3] + (S)-2,3-dihydrodipicolinate[MNXC3]		KSF55_12190 or KSF55_15985	0	99999			sbo/SBO:0000375			REACTION: MNXR125801 PROP FBA-c: zero PROP GRE-c: orig PROP BC-b: oned PROP BC-p: asso PROP BC-t: enzy PROP FBA-f: 0
	mnxr126095c3	mnxr126095c3	H2O[MNXC3] + (2R)-2,3-bisphosphoglycerate[MNXC3] => phosphate[MNXC3] + (2R)-3-phosphoglycerate[MNXC3]			0	99999			rhea/21904;sbo/SBO:0000375			REACTION: MNXR126095 CLASSIFICATION: 3.1.3.13;5.4.2.11;5.4.2.4 XREFS: rheaR:21904;bigg.reaction:DPGase;bigg.reaction:R_DPGase;biggR:DPGase;biggR:R_DPGase;rhea:21904;rhea:21905;rhea:21906;rhea:21907;rheaR:21905;rheaR:21906;rheaR:21907;sabiork.reaction:1686;sabiork.reaction:8953;sabiorkR:1686;sabiorkR:8953;seed.reaction:rxn01104;seedR:rxn01104 REFERENCE: rheaR:21904 PROP BC-p: orph PROP FBA-c: zero…
	mnxr126234c3	mnxr126234c3	L-phenylalanine[MNXC3] + 2-oxoglutarate[MNXC3] <=> L-glutamate[MNXC3] + 3-phenylpyruvate[MNXC3]		KSF55_06605 or KSF55_08105 or KSF55_10945 or KSF55_11580 or KSF55_11605 or KSF55_12185	-99999	99999			sbo/SBO:0000375			REACTION: MNXR126234 PROP BC-b: bidi PROP GRE-c: orig PROP FBA-f: -0.173999943814124 PROP BC-p: asso PROP FBA-c: nonz PROP BC-t: enzy
	mnxr131363c2c3	mnxr131363c2c3	(R)-3-hydroxybutanoate[MNXC2] <=> (R)-3-hydroxybutanoate[MNXC3]			-99999	99999			sbo/SBO:0000185			REACTION: MNXR131363 XREFS: seedR:rxn12405;bigg.reaction:DM_bhb_m;bigg.reaction:DM_bhb_x;bigg.reaction:EX_bhb_e;bigg.reaction:RHA40tex;bigg.reaction:RHA40tpp;bigg.reaction:R_DM_bhb_m;bigg.reaction:R_DM_bhb_x;bigg.reaction:R_EX_bhb_e;bigg.reaction:R_RHA40tex;bigg.reaction:R_RHA40tpp;biggR:DM_bhb_m;biggR:DM_bhb_x;biggR:EX_bhb_e;biggR:RHA40tex;biggR:RHA40tpp;biggR:R_DM_bhb_m;biggR:R_DM_bhb_x;biggR:R…
	mnxr132656c3	mnxr132656c3	alpha-D-ribose 1-phosphate[MNXC3] + hypoxanthine[MNXC3] <=> phosphate[MNXC3] + inosine[MNXC3]		KSF55_09905	-99999	99999			sbo/SBO:0000375			REACTION: MNXR132656 PROP BC-b: bidi PROP FBA-f: -0.040810986814904 PROP GRE-c: orig PROP BC-p: asso PROP FBA-c: nonz PROP BC-t: enzy
	mnxr133777c3	mnxr133777c3	alpha-D-ribose 1-phosphate[MNXC3] + adenine[MNXC3] <=> phosphate[MNXC3] + adenosine[MNXC3]		KSF55_09905	-99999	99999			sbo/SBO:0000375			REACTION: MNXR133777 PROP BC-b: bidi PROP GRE-c: orig PROP BC-p: asso PROP FBA-c: nonz PROP BC-t: enzy PROP FBA-f: 0.040810986814904
	mnxr133780c3	mnxr133780c3	dTDP-alpha-D-glucose[MNXC3] => H2O[MNXC3] + dTDP-4-dehydro-6-deoxy-alpha-D-glucose[MNXC3]		KSF55_05720	0	99999			sbo/SBO:0000375			REACTION: MNXR133780 PROP FBA-c: zero PROP GRE-c: orig PROP BC-b: oned PROP BC-p: asso PROP BC-t: enzy PROP FBA-f: 0
	mnxr134417c3	mnxr134417c3	H(+)[MNXC3] + NADH[MNXC3] + (S)-2,3-dihydrodipicolinate[MNXC3] => NAD(+)[MNXC3] + (S)-2,3,4,5-tetrahydrodipicolinate[MNXC3]		KSF55_08655	0	99999			sbo/SBO:0000375			REACTION: MNXR134417 PROP FBA-c: zero PROP GRE-c: orig PROP BC-b: oned PROP BC-p: asso PROP BC-t: enzy PROP FBA-f: 0
	mnxr134418c3	mnxr134418c3	H(+)[MNXC3] + NADPH[MNXC3] + (S)-2,3-dihydrodipicolinate[MNXC3] => NADP(+)[MNXC3] + (S)-2,3,4,5-tetrahydrodipicolinate[MNXC3]		KSF55_08655	0	99999			sbo/SBO:0000375			REACTION: MNXR134418 PROP FBA-c: zero PROP GRE-c: orig PROP BC-b: oned PROP BC-p: asso PROP BC-t: enzy PROP FBA-f: 0
	mnxr134979c2c3	mnxr134979c2c3	PMF[MNXC2] + L-homoserine[MNXC2] => PMF[MNXC3] + L-homoserine[MNXC3]			0	99999			sbo/SBO:0000185			REACTION: MNXR134979 XREFS: seedR:rxn05684;bigg.reaction:HOMtpp;bigg.reaction:R_HOMtpp;biggR:HOMtpp;biggR:R_HOMtpp;seed.reaction:rxn05684 REFERENCE: seedR:rxn05684 PROP BC-p: orph PROP FBA-c: zero PROP GRE-c: orig PROP BC-b: oned PROP BC-t: tran PROP FBA-f: 0
	mnxr135443c3	mnxr135443c3	NADH[MNXC3] + an oxidized ferredoxin [iron-sulfur] cluster[MNXC3] => NAD(+)[MNXC3] + a reduced ferredoxin [iron-sulfur] cluster[MNXC3]			0	99999			sbo/SBO:0000375			REACTION: MNXR135443 CLASSIFICATION: 1.18.1.3 XREFS: seedR:rxn06990;bigg.reaction:FNRR;bigg.reaction:R_FNRR;biggR:FNRR;biggR:R_FNRR;seed.reaction:rxn06990;seed.reaction:rxn31333;seedR:rxn31333 REFERENCE: seedR:rxn06990 PROP BC-p: orph PROP FBA-c: zero PROP GRE-c: orig PROP BC-b: oned PROP BC-t: enzy PROP FBA-f: 0
	mnxr136160c3	mnxr136160c3	ATP[MNXC3] + H2O[MNXC3] + CO2[MNXC3] + 5-amino-1-(5-phospho-beta-D-ribosyl)imidazole[MNXC3] => phosphate[MNXC3] + 2 H(+)[MNXC3] + ADP[MNXC3] + 5-amino-1-(5-phospho-D-ribosyl)imidazole-4-carboxylate[MNXC3]		KSF55_12340 and KSF55_12345	0	99999			sbo/SBO:0000375			REACTION: MNXR136160 PROP FBA-c: zero PROP GRE-c: orig PROP BC-b: oned PROP BC-p: asso PROP BC-t: enzy PROP FBA-f: 0
	mnxr137110c2c3	mnxr137110c2c3	PMF[MNXC2] + D-cellobiose[MNXC2] => PMF[MNXC3] + D-cellobiose[MNXC3]		KSF55_16250	0	99999			sbo/SBO:0000185			REACTION: MNXR137110 PROP FBA-c: zero PROP GRE-c: orig PROP BC-b: oned PROP BC-p: asso PROP BC-t: tran PROP FBA-f: 0
	mnxr138059c3	mnxr138059c3	L-arginine[MNXC3] + H(+)[MNXC3] + fumarate[MNXC3] <=> N-(L-Arginino)succinate[MNXC3]		KSF55_03925	-99999	99999			sbo/SBO:0000375			REACTION: MNXR138059 PROP BC-b: bidi PROP FBA-c: zero PROP GRE-c: orig PROP BC-p: asso PROP BC-t: enzy PROP FBA-f: 0
	mnxr138060c3	mnxr138060c3	L-aspartate[MNXC3] + ATP[MNXC3] + L-citrulline[MNXC3] <=> AMP[MNXC3] + diphosphate[MNXC3] + N-(L-Arginino)succinate[MNXC3]		KSF55_03920	-99999	99999			sbo/SBO:0000375			REACTION: MNXR138060 PROP BC-b: bidi PROP FBA-c: zero PROP GRE-c: orig PROP BC-p: asso PROP BC-t: enzy PROP FBA-f: 0
	mnxr138170c3c2	mnxr138170c3c2	phosphoenolpyruvate[MNXC3] + N,N&apos;-diacetylchitobiose[MNXC2] => pyruvate[MNXC3] + diacetylchitobiose-6&apos;-phosphate[MNXC3]		KSF55_01205 and KSF55_06060 and KSF55_06065 and KSF55_12615 and KSF55_12620	0	99999			sbo/SBO:0000185			REACTION: MNXR138170 PROP FBA-c: zero PROP GRE-c: orig PROP BC-b: oned PROP BC-p: asso PROP BC-t: tran PROP FBA-f: 0
	mnxr138592c3c2	mnxr138592c3c2	ATP[MNXC3] + H2O[MNXC3] + L-methionine (R)-S-oxide[MNXC2] => phosphate[MNXC3] + H(+)[MNXC3] + ADP[MNXC3] + L-methionine (R)-S-oxide[MNXC3]			0	99999			sbo/SBO:0000185			REACTION: MNXR138592 XREFS: seedR:rxn08916;bigg.reaction:METSOX2abc;bigg.reaction:METSOX2abcpp;bigg.reaction:R_METSOX2abc;bigg.reaction:R_METSOX2abcpp;biggR:METSOX2abc;biggR:METSOX2abcpp;biggR:R_METSOX2abc;biggR:R_METSOX2abcpp;metacyc.reaction:RXN0-7185;metacycR:RXN0-7185;seed.reaction:rxn08916;seed.reaction:rxn48146;seedR:rxn48146 REFERENCE: seedR:rxn08916 PROP BC-p: orph PROP FBA-c: zero PROP G…
	mnxr140043c3	mnxr140043c3	ATP[MNXC3] + L-glutamate[MNXC3] + 7,8-dihydropteroate[MNXC3] => phosphate[MNXC3] + H(+)[MNXC3] + ADP[MNXC3] + 7,8-dihydrofolate[MNXC3]		KSF55_08635 or KSF55_10630 or KSF55_14725	0	99999			sbo/SBO:0000375			REACTION: MNXR140043 PROP FBA-c: zero PROP GRE-c: orig PROP BC-b: oned PROP BC-p: asso PROP BC-t: enzy PROP FBA-f: 0
	mnxr140386c3	mnxr140386c3	4-aminobenzoate[MNXC3] + 6-hydroxymethyl-7,8-dihydropterin[MNXC3] => H2O[MNXC3] + 7,8-dihydropteroate[MNXC3]		KSF55_14715	0	99999			sbo/SBO:0000375			REACTION: MNXR140386 PROP FBA-c: zero PROP GRE-c: orig PROP BC-b: oned PROP BC-p: asso PROP BC-t: enzy PROP FBA-f: 0
	mnxr140928c3	mnxr140928c3	ATP[MNXC3] + UDP-N-acetyl-alpha-D-muramate[MNXC3] + L-Alanyl-gamma-D-glutamyl-meso-2,6-diaminoheptanedioate[MNXC3] => phosphate[MNXC3] + 2 H(+)[MNXC3] + ADP[MNXC3] + UDP-N-acetyl-alpha-D-muramoyl-L-alanyl-gamma-D-glutamyl-meso-2,6-diaminoheptanedioate[MNXC3]		KSF55_06855	0	99999			sbo/SBO:0000375			REACTION: MNXR140928 PROP FBA-c: zero PROP GRE-c: orig PROP BC-b: oned PROP BC-p: asso PROP BC-t: enzy PROP FBA-f: 0
	mnxr142153c3	mnxr142153c3	(6R)-5,10-methylene-5,6,7,8-tetrahydrofolate[MNXC3] + a reduced ferredoxin [iron-sulfur] cluster[MNXC3] => (6S)-5-methyl-5,6,7,8-tetrahydrofolate[MNXC3] + an oxidized ferredoxin [iron-sulfur] cluster[MNXC3]		KSF55_06495	0	99999			sbo/SBO:0000375			REACTION: MNXR142153 PROP FBA-c: zero PROP GRE-c: orig PROP BC-b: oned PROP BC-p: asso PROP BC-t: enzy PROP FBA-f: 0
	mnxr142714c3	mnxr142714c3	GTP[MNXC3] + H2O[MNXC3] => diphosphate[MNXC3] + cyclic pyranopterin phosphate[MNXC3]		(KSF55_06930 and KSF55_06990) or (KSF55_06930 and KSF55_06990 and KSF55_07010)	0	99999			sbo/SBO:0000375			REACTION: MNXR142714 PROP FBA-c: zero PROP GRE-c: orig PROP BC-b: oned PROP BC-p: asso PROP BC-t: enzy PROP FBA-f: 0
	mnxr142719c3	mnxr142719c3	100 ATP[MNXC3] + 1 2 diacylglycerol[MNXC3] => 100 ADP[MNXC3] + 1 2 diacyl sn glycerol 3 phosphate[MNXC3]		KSF55_09065	0	99999			sbo/SBO:0000375			REACTION: MNXR142719 PROP FBA-c: zero PROP GRE-c: orig PROP BC-b: oned PROP BC-p: asso PROP BC-t: enzy PROP FBA-f: 0
	mnxr142721c3	mnxr142721c3	50 ATP[MNXC3] + 1,2-Daicylglycerol (Saureus)[MNXC3] => 50 ADP[MNXC3] + Phosphatidate (Saureus)[MNXC3]		KSF55_09065	0	99999			sbo/SBO:0000375			REACTION: MNXR142721 PROP FBA-c: zero PROP GRE-c: orig PROP BC-b: oned PROP BC-p: asso PROP BC-t: enzy PROP FBA-f: 0
	mnxr142914c2c3	mnxr142914c2c3	acetone[MNXC3] => acetone[MNXC2]			0	99999			bigg.reaction/ACEt;sbo/SBO:0000185			REACTION: MNXR142914 XREFS: biggR:ACEt;bigg.reaction:ACEt;bigg.reaction:EX_acetone_e;bigg.reaction:R_ACEt;bigg.reaction:R_EX_acetone_e;bigg.reaction:R_r0927;bigg.reaction:r0927;biggR:EX_acetone_e;biggR:R_ACEt;biggR:R_EX_acetone_e;biggR:R_r0927;biggR:r0927 REFERENCE: biggR:ACEt PROP BC-p: orph PROP FBA-c: zero PROP GRE-c: orig PROP BC-b: oned PROP BC-t: tran PROP FBA-f: 0
	mnxr143249c3c2	mnxr143249c3c2	4 H(+)[MNXC3] + 2 Undecaprenyl-diphospho-N-acetylmuramoyl-(N-acetylglucosamine)-L-ala-D-glu-meso-2,6-diaminopimeloyl-D-ala-D-ala[MNXC3] => 2 undecaprenyl diphosphate[MNXC3] + Two linked disacharide pentapeptide murein units (uncrosslinked, middle of chain)[MNXC2]		KSF55_08155 or KSF55_09980	0	99999			sbo/SBO:0000185			REACTION: MNXR143249 PROP FBA-c: zero PROP GRE-c: orig PROP BC-b: oned PROP BC-p: asso PROP BC-t: tran PROP FBA-f: 0
	mnxr143265c3	mnxr143265c3	50 H2O[MNXC3] + Phosphatidate (Saureus)[MNXC3] => 50 phosphate[MNXC3] + 1,2-Daicylglycerol (Saureus)[MNXC3]			0	99999			sbo/SBO:0000375			REACTION: MNXR143265 XREFS: seedR:rxn10871;bigg.reaction:PAPA_SA;bigg.reaction:R_PAPA_SA;biggR:PAPA_SA;biggR:R_PAPA_SA;seed.reaction:rxn10871 REFERENCE: seedR:rxn10871 PROP BC-p: orph PROP FBA-c: zero PROP GRE-c: orig PROP BC-b: oned PROP BC-t: enzy PROP FBA-f: 0
	mnxr143266c3	mnxr143266c3	100 H2O[MNXC3] + 1 2 diacyl sn glycerol 3 phosphate[MNXC3] => 100 phosphate[MNXC3] + 1 2 diacylglycerol[MNXC3]			0	99999			bigg.reaction/PAP_BS;sbo/SBO:0000375			REACTION: MNXR143266 XREFS: biggR:PAP_BS;bigg.reaction:PAP_BS;bigg.reaction:R_PAP_BS;biggR:R_PAP_BS REFERENCE: biggR:PAP_BS PROP BC-p: orph PROP FBA-c: zero PROP GRE-c: orig PROP BC-b: oned PROP BC-t: enzy PROP FBA-f: 0
	mnxr143330c3	mnxr143330c3	H2O[MNXC3] + raffinose[MNXC3] => Melibiose[MNXC3] + beta-D-fructose[MNXC3]		KSF55_00930	0	99999			sbo/SBO:0000375			REACTION: MNXR143330 PROP FBA-c: zero PROP GRE-c: orig PROP BC-b: oned PROP BC-p: asso PROP BC-t: enzy PROP FBA-f: 0
	mnxr143678c3	mnxr143678c3	(2R)-homocitrate[MNXC3] <=> (2R,3S)-homoisocitrate[MNXC3]			-99999	99999			rhea/32303;sbo/SBO:0000375			REACTION: MNXR143678 CLASSIFICATION: 4.2.1.114 XREFS: rheaR:32303;bigg.reaction:HCITI;bigg.reaction:R_HCITI;biggR:HCITI;biggR:R_HCITI;kegg.reaction:R09720;keggR:R09720;metacyc.reaction:RXN-13722;metacycR:RXN-13722;rhea:32303;rhea:32304;rhea:32305;rhea:32306;rheaR:32304;rheaR:32305;rheaR:32306;seed.reaction:rxn16566;seedR:rxn16566 REFERENCE: rheaR:32303 PROP BC-b: bidi PROP BC-p: orph PROP FBA-c: …
	mnxr144933c3	mnxr144933c3	UTP[MNXC3] + H(+)[MNXC3] + alpha-D-galactose 1-phosphate[MNXC3] <=> diphosphate[MNXC3] + UDP-alpha-D-galactose[MNXC3]		KSF55_15435	-99999	99999			sbo/SBO:0000375			REACTION: MNXR144933 PROP BC-b: bidi PROP FBA-c: zero PROP GRE-c: orig PROP BC-p: asso PROP BC-t: enzy PROP FBA-f: 0
	mnxr144946c2c3	mnxr144946c2c3	PMF[MNXC2] + alpha-D-galactose[MNXC2] => PMF[MNXC3] + alpha-D-galactose[MNXC3]		KSF55_15480	0	99999			sbo/SBO:0000185			REACTION: MNXR144946 PROP FBA-c: zero PROP GRE-c: orig PROP BC-b: oned PROP BC-p: asso PROP BC-t: tran PROP FBA-f: 0
	mnxr144947c3	mnxr144947c3	3 H(+)[MNXC3] + NADH[MNXC3] + (2R)-3-phospho-glyceroyl phosphate[MNXC3] <=> NAD(+)[MNXC3] + phosphate[MNXC3] + glyceraldehyde 3-phosphate[MNXC3]		KSF55_01390 or KSF55_03990	-99999	99999			sbo/SBO:0000375			REACTION: MNXR144947 PROP BC-b: bidi PROP FBA-c: extr PROP GRE-c: orig PROP FBA-f: 99999 PROP BC-p: asso PROP BC-t: enzy
	mnxr144949c3	mnxr144949c3	3 H(+)[MNXC3] + NADPH[MNXC3] + (2R)-3-phospho-glyceroyl phosphate[MNXC3] <=> NADP(+)[MNXC3] + phosphate[MNXC3] + glyceraldehyde 3-phosphate[MNXC3]		KSF55_03990	-99999	99999			sbo/SBO:0000375			REACTION: MNXR144949 PROP BC-b: bidi PROP GRE-c: orig PROP FBA-f: -87495.2112286382 PROP BC-p: asso PROP FBA-c: nonz PROP BC-t: enzy
	mnxr144959c3	mnxr144959c3	1 4 alpha D Glucosyl n[MNXC3] => Glycogen[MNXC3]		KSF55_00085	0	99999			sbo/SBO:0000375			REACTION: MNXR144959 PROP FBA-c: zero PROP GRE-c: orig PROP BC-b: oned PROP BC-p: asso PROP BC-t: enzy PROP FBA-f: 0
	mnxr144966c3	mnxr144966c3	NAD(+)[MNXC3] + Enzyme N6-(dihydrolipoyl)lysine[MNXC3] => NADH[MNXC3] + Enzyme N6-(lipoyl)lysine[MNXC3]		(KSF55_05975 and KSF55_09790) or KSF55_16680	0	99999			sbo/SBO:0000375			REACTION: MNXR144966 PROP FBA-c: zero PROP GRE-c: orig PROP BC-b: oned PROP BC-p: asso PROP BC-t: enzy PROP FBA-f: 0
	mnxr144972c3	mnxr144972c3	H(+)[MNXC3] + NH4(+)[MNXC3] + NADH[MNXC3] + 2-oxoglutarate[MNXC3] <=> NAD(+)[MNXC3] + H2O[MNXC3] + L-glutamate[MNXC3]		KSF55_05630	-99999	99999			sbo/SBO:0000375			REACTION: MNXR144972 PROP BC-b: bidi PROP FBA-c: extr PROP GRE-c: orig PROP FBA-f: 99999 PROP BC-p: asso PROP BC-t: enzy
	mnxr144981c3	mnxr144981c3	H2O[MNXC3] + GDP-alpha-D-mannose[MNXC3] => GMP[MNXC3] + 2 H(+)[MNXC3] + alpha-D-mannose 1-phosphate[MNXC3]		KSF55_09915	0	99999			sbo/SBO:0000375			REACTION: MNXR144981 PROP FBA-c: zero PROP GRE-c: orig PROP BC-b: oned PROP BC-p: asso PROP BC-t: enzy PROP FBA-f: 0
	mnxr144996c3	mnxr144996c3	L-glutamine[MNXC3] + beta-D-fructose 6-phosphate[MNXC3] => L-glutamate[MNXC3] + alpha-D-glucosamine 6-phosphate[MNXC3]		KSF55_04140	0	99999			sbo/SBO:0000375			REACTION: MNXR144996 PROP FBA-c: zero PROP GRE-c: orig PROP BC-b: oned PROP BC-p: asso PROP BC-t: enzy PROP FBA-f: 0
	mnxr145012c3	mnxr145012c3	NADH[MNXC3] + succinate semialdehyde[MNXC3] <=> NAD(+)[MNXC3] + (2S)-3-sulfopropanediol[MNXC3]		KSF55_11500	-99999	99999			sbo/SBO:0000375			REACTION: MNXR145012 PROP FBA-f: -62518.1120085737 PROP BC-b: bidi PROP GRE-c: orig PROP BC-p: asso PROP FBA-c: nonz PROP BC-t: enzy
	mnxr145014c3	mnxr145014c3	NADP(+)[MNXC3] + (2S)-3-sulfopropanediol[MNXC3] <=> NADPH[MNXC3] + succinate semialdehyde[MNXC3]		KSF55_11500	-99999	99999			sbo/SBO:0000375			REACTION: MNXR145014 PROP FBA-f: -62518.1120085737 PROP BC-b: bidi PROP GRE-c: orig PROP BC-p: asso PROP FBA-c: nonz PROP BC-t: enzy
	mnxr145021c3	mnxr145021c3	Glycogen[MNXC3] <=> Branching glycogen[MNXC3]		KSF55_00085	-99999	99999			sbo/SBO:0000375			REACTION: MNXR145021 PROP BC-b: bidi PROP FBA-c: zero PROP GRE-c: orig PROP BC-p: asso PROP BC-t: enzy PROP FBA-f: 0
	mnxr145030c2c3	mnxr145030c2c3	Glycogen[MNXC2] => Glycogen[MNXC3]			0	99999			bigg.reaction/EX_glycogen_e;sbo/SBO:0000185			REACTION: MNXR145030 XREFS: biggR:EX_glycogen_e;bigg.reaction:EX_glycogen_e;bigg.reaction:GLCNtv;bigg.reaction:GLYCOGENt;bigg.reaction:R_EX_glycogen_e;bigg.reaction:R_GLCNtv;bigg.reaction:R_GLYCOGENt;bigg.reaction:R_SK_glycogen_c;bigg.reaction:SK_glycogen_c;biggR:GLCNtv;biggR:GLYCOGENt;biggR:R_EX_glycogen_e;biggR:R_GLCNtv;biggR:R_GLYCOGENt;biggR:R_SK_glycogen_c;biggR:SK_glycogen_c REFERENCE: bigg…
	mnxr145036c3	mnxr145036c3	phosphate[MNXC3] + Glycogen[MNXC3] => D-glucopyranose 1-phosphate[MNXC3]		KSF55_00105	0	99999			sbo/SBO:0000375			REACTION: MNXR145036 PROP FBA-c: zero PROP GRE-c: orig PROP BC-b: oned PROP BC-p: asso PROP BC-t: enzy PROP FBA-f: 0
	mnxr145038c3	mnxr145038c3	phosphate[MNXC3] + Branching glycogen[MNXC3] => D-glucopyranose 1-phosphate[MNXC3]		KSF55_00105	0	99999			sbo/SBO:0000375			REACTION: MNXR145038 PROP FBA-c: zero PROP GRE-c: orig PROP BC-b: oned PROP BC-p: asso PROP BC-t: enzy PROP FBA-f: 0
	mnxr145046c3	mnxr145046c3	ADP-alpha-D-glucose[MNXC3] => ADP[MNXC3] + Glycogen[MNXC3]		KSF55_00100 or KSF55_05755	0	99999			sbo/SBO:0000375			REACTION: MNXR145046 PROP FBA-c: zero PROP GRE-c: orig PROP BC-b: oned PROP BC-p: asso PROP BC-t: enzy PROP FBA-f: 0
	mnxr145050c3	mnxr145050c3	diphosphate[MNXC3] + ADP-alpha-D-glucose[MNXC3] <=> ATP[MNXC3] + H(+)[MNXC3] + D-glucopyranose 1-phosphate[MNXC3]		KSF55_00090 or KSF55_00095 or KSF55_03810	-99999	99999			sbo/SBO:0000375			REACTION: MNXR145050 PROP BC-b: bidi PROP FBA-c: zero PROP GRE-c: orig PROP BC-p: asso PROP BC-t: enzy PROP FBA-f: 0
	mnxr145064c3	mnxr145064c3	H(+)[MNXC3] + NADH[MNXC3] + D-tagatose 1-phosphate[MNXC3] <=> NAD(+)[MNXC3] + galactitol 1-phosphate[MNXC3]		KSF55_15875 or KSF55_15880	-99999	99999			sbo/SBO:0000375			REACTION: MNXR145064 PROP BC-b: bidi PROP FBA-c: zero PROP GRE-c: orig PROP BC-p: asso PROP BC-t: enzy PROP FBA-f: 0
	mnxr145080c3	mnxr145080c3	ATP[MNXC3] + L-glutamate[MNXC3] + a tRNAglu[MNXC3] => AMP[MNXC3] + diphosphate[MNXC3] + L-Glutamyl-tRNA(Glu)[MNXC3]		KSF55_03130 or KSF55_17170	0	99999			sbo/SBO:0000375			REACTION: MNXR145080 PROP FBA-c: zero PROP GRE-c: orig PROP BC-b: oned PROP BC-p: asso PROP BC-t: enzy PROP FBA-f: 0
	mnxr145095c2c3	mnxr145095c2c3	Na(+)[MNXC2] + glycolate[MNXC2] => glycolate[MNXC3] + Na(+)[MNXC3]		KSF55_15965	0	99999			sbo/SBO:0000185			REACTION: MNXR145095 PROP FBA-c: zero PROP GRE-c: orig PROP BC-b: oned PROP BC-p: asso PROP BC-t: tran PROP FBA-f: 0
	mnxr145096c3	mnxr145096c3	glycine[MNXC3] + ATP[MNXC3] + a tRNAGly[MNXC3] => AMP[MNXC3] + diphosphate[MNXC3] + Glycyl-tRNA(Gly)[MNXC3]		KSF55_09045 and KSF55_09050	0	99999			sbo/SBO:0000375			REACTION: MNXR145096 PROP FBA-c: zero PROP GRE-c: orig PROP BC-b: oned PROP BC-p: asso PROP BC-t: enzy PROP FBA-f: 0
	mnxr145108c3	mnxr145108c3	H2O[MNXC3] + guanosine[MNXC3] => D-ribose[MNXC3] + guanine[MNXC3]		KSF55_01805 or KSF55_12805	0	99999			sbo/SBO:0000375			REACTION: MNXR145108 PROP FBA-c: zero PROP GRE-c: orig PROP BC-b: oned PROP BC-p: asso PROP BC-t: enzy PROP FBA-f: 0
	mnxr145113c3	mnxr145113c3	GMP[MNXC3] + diphosphate[MNXC3] <=> guanine[MNXC3] + 5-phospho-alpha-D-ribose 1-diphosphate[MNXC3]		KSF55_02230 or KSF55_02535 or KSF55_09480	-99999	99999			sbo/SBO:0000375			REACTION: MNXR145113 PROP BC-b: bidi PROP GRE-c: orig PROP BC-p: asso PROP FBA-c: nonz PROP BC-t: enzy PROP FBA-f: 0.040810986814904
	mnxr145117c3	mnxr145117c3	H2O[MNXC3] + Glycerophosphoserine[MNXC3] => L-serine[MNXC3] + H(+)[MNXC3] + sn-glycerol 3-phosphate[MNXC3]		KSF55_06350 or KSF55_07380 or KSF55_10770	0	99999			sbo/SBO:0000375			REACTION: MNXR145117 PROP FBA-c: zero PROP GRE-c: orig PROP BC-b: oned PROP BC-p: asso PROP BC-t: enzy PROP FBA-f: 0
	mnxr145141c3	mnxr145141c3	H2O[MNXC3] + H(+)[MNXC3] + guanine[MNXC3] => NH4(+)[MNXC3] + xanthine[MNXC3]		KSF55_03560	0	99999			sbo/SBO:0000375			REACTION: MNXR145141 PROP FBA-c: zero PROP GRE-c: orig PROP BC-b: oned PROP BC-p: asso PROP BC-t: enzy PROP FBA-f: 0
	mnxr145150c2	mnxr145150c2	H2O[MNXC2] + 1-phospho-alpha-D-glucuronate[MNXC2] => phosphate[MNXC2] + D-glucuronate[MNXC2]			0	99999			sbo/SBO:0000375			REACTION: MNXR145150 XREFS: seedR:rxn08684;bigg.reaction:GUR1PP;bigg.reaction:GUR1PPpp;bigg.reaction:R_GUR1PP;bigg.reaction:R_GUR1PPpp;biggR:GUR1PP;biggR:GUR1PPpp;biggR:R_GUR1PP;biggR:R_GUR1PPpp;seed.reaction:rxn08684 REFERENCE: seedR:rxn08684 PROP BC-p: orph PROP FBA-c: zero PROP GRE-c: orig PROP BC-b: oned PROP BC-t: enzy PROP FBA-f: 0
	mnxr145177c3	mnxr145177c3	L-homocysteine[MNXC3] + S-Methyl-L-methionine[MNXC3] => 2 L-methionine[MNXC3]		KSF55_06240	0	99999			sbo/SBO:0000375			REACTION: MNXR145177 PROP FBA-c: zero PROP GRE-c: orig PROP BC-b: oned PROP BC-p: asso PROP BC-t: enzy PROP FBA-f: 0
	mnxr145194c3	mnxr145194c3	ATP[MNXC3] + beta-D-fructose[MNXC3] => H(+)[MNXC3] + ADP[MNXC3] + beta-D-fructose 6-phosphate[MNXC3]		KSF55_00920 or KSF55_10335 or KSF55_16180 or KSF55_16215 or KSF55_16315	0	99999			sbo/SBO:0000375			REACTION: MNXR145194 PROP FBA-c: zero PROP GRE-c: orig PROP BC-b: oned PROP BC-p: asso PROP BC-t: enzy PROP FBA-f: 0
	mnxr145210c3	mnxr145210c3	L-histidine[MNXC3] + ATP[MNXC3] + a tRNAHis[MNXC3] => AMP[MNXC3] + diphosphate[MNXC3] + L-Histidyl-tRNA(His)[MNXC3]		KSF55_09125	0	99999			sbo/SBO:0000375			REACTION: MNXR145210 PROP FBA-c: zero PROP GRE-c: orig PROP BC-b: oned PROP BC-p: asso PROP BC-t: enzy PROP FBA-f: 0
	mnxr145214c2c3	mnxr145214c2c3	PMF[MNXC2] + L-histidine[MNXC2] <=> L-histidine[MNXC3] + PMF[MNXC3]		KSF55_06235 or KSF55_08395 or KSF55_14900	-99999	99999			sbo/SBO:0000185			REACTION: MNXR145214 PROP BC-b: bidi PROP FBA-c: zero PROP GRE-c: orig PROP BC-p: asso PROP BC-t: tran PROP FBA-f: 0
	mnxr145221c3	mnxr145221c3	2 H(+)[MNXC3] + 2 NADPH[MNXC3] + (3S)-hydroxy-3-methylglutaryl-CoA[MNXC3] => 2 NADP(+)[MNXC3] + CoA[MNXC3] + (R)-mevalonate[MNXC3]		KSF55_02105	0	99999			sbo/SBO:0000375			REACTION: MNXR145221 PROP GRE-c: orig PROP BC-b: oned PROP BC-p: asso PROP FBA-c: nonz PROP BC-t: enzy PROP FBA-f: 62480.0420848684
	mnxr145223c3	mnxr145223c3	H2O[MNXC3] + acetyl-CoA[MNXC3] + acetoacetyl-CoA[MNXC3] => CoA[MNXC3] + H(+)[MNXC3] + (3S)-hydroxy-3-methylglutaryl-CoA[MNXC3]		KSF55_09410	0	99999			sbo/SBO:0000375			REACTION: MNXR145223 PROP FBA-c: zero PROP GRE-c: orig PROP BC-b: oned PROP BC-p: asso PROP BC-t: enzy PROP FBA-f: 0
	mnxr145237c3	mnxr145237c3	ATP[MNXC3] + 6-hydroxymethyl-7,8-dihydropterin[MNXC3] => AMP[MNXC3] + H(+)[MNXC3] + (7,8-dihydropterin-6-yl)methyl diphosphate[MNXC3]		KSF55_14735	0	99999			sbo/SBO:0000375			REACTION: MNXR145237 PROP FBA-c: zero PROP GRE-c: orig PROP BC-b: oned PROP BC-p: asso PROP BC-t: enzy PROP FBA-f: 0
	mnxr145260c3	mnxr145260c3	L-homoserine[MNXC3] + acetyl-CoA[MNXC3] <=> CoA[MNXC3] + O Acetyl L homoserine[MNXC3]		KSF55_13395	-99999	99999			sbo/SBO:0000375			REACTION: MNXR145260 PROP BC-b: bidi PROP GRE-c: orig PROP FBA-f: 0.109010964792105 PROP BC-p: asso PROP FBA-c: nonz PROP BC-t: enzy
	mnxr145269c3	mnxr145269c3	diphosphate[MNXC3] + IMP[MNXC3] <=> hypoxanthine[MNXC3] + 5-phospho-alpha-D-ribose 1-diphosphate[MNXC3]		KSF55_02535	-99999	99999			sbo/SBO:0000375			REACTION: MNXR145269 PROP BC-b: bidi PROP FBA-f: -0.040810986814904 PROP GRE-c: orig PROP BC-p: asso PROP FBA-c: nonz PROP BC-t: enzy
	mnxr145285c3	mnxr145285c3	H2O[MNXC3] + diphosphate[MNXC3] <=> 2 phosphate[MNXC3] + H(+)[MNXC3]		KSF55_04215 or KSF55_08510	-99999	99999			sbo/SBO:0000375			REACTION: MNXR145285 PROP BC-b: bidi PROP FBA-c: extr PROP GRE-c: orig PROP BC-p: asso PROP FBA-f: -99997.4854914888 PROP BC-t: enzy
	mnxr145290c3	mnxr145290c3	H(+)[MNXC3] + 1-(2-carboxyphenylamino)-1-deoxy-D-ribulose 5-phosphate[MNXC3] => H2O[MNXC3] + CO2[MNXC3] + (1S,2R)-1-C-(indol-3-yl)glycerol 3-phosphate[MNXC3]		KSF55_07710	0	99999			sbo/SBO:0000375			REACTION: MNXR145290 PROP GRE-c: orig PROP BC-b: oned PROP BC-p: asso PROP FBA-f: -0.048699984268751 PROP FBA-c: nonz PROP BC-t: enzy
	mnxr145292c3	mnxr145292c3	ATP[MNXC3] + L-isoleucine[MNXC3] + a tRNAIle[MNXC3] => AMP[MNXC3] + diphosphate[MNXC3] + L-Isoleucyl-tRNA(Ile)[MNXC3]		KSF55_09925	0	99999			sbo/SBO:0000375			REACTION: MNXR145292 PROP FBA-c: zero PROP GRE-c: orig PROP BC-b: oned PROP BC-p: asso PROP BC-t: enzy PROP FBA-f: 0
	mnxr145298c2c3	mnxr145298c2c3	indole[MNXC2] => indole[MNXC3]			0	99999			sbo/SBO:0000185			REACTION: MNXR145298 XREFS: seedR:rxn08751;bigg.reaction:DM_indole_c;bigg.reaction:EX_indole_e;bigg.reaction:INDOLEtex;bigg.reaction:INDOLEtpp;bigg.reaction:R_DM_indole_c;bigg.reaction:R_EX_indole_e;bigg.reaction:R_INDOLEtex;bigg.reaction:R_INDOLEtpp;biggR:DM_indole_c;biggR:EX_indole_e;biggR:INDOLEtex;biggR:INDOLEtpp;biggR:R_DM_indole_c;biggR:R_EX_indole_e;biggR:R_INDOLEtex;biggR:R_INDOLEtpp;meta…
	mnxr145303c3	mnxr145303c3	H2O[MNXC3] + inosine[MNXC3] => hypoxanthine[MNXC3] + D-ribose[MNXC3]		KSF55_01805 or KSF55_12805	0	99999			sbo/SBO:0000375			REACTION: MNXR145303 PROP FBA-c: zero PROP GRE-c: orig PROP BC-b: oned PROP BC-p: asso PROP BC-t: enzy PROP FBA-f: 0
	mnxr145308c3	mnxr145308c3	NADH[MNXC3] + isopentenyl diphosphate[MNXC3] + Coenzyme ferredoxin 420-2 (oxidized)[MNXC3] => NAD(+)[MNXC3] + dimethylallyl diphosphate[MNXC3] + Coenzyme ferredoxin 420-2 (reduced)[MNXC3]		KSF55_08070	0	99999			sbo/SBO:0000375			REACTION: MNXR145308 PROP FBA-c: zero PROP GRE-c: orig PROP BC-b: oned PROP BC-p: asso PROP BC-t: enzy PROP FBA-f: 0
	mnxr145310c3	mnxr145310c3	NADPH[MNXC3] + isopentenyl diphosphate[MNXC3] + Coenzyme ferredoxin 420-2 (oxidized)[MNXC3] => NADP(+)[MNXC3] + dimethylallyl diphosphate[MNXC3] + Coenzyme ferredoxin 420-2 (reduced)[MNXC3]		KSF55_08070	0	99999			sbo/SBO:0000375			REACTION: MNXR145310 PROP FBA-c: zero PROP GRE-c: orig PROP BC-b: oned PROP BC-p: asso PROP BC-t: enzy PROP FBA-f: 0
	mnxr145312c3	mnxr145312c3	sucrose[MNXC3] <=> 6-O-alpha-D-glucopyranosyl-beta-D-fructofuranose[MNXC3]			-99999	99999			rhea/24032;sbo/SBO:0000375			REACTION: MNXR145312 CLASSIFICATION: 5.4.99.11 XREFS: rheaR:24032;bigg.reaction:ISOMS;bigg.reaction:R_ISOMS;biggR:ISOMS;biggR:R_ISOMS;kegg.reaction:R00810;kegg.reaction:R06217;keggR:R00810;keggR:R06217;metacyc.reaction:ISOMALTULOSE-SYNTHASE-RXN;metacycR:ISOMALTULOSE-SYNTHASE-RXN;rhea:24032;rhea:24033;rhea:24034;rhea:24035;rheaR:24033;rheaR:24034;rheaR:24035;seed.reaction:rxn00582;seedR:rxn00582 R…
	mnxr145324c3	mnxr145324c3	carboxyacetyl-[acyl-carrier protein][MNXC3] + Acetyl-[pcp][MNXC3] => CO2[MNXC3] + sulfaniumyl group[MNXC3] + acetoacetyl-[acp][MNXC3]		KSF55_07760 and KSF55_07780	0	99999			sbo/SBO:0000375			REACTION: MNXR145324 PROP FBA-c: zero PROP GRE-c: orig PROP BC-b: oned PROP BC-p: asso PROP BC-t: enzy PROP FBA-f: 0
	mnxr145403c2	mnxr145403c2	H2O[MNXC2] + lactose[MNXC2] => D-glucose[MNXC2] + alpha-D-galactose[MNXC2]		KSF55_15535	0	99999			sbo/SBO:0000375			REACTION: MNXR145403 PROP FBA-c: zero PROP GRE-c: orig PROP BC-b: oned PROP BC-p: asso PROP BC-t: enzy PROP FBA-f: 0
	mnxr145403c3	mnxr145403c3	H2O[MNXC3] + lactose[MNXC3] => D-glucose[MNXC3] + alpha-D-galactose[MNXC3]		KSF55_15380 or KSF55_15450	0	99999			sbo/SBO:0000375			REACTION: MNXR145403 PROP FBA-c: zero PROP GRE-c: orig PROP BC-b: oned PROP BC-p: asso PROP BC-t: enzy PROP FBA-f: 0
	mnxr145429c3	mnxr145429c3	ATP[MNXC3] + L-Leucine[MNXC3] + a tRNALeu[MNXC3] => AMP[MNXC3] + diphosphate[MNXC3] + L-Leucyl-tRNA(Leu)[MNXC3]		KSF55_06300	0	99999			sbo/SBO:0000375			REACTION: MNXR145429 PROP FBA-c: zero PROP GRE-c: orig PROP BC-b: oned PROP BC-p: asso PROP BC-t: enzy PROP FBA-f: 0
	mnxr145490c3	mnxr145490c3	carboxyacetyl-[acyl-carrier protein][MNXC3] => CO2[MNXC3] + Acetyl-[pcp][MNXC3]		KSF55_07780	0	99999			sbo/SBO:0000375			REACTION: MNXR145490 PROP FBA-c: zero PROP GRE-c: orig PROP BC-b: oned PROP BC-p: asso PROP BC-t: enzy PROP FBA-f: 0
	mnxr145509c3	mnxr145509c3	GTP[MNXC3] + H(+)[MNXC3] + alpha-D-mannose 1-phosphate[MNXC3] => diphosphate[MNXC3] + GDP-alpha-D-mannose[MNXC3]		KSF55_00090	0	99999			sbo/SBO:0000375			REACTION: MNXR145509 PROP FBA-c: zero PROP GRE-c: orig PROP BC-b: oned PROP BC-p: asso PROP BC-t: enzy PROP FBA-f: 0
	mnxr145513c3	mnxr145513c3	H(+)[MNXC3] + alpha-D-mannose 1-phosphate[MNXC3] + GDP[MNXC3] <=> phosphate[MNXC3] + GDP-alpha-D-mannose[MNXC3]		KSF55_00090	-99999	99999			sbo/SBO:0000375			REACTION: MNXR145513 PROP BC-b: bidi PROP FBA-c: zero PROP GRE-c: orig PROP BC-p: asso PROP BC-t: enzy PROP FBA-f: 0
	mnxr145517c2c3	mnxr145517c2c3	PMF[MNXC2] + alpha-D-mannose 1-phosphate[MNXC2] <=> PMF[MNXC3] + alpha-D-mannose 1-phosphate[MNXC3]			-99999	99999			sbo/SBO:0000185			REACTION: MNXR145517 XREFS: seedR:rxn05609;bigg.reaction:MAN1Pt6;bigg.reaction:R_MAN1Pt6;biggR:MAN1Pt6;biggR:R_MAN1Pt6;seed.reaction:rxn05609;seed.reaction:rxn30293;seed.reaction:rxn30294;seedR:rxn30293;seedR:rxn30294 REFERENCE: seedR:rxn05609 PROP BC-b: bidi PROP BC-p: orph PROP FBA-c: zero PROP GRE-c: orig PROP BC-t: tran PROP FBA-f: 0
	mnxr145522c2c3	mnxr145522c2c3	PMF[MNXC2] + alpha-D-mannose 6-phosphate[MNXC2] <=> PMF[MNXC3] + alpha-D-mannose 6-phosphate[MNXC3]			-99999	99999			sbo/SBO:0000185			REACTION: MNXR145522 XREFS: seedR:rxn05676;bigg.reaction:MAN6Pt6;bigg.reaction:R_MAN6Pt6;biggR:MAN6Pt6;biggR:R_MAN6Pt6;seed.reaction:rxn05676 REFERENCE: seedR:rxn05676 PROP BC-b: bidi PROP BC-p: orph PROP FBA-c: zero PROP GRE-c: orig PROP BC-t: tran PROP FBA-f: 0
	mnxr145530c3c2	mnxr145530c3c2	H(+)[MNXC3] + phosphoenolpyruvate[MNXC3] + 2(alpha-D-Mannosyl)-D-glycerate[MNXC2] => pyruvate[MNXC3] + 2(alpha-D-Mannosyl-6-phosphate)-D-glycerate[MNXC3]		KSF55_06060 and KSF55_06065 and KSF55_15850	0	99999			sbo/SBO:0000185			REACTION: MNXR145530 PROP FBA-c: zero PROP GRE-c: orig PROP BC-b: oned PROP BC-p: asso PROP BC-t: tran PROP FBA-f: 0
	mnxr145536c3	mnxr145536c3	H(+)[MNXC3] + (R)-glycerate[MNXC3] + alpha-D-mannose 6-phosphate[MNXC3] <=> H2O[MNXC3] + 2(alpha-D-Mannosyl-6-phosphate)-D-glycerate[MNXC3]		KSF55_16185	-99999	99999			sbo/SBO:0000375			REACTION: MNXR145536 PROP BC-b: bidi PROP FBA-c: zero PROP GRE-c: orig PROP BC-p: asso PROP BC-t: enzy PROP FBA-f: 0
	mnxr145538c2c3	mnxr145538c2c3	phosphoenolpyruvate[MNXC3] + D-mannose[MNXC2] => pyruvate[MNXC3] + alpha-D-mannose 6-phosphate[MNXC3]		(KSF55_03010 and KSF55_03010 and KSF55_03015 and KSF55_03020) or (KSF55_03015 and KSF55_03020 and KSF55_03040 and KSF55_06060 and KSF55_06065) or (KSF55_06060 and KSF55_06065 and KSF55_15850) or (KSF55_15855 and KSF55_15760 and KSF55_15850)	0	99999			sbo/SBO:0000185			REACTION: MNXR145538 PROP FBA-c: zero PROP GRE-c: orig PROP BC-b: oned PROP BC-p: asso PROP BC-t: tran PROP FBA-f: 0
	mnxr145554c3	mnxr145554c3	sulfaniumyl group[MNXC3] + malonyl-CoA[MNXC3] <=> CoA[MNXC3] + carboxyacetyl-[acyl-carrier protein][MNXC3]		(KSF55_07615 and KSF55_07770) or (KSF55_07765 and KSF55_07770) or KSF55_08845	-99999	99999			sbo/SBO:0000375			REACTION: MNXR145554 PROP BC-b: bidi PROP FBA-c: zero PROP GRE-c: orig PROP BC-p: asso PROP BC-t: enzy PROP FBA-f: 0
	mnxr145560c2	mnxr145560c2	4 H(+)[MNXC2] + Two linked disacharide pentapeptide murein units (uncrosslinked, middle of chain)[MNXC2] => D-alanine[MNXC2] + two disacharide linked murein units, pentapeptide crosslinked tetrapeptide (A2pm->D-ala) (middle of chain)[MNXC2]		KSF55_08155 and KSF55_07335 and KSF55_09980	0	99999			sbo/SBO:0000375			REACTION: MNXR145560 PROP FBA-c: zero PROP GRE-c: orig PROP BC-b: oned PROP BC-p: asso PROP BC-t: enzy PROP FBA-f: 0
	mnxr145562c2	mnxr145562c2	H2O[MNXC2] + Two linked disacharide pentapeptide murein units (uncrosslinked, middle of chain)[MNXC2] => D-alanine[MNXC2] + Two linked disacharide pentapeptide and tetrapeptide murein units (uncrosslinked, middle of chain)[MNXC2]		KSF55_06085 or KSF55_14815	0	99999			sbo/SBO:0000375			REACTION: MNXR145562 PROP FBA-c: zero PROP GRE-c: orig PROP BC-b: oned PROP BC-p: asso PROP BC-t: enzy PROP FBA-f: 0
	mnxr145566c2	mnxr145566c2	H2O[MNXC2] + two disacharide linked murein units, pentapeptide crosslinked tetrapeptide (A2pm->D-ala) (middle of chain)[MNXC2] => 4 H(+)[MNXC2] + Two linked disacharide pentapeptide and tetrapeptide murein units (uncrosslinked, middle of chain)[MNXC2]		KSF55_05930 or KSF55_06085 or KSF55_09840 or KSF55_14815	0	99999			sbo/SBO:0000375			REACTION: MNXR145566 PROP FBA-c: zero PROP GRE-c: orig PROP BC-b: oned PROP BC-p: asso PROP BC-t: enzy PROP FBA-f: 0
	mnxr145582c3	mnxr145582c3	(6S)-5-methyl-5,6,7,8-tetrahydrofolate[MNXC3] + L-homocysteine[MNXC3] => L-methionine[MNXC3] + (6S)-5,6,7,8-tetrahydrofolate[MNXC3]		(KSF55_06240 and KSF55_06500) or (KSF55_06495 and KSF55_06500)	0	99999			sbo/SBO:0000375			REACTION: MNXR145582 PROP GRE-c: orig PROP BC-b: oned PROP FBA-f: -12497.7471503119 PROP BC-p: asso PROP FBA-c: nonz PROP BC-t: enzy
	mnxr145590c3	mnxr145590c3	L-methionine (S)-S-oxide[MNXC3] + Thioredoxin[MNXC3] => L-methionine[MNXC3] + H2O[MNXC3] + thioredoxin disulfide[MNXC3]		(KSF55_01170 and KSF55_08500) or (KSF55_07255 and KSF55_10665) or (KSF55_08500 and KSF55_10440) or KSF55_08505	0	99999			sbo/SBO:0000375			REACTION: MNXR145590 PROP FBA-c: zero PROP GRE-c: orig PROP BC-b: oned PROP BC-p: asso PROP BC-t: enzy PROP FBA-f: 0
	mnxr145591c3	mnxr145591c3	Thioredoxin[MNXC3] + L-methionine S-oxide[MNXC3] => L-methionine[MNXC3] + H2O[MNXC3] + thioredoxin disulfide[MNXC3]		KSF55_08500	0	99999			sbo/SBO:0000375			REACTION: MNXR145591 PROP FBA-c: zero PROP GRE-c: orig PROP BC-b: oned PROP BC-p: asso PROP BC-t: enzy PROP FBA-f: 0
	mnxr145595c3	mnxr145595c3	L methionine R oxide[MNXC3] + Thioredoxin[MNXC3] => L-methionine[MNXC3] + H2O[MNXC3] + thioredoxin disulfide[MNXC3]		KSF55_08505	0	99999			sbo/SBO:0000375			REACTION: MNXR145595 PROP FBA-c: zero PROP GRE-c: orig PROP BC-b: oned PROP BC-p: asso PROP BC-t: enzy PROP FBA-f: 0
	mnxr145597c3	mnxr145597c3	ATP[MNXC3] + L-methionine[MNXC3] + elongator tRNAMet[MNXC3] => AMP[MNXC3] + diphosphate[MNXC3] + L-Methionyl-tRNA (Met)[MNXC3]		KSF55_02170 or KSF55_07555 or KSF55_09220	0	99999			sbo/SBO:0000375			REACTION: MNXR145597 PROP FBA-c: zero PROP GRE-c: orig PROP BC-b: oned PROP BC-p: asso PROP BC-t: enzy PROP FBA-f: 0
	mnxr145626c3	mnxr145626c3	H2O[MNXC3] + alpha-maltoheptaose[MNXC3] => D-glucose[MNXC3] + alpha-maltohexaose[MNXC3]		KSF55_00110 or KSF55_00940	0	99999			sbo/SBO:0000375			REACTION: MNXR145626 PROP FBA-c: zero PROP GRE-c: orig PROP BC-b: oned PROP BC-p: asso PROP BC-t: enzy PROP FBA-f: 0
	mnxr145628c3	mnxr145628c3	2 H2O[MNXC3] + Dextrin[MNXC3] => 2 D-glucose[MNXC3]		KSF55_00940	0	99999			sbo/SBO:0000375			REACTION: MNXR145628 PROP FBA-c: zero PROP GRE-c: orig PROP BC-b: oned PROP BC-p: asso PROP BC-t: enzy PROP FBA-f: 0
	mnxr145632c3	mnxr145632c3	phosphate[MNXC3] + alpha-maltopentaose[MNXC3] <=> D-glucopyranose 1-phosphate[MNXC3] + alpha-maltotetraose[MNXC3]		KSF55_00105	-99999	99999			sbo/SBO:0000375			REACTION: MNXR145632 PROP BC-b: bidi PROP FBA-c: zero PROP GRE-c: orig PROP BC-p: asso PROP BC-t: enzy PROP FBA-f: 0
	mnxr145636c3	mnxr145636c3	phosphate[MNXC3] + alpha-maltohexaose[MNXC3] <=> D-glucopyranose 1-phosphate[MNXC3] + alpha-maltopentaose[MNXC3]		KSF55_00105	-99999	99999			sbo/SBO:0000375			REACTION: MNXR145636 PROP BC-b: bidi PROP FBA-c: zero PROP GRE-c: orig PROP BC-p: asso PROP BC-t: enzy PROP FBA-f: 0
	mnxr145639c3	mnxr145639c3	D-glucopyranose 1-phosphate[MNXC3] + alpha-maltohexaose[MNXC3] <=> phosphate[MNXC3] + alpha-maltoheptaose[MNXC3]		KSF55_00105	-99999	99999			sbo/SBO:0000375			REACTION: MNXR145639 PROP BC-b: bidi PROP FBA-c: zero PROP GRE-c: orig PROP BC-p: asso PROP BC-t: enzy PROP FBA-f: 0
	mnxr145646c2c3	mnxr145646c2c3	PMF[MNXC2] + S-Methyl-L-methionine[MNXC2] => PMF[MNXC3] + S-Methyl-L-methionine[MNXC3]		KSF55_06235	0	99999			sbo/SBO:0000185			REACTION: MNXR145646 PROP FBA-c: zero PROP GRE-c: orig PROP BC-b: oned PROP BC-p: asso PROP BC-t: tran PROP FBA-f: 0
	mnxr145650c3	mnxr145650c3	H2O[MNXC3] + alpha-D-mannose 6-phosphate[MNXC3] => phosphate[MNXC3] + D-mannose[MNXC3]		KSF55_00120 or KSF55_08660 or KSF55_15825	0	99999			sbo/SBO:0000375			REACTION: MNXR145650 PROP FBA-c: zero PROP GRE-c: orig PROP BC-b: oned PROP BC-p: asso PROP BC-t: enzy PROP FBA-f: 0
	mnxr145659c2c3	mnxr145659c2c3	phosphoenolpyruvate[MNXC3] + D-mannitol[MNXC2] => pyruvate[MNXC3] + D-mannitol 1-phosphate[MNXC3]		(KSF55_01145 and KSF55_01155) or (KSF55_01145 and KSF55_06060 and KSF55_06065 and KSF55_15680) or (KSF55_06060 and KSF55_06065 and KSF55_12570 and KSF55_12575 and KSF55_12580)	0	99999			sbo/SBO:0000185			REACTION: MNXR145659 PROP FBA-c: zero PROP GRE-c: orig PROP BC-b: oned PROP BC-p: asso PROP BC-t: tran PROP FBA-f: 0
	mnxr145703c3	mnxr145703c3	alpha-D-mannose 6-phosphate[MNXC3] <=> alpha-D-mannose 1-phosphate[MNXC3]		KSF55_03875 or KSF55_04135	-99999	99999			sbo/SBO:0000375			REACTION: MNXR145703 PROP BC-b: bidi PROP FBA-c: zero PROP GRE-c: orig PROP BC-p: asso PROP BC-t: enzy PROP FBA-f: 0
	mnxr145716c3	mnxr145716c3	(6R)-5,10-methylene-5,6,7,8-tetrahydrofolate[MNXC3] + H(+)[MNXC3] + NADH[MNXC3] => NAD(+)[MNXC3] + (6S)-5-methyl-5,6,7,8-tetrahydrofolate[MNXC3]		KSF55_06495	0	99999			sbo/SBO:0000375			REACTION: MNXR145716 PROP GRE-c: orig PROP BC-b: oned PROP FBA-f: 12497.7471503119 PROP BC-p: asso PROP FBA-c: nonz PROP BC-t: enzy
	mnxr145718c3	mnxr145718c3	(6R)-5,10-methylene-5,6,7,8-tetrahydrofolate[MNXC3] + H(+)[MNXC3] + NADPH[MNXC3] => NADP(+)[MNXC3] + (6S)-5-methyl-5,6,7,8-tetrahydrofolate[MNXC3]		KSF55_06495	0	99999			sbo/SBO:0000375			REACTION: MNXR145718 PROP FBA-c: zero PROP GRE-c: orig PROP BC-b: oned PROP BC-p: asso PROP BC-t: enzy PROP FBA-f: 0
	mnxr145720c3	mnxr145720c3	D-maltose[MNXC3] <=> alpha,alpha-trehalose[MNXC3]		KSF55_00865	-99999	99999			sbo/SBO:0000375			REACTION: MNXR145720 PROP BC-b: bidi PROP FBA-c: zero PROP GRE-c: orig PROP BC-p: asso PROP BC-t: enzy PROP FBA-f: 0
	mnxr145755c3	mnxr145755c3	NAD(+)[MNXC3] + H2O[MNXC3] => AMP[MNXC3] + 2 H(+)[MNXC3] + beta-nicotinamide D-ribonucleotide[MNXC3]		KSF55_05460 or KSF55_13185 or KSF55_13945	0	99999			sbo/SBO:0000375			REACTION: MNXR145755 PROP FBA-c: zero PROP GRE-c: orig PROP BC-b: oned PROP BC-p: asso PROP BC-t: enzy PROP FBA-f: 0
	mnxr145761c3	mnxr145761c3	NAD(+)[MNXC3] + H2O[MNXC3] + H(+)[MNXC3] => nicotinamide[MNXC3] + ADP-ribose[MNXC3]			0	99999			rhea/16301;sbo/SBO:0000375			REACTION: MNXR145761 CLASSIFICATION: 2.4.2;3.2.2.5;3.2.2.6;3.5.1.- XREFS: rheaR:16301;bigg.reaction:NADN;bigg.reaction:NADNe;bigg.reaction:NADNm;bigg.reaction:R_NADN;bigg.reaction:R_NADNe;bigg.reaction:R_NADNm;biggR:NADN;biggR:NADNe;biggR:NADNm;biggR:R_NADN;biggR:R_NADNe;biggR:R_NADNm;kegg.reaction:R00102;keggR:R00102;metacyc.reaction:NADNUCLEOSID-RXN;metacyc.reaction:RXN-13859;metacycR:NADNUCLEO…
	mnxr145782c3	mnxr145782c3	H(+)[MNXC3] + NADH[MNXC3] + nitrate[MNXC3] => NAD(+)[MNXC3] + H2O[MNXC3] + nitrite[MNXC3]		KSF55_06915	0	99999			sbo/SBO:0000375			REACTION: MNXR145782 PROP FBA-c: zero PROP GRE-c: orig PROP BC-b: oned PROP BC-p: asso PROP BC-t: enzy PROP FBA-f: 0
	mnxr145787c2c3	mnxr145787c2c3	2 PMF[MNXC3] + ubiquinol-8[MNXC3] + nitrate[MNXC3] => H2O[MNXC3] + 2 PMF[MNXC2] + ubiquinone-8[MNXC3] + nitrite[MNXC3]		KSF55_07015 and KSF55_07020 and KSF55_07025 and KSF55_07030	0	99999			sbo/SBO:0000185			REACTION: MNXR145787 PROP FBA-c: zero PROP GRE-c: orig PROP BC-b: oned PROP BC-p: asso PROP BC-t: tran PROP FBA-f: 0
	mnxr145789c2c3	mnxr145789c2c3	2 PMF[MNXC3] + menaquinol-8[MNXC3] + nitrate[MNXC3] => H2O[MNXC3] + 2 PMF[MNXC2] + menaquinone-8[MNXC3] + nitrite[MNXC3]		KSF55_07015 and KSF55_07020 and KSF55_07025 and KSF55_07030	0	99999			sbo/SBO:0000185			REACTION: MNXR145789 PROP FBA-c: zero PROP GRE-c: orig PROP BC-b: oned PROP BC-p: asso PROP BC-t: tran PROP FBA-f: 0
	mnxr145799c2	mnxr145799c2	H2O[MNXC2] + dGMP[MNXC2] => phosphate[MNXC2] + 2&apos;-deoxyguanosine[MNXC2]		KSF55_15075	0	99999			sbo/SBO:0000375			REACTION: MNXR145799 PROP FBA-c: zero PROP GRE-c: orig PROP BC-b: oned PROP BC-p: asso PROP BC-t: enzy PROP FBA-f: 0
	mnxr145799c3	mnxr145799c3	dGMP[MNXC3] + H2O[MNXC3] => phosphate[MNXC3] + 2&apos;-deoxyguanosine[MNXC3]		KSF55_03900 or KSF55_10280 or KSF55_15075	0	99999			sbo/SBO:0000375			REACTION: MNXR145799 PROP FBA-c: zero PROP GRE-c: orig PROP BC-b: oned PROP BC-p: asso PROP BC-t: enzy PROP FBA-f: 0
	mnxr145803c3	mnxr145803c3	dGTP[MNXC3] + H2O[MNXC3] => dGMP[MNXC3] + H(+)[MNXC3] + diphosphate[MNXC3]		KSF55_10115	0	99999			sbo/SBO:0000375			REACTION: MNXR145803 PROP FBA-c: zero PROP GRE-c: orig PROP BC-b: oned PROP BC-p: asso PROP BC-t: enzy PROP FBA-f: 0
	mnxr145901c3	mnxr145901c3	UDP-N-acetyl-alpha-D-muramoyl-L-alanyl-gamma-D-glutamyl-meso-2,6-diaminopimeloyl-D-alanyl-D-alanine[MNXC3] + Undecaprenyl phosphate[MNXC3] => UMP[MNXC3] + H(+)[MNXC3] + Undecaprenyl-diphospho-N-acetylmuramoyl-L-alanyl-D-glutamyl-meso-2,6-diaminopimeloyl-D-alanyl-D-alanine[MNXC3]		KSF55_09975	0	99999			sbo/SBO:0000375			REACTION: MNXR145901 PROP FBA-c: zero PROP GRE-c: orig PROP BC-b: oned PROP BC-p: asso PROP BC-t: enzy PROP FBA-f: 0
	mnxr145910c3	mnxr145910c3	phosphate[MNXC3] + butanoyl-CoA[MNXC3] <=> CoA[MNXC3] + butanoyl phosphate[MNXC3]		KSF55_04075	-99999	99999			sbo/SBO:0000375			REACTION: MNXR145910 PROP BC-b: bidi PROP FBA-c: zero PROP GRE-c: orig PROP BC-p: asso PROP BC-t: enzy PROP FBA-f: 0
	mnxr145947c3	mnxr145947c3	ATP[MNXC3] + D-tagatose 1-phosphate[MNXC3] => H(+)[MNXC3] + ADP[MNXC3] + D-tagatofuranose 1,6-bisphosphate[MNXC3]		KSF55_08750 or KSF55_09520	0	99999			sbo/SBO:0000375			REACTION: MNXR145947 PROP FBA-c: zero PROP GRE-c: orig PROP BC-b: oned PROP BC-p: asso PROP BC-t: enzy PROP FBA-f: 0
	mnxr145949c3	mnxr145949c3	ATP[MNXC3] + D-sedoheptulose 7-phosphate[MNXC3] => H(+)[MNXC3] + ADP[MNXC3] + sedoheptulose 1,7-bisphosphate[MNXC3]		KSF55_08750	0	99999			sbo/SBO:0000375			REACTION: MNXR145949 PROP FBA-c: zero PROP GRE-c: orig PROP BC-b: oned PROP BC-p: asso PROP BC-t: enzy PROP FBA-f: 0
	mnxr145952c3	mnxr145952c3	ATP[MNXC3] + beta-D-fructose 6-phosphate[MNXC3] => H(+)[MNXC3] + ADP[MNXC3] + beta-D-fructose 1,6-bisphosphate[MNXC3]		KSF55_08750 and KSF55_09520	0	99999			sbo/SBO:0000375			REACTION: MNXR145952 PROP FBA-c: zero PROP GRE-c: orig PROP BC-b: oned PROP BC-p: asso PROP BC-t: enzy PROP FBA-f: 0
	mnxr145998c3	mnxr145998c3	ATP[MNXC3] + L-phenylalanine[MNXC3] + a tRNAPhe[MNXC3] => AMP[MNXC3] + diphosphate[MNXC3] + L-Phenylalanyl-tRNA(Phe)[MNXC3]		KSF55_07290 and KSF55_07295	0	99999			sbo/SBO:0000375			REACTION: MNXR145998 PROP FBA-c: zero PROP GRE-c: orig PROP BC-b: oned PROP BC-p: asso PROP BC-t: enzy PROP FBA-f: 0
	mnxr146002c2c3	mnxr146002c2c3	PMF[MNXC2] + L-phenylalanine[MNXC2] <=> L-phenylalanine[MNXC3] + PMF[MNXC3]		KSF55_08395 or KSF55_14900	-99999	99999			sbo/SBO:0000185			REACTION: MNXR146002 PROP BC-b: bidi PROP FBA-c: zero PROP GRE-c: orig PROP BC-p: asso PROP BC-t: tran PROP FBA-f: 0
	mnxr146087c3	mnxr146087c3	ATP[MNXC3] + (R)-5-phosphomevalonate[MNXC3] => ADP[MNXC3] + (R)-5-diphosphomevalonate[MNXC3]		KSF55_08075	0	99999			sbo/SBO:0000375			REACTION: MNXR146087 PROP FBA-c: zero PROP GRE-c: orig PROP BC-b: oned PROP BC-p: asso PROP BC-t: enzy PROP FBA-f: 0
	mnxr146103c3	mnxr146103c3	NAD(+)[MNXC3] + prephenate[MNXC3] => NADH[MNXC3] + CO2[MNXC3] + 3-(4-hydroxyphenyl)pyruvate[MNXC3]		KSF55_09265 or KSF55_09270	0	99999			sbo/SBO:0000375			REACTION: MNXR146103 PROP FBA-f: -0.131999957375228 PROP GRE-c: orig PROP BC-b: oned PROP BC-p: asso PROP FBA-c: nonz PROP BC-t: enzy
	mnxr146118c3	mnxr146118c3	H2O[MNXC3] + 1-(5-Phosphoribosyl)-AMP[MNXC3] => 3 H(+)[MNXC3] + 1-(5-phospho-beta-D-ribosyl)-5-[(5-phospho-beta-D-ribosylamino)methylideneamino]imidazole-4-carboxamide[MNXC3]		KSF55_11585 or KSF55_11590	0	99999			sbo/SBO:0000375			REACTION: MNXR146118 PROP GRE-c: orig PROP BC-b: oned PROP BC-p: asso PROP FBA-c: nonz PROP FBA-f: -0.101999967067968 PROP BC-t: enzy
	mnxr146120c3	mnxr146120c3	H2O[MNXC3] + 1-(5-Phosphoribosyl)-ATP[MNXC3] => H(+)[MNXC3] + diphosphate[MNXC3] + 1-(5-Phosphoribosyl)-AMP[MNXC3]		KSF55_11585 or KSF55_11590	0	99999			sbo/SBO:0000375			REACTION: MNXR146120 PROP GRE-c: orig PROP BC-b: oned PROP BC-p: asso PROP FBA-c: nonz PROP FBA-f: -0.101999967067968 PROP BC-t: enzy
	mnxr146134c3	mnxr146134c3	ATP[MNXC3] + L-proline[MNXC3] + a tRNAPro[MNXC3] => AMP[MNXC3] + diphosphate[MNXC3] + L-Prolyl-tRNA(Pro)[MNXC3]		KSF55_09325	0	99999			sbo/SBO:0000375			REACTION: MNXR146134 PROP FBA-c: zero PROP GRE-c: orig PROP BC-b: oned PROP BC-p: asso PROP BC-t: enzy PROP FBA-f: 0
	mnxr146138c2c3	mnxr146138c2c3	PMF[MNXC2] + L-proline[MNXC2] <=> L-proline[MNXC3] + PMF[MNXC3]		KSF55_08395 or KSF55_15965	-99999	99999			sbo/SBO:0000185			REACTION: MNXR146138 PROP BC-b: bidi PROP FBA-c: zero PROP GRE-c: orig PROP BC-p: asso PROP BC-t: tran PROP FBA-f: 0
	mnxr146140c3	mnxr146140c3	H2O[MNXC3] + 5-phospho-alpha-D-ribose 1-diphosphate[MNXC3] => phosphate[MNXC3] + H(+)[MNXC3] + alpha-D-ribose 1,5-bisphosphate[MNXC3]			0	99999			sbo/SBO:0000375			REACTION: MNXR146140 CLASSIFICATION: 3.6.1 XREFS: seedR:rxn10591;bigg.reaction:PRPPP;bigg.reaction:R_PRPPP;biggR:PRPPP;biggR:R_PRPPP;metacyc.reaction:RXN-10969;metacycR:RXN-10969;sabiork.reaction:12144;sabiorkR:12144;seed.reaction:rxn10591 REFERENCE: seedR:rxn10591 PROP BC-p: orph PROP FBA-c: zero PROP GRE-c: orig PROP BC-b: oned PROP BC-t: enzy PROP FBA-f: 0
	mnxr146171c3	mnxr146171c3	adenine[MNXC3] + 2-deoxy-alpha-D-ribose 1-phosphate[MNXC3] <=> phosphate[MNXC3] + 2&apos;-deoxyadenosine[MNXC3]		KSF55_09905	-99999	99999			sbo/SBO:0000375			REACTION: MNXR146171 PROP BC-b: bidi PROP FBA-f: -0.040810986814904 PROP GRE-c: orig PROP BC-p: asso PROP FBA-c: nonz PROP BC-t: enzy
	mnxr146175c3	mnxr146175c3	alpha-D-ribose 1-phosphate[MNXC3] + guanine[MNXC3] <=> phosphate[MNXC3] + guanosine[MNXC3]		KSF55_09905	-99999	99999			sbo/SBO:0000375			REACTION: MNXR146175 PROP BC-b: bidi PROP FBA-c: zero PROP GRE-c: orig PROP BC-p: asso PROP BC-t: enzy PROP FBA-f: 0
	mnxr146176c3	mnxr146176c3	guanine[MNXC3] + 2-deoxy-alpha-D-ribose 1-phosphate[MNXC3] <=> phosphate[MNXC3] + 2&apos;-deoxyguanosine[MNXC3]		KSF55_09905	-99999	99999			sbo/SBO:0000375			REACTION: MNXR146176 PROP BC-b: bidi PROP GRE-c: orig PROP BC-p: asso PROP FBA-c: nonz PROP BC-t: enzy PROP FBA-f: 0.040810986814904
	mnxr146182c3	mnxr146182c3	hypoxanthine[MNXC3] + 2-deoxy-alpha-D-ribose 1-phosphate[MNXC3] <=> phosphate[MNXC3] + 2&apos;-deoxyinosine[MNXC3]		KSF55_09905	-99999	99999			sbo/SBO:0000375			REACTION: MNXR146182 PROP BC-b: bidi PROP FBA-c: zero PROP GRE-c: orig PROP BC-p: asso PROP BC-t: enzy PROP FBA-f: 0
	mnxr146202c2c3	mnxr146202c2c3	L-quinate[MNXC2] <=> L-quinate[MNXC3]			-99999	99999			rhea/35195;sbo/SBO:0000185			REACTION: MNXR146202 XREFS: rheaR:35195;bigg.reaction:EX_quin_e;bigg.reaction:QUIN2tex;bigg.reaction:QUIN2tpp;bigg.reaction:QUIN_Et;bigg.reaction:R_EX_quin_e;bigg.reaction:R_QUIN2tex;bigg.reaction:R_QUIN2tpp;bigg.reaction:R_QUIN_Et;biggR:EX_quin_e;biggR:QUIN2tex;biggR:QUIN2tpp;biggR:QUIN_Et;biggR:R_EX_quin_e;biggR:R_QUIN2tex;biggR:R_QUIN2tpp;biggR:R_QUIN_Et;rhea:35195;rhea:35196;rhea:35197;rhea:3…
	mnxr146204c3	mnxr146204c3	NAD(+)[MNXC3] + L-quinate[MNXC3] => H(+)[MNXC3] + NADH[MNXC3] + 3-dehydroquinate[MNXC3]		KSF55_15575	0	99999			sbo/SBO:0000375			REACTION: MNXR146204 PROP FBA-c: zero PROP GRE-c: orig PROP BC-b: oned PROP BC-p: asso PROP BC-t: enzy PROP FBA-f: 0
	mnxr146218c2c3	mnxr146218c2c3	PMF[MNXC2] + raffinose[MNXC2] => PMF[MNXC3] + raffinose[MNXC3]			0	99999			sbo/SBO:0000185			REACTION: MNXR146218 XREFS: seedR:rxn05643;bigg.reaction:RAFFINt2;bigg.reaction:R_RAFFINt2;biggR:RAFFINt2;biggR:R_RAFFINt2;seed.reaction:rxn05643 REFERENCE: seedR:rxn05643 PROP BC-p: orph PROP FBA-c: zero PROP GRE-c: orig PROP BC-b: oned PROP BC-t: tran PROP FBA-f: 0
	mnxr146220c3	mnxr146220c3	H2O[MNXC3] + raffinose[MNXC3] => alpha-D-galactose[MNXC3] + sucrose[MNXC3]			0	99999			sbo/SBO:0000375			REACTION: MNXR146220 CLASSIFICATION: 3.2.1;3.2.1.-;3.2.1.22 XREFS: seedR:rxn15141;bigg.reaction:RAFGH;bigg.reaction:RGH;bigg.reaction:R_RAFGH;bigg.reaction:R_RGH;biggR:RAFGH;biggR:RGH;biggR:R_RAFGH;biggR:R_RGH;metacyc.reaction:RXN-11502;metacycR:RXN-11502;seed.reaction:rxn15141;seed.reaction:rxn38342;seedR:rxn38342 REFERENCE: seedR:rxn15141 PROP BC-p: orph PROP FBA-c: zero PROP GRE-c: orig PROP B…
	mnxr146294c3	mnxr146294c3	S-Ribosyl-L-homocysteine[MNXC3] => L-homocysteine[MNXC3] + 4,5-dihydroxy-2,3-pentanedione[MNXC3]		KSF55_03915	0	99999			sbo/SBO:0000375			REACTION: MNXR146294 PROP FBA-c: zero PROP GRE-c: orig PROP BC-b: oned PROP BC-p: asso PROP BC-t: enzy PROP FBA-f: 0
	mnxr146297c3	mnxr146297c3	H2O[MNXC3] + S-Ribosyl-L-homocysteine[MNXC3] => L-homocysteine[MNXC3] + D-ribose[MNXC3]			0	99999			bigg.reaction/RHCYS;sbo/SBO:0000375			REACTION: MNXR146297 CLASSIFICATION: 4.4.1.21 XREFS: biggR:RHCYS;bigg.reaction:RHCYS;bigg.reaction:R_RHCYS;biggR:R_RHCYS REFERENCE: biggR:RHCYS PROP BC-p: orph PROP FBA-c: zero PROP GRE-c: orig PROP BC-b: oned PROP BC-t: enzy PROP FBA-f: 0
	mnxr146302c3c2	mnxr146302c3c2	ATP[MNXC3] + H2O[MNXC3] + D-ribose[MNXC2] => phosphate[MNXC3] + H(+)[MNXC3] + ADP[MNXC3] + D-ribose[MNXC3]		(KSF55_00870 and KSF55_06335 and KSF55_06340 and KSF55_16210) or (KSF55_16305 and KSF55_16310)	0	99999			sbo/SBO:0000185			REACTION: MNXR146302 PROP FBA-c: zero PROP GRE-c: orig PROP BC-b: oned PROP BC-p: asso PROP BC-t: tran PROP FBA-f: 0
	mnxr146314c3	mnxr146314c3	ADP[MNXC3] + Thioredoxin[MNXC3] <=> H2O[MNXC3] + dADP[MNXC3] + thioredoxin disulfide[MNXC3]		(KSF55_01170 and KSF55_03545 and KSF55_16710) or (KSF55_03540 and KSF55_03545 and KSF55_10440) or (KSF55_03545 and KSF55_07255 and KSF55_16710) or (KSF55_10440 and KSF55_03545 and KSF55_16710)	-99999	99999			sbo/SBO:0000375			REACTION: MNXR146314 PROP BC-b: bidi PROP FBA-f: 0.162810947425896 PROP GRE-c: orig PROP BC-p: asso PROP FBA-c: nonz PROP BC-t: enzy
	mnxr146320c3	mnxr146320c3	GDP[MNXC3] + Thioredoxin[MNXC3] => H2O[MNXC3] + dGDP[MNXC3] + thioredoxin disulfide[MNXC3]		(KSF55_01170 and KSF55_03545 and KSF55_16710) or (KSF55_03540 and KSF55_03545 and KSF55_10440) or (KSF55_03545 and KSF55_07255 and KSF55_16710) or (KSF55_10440 and KSF55_03545 and KSF55_16710)	0	99999			sbo/SBO:0000375			REACTION: MNXR146320 PROP FBA-c: zero PROP GRE-c: orig PROP BC-b: oned PROP BC-p: asso PROP BC-t: enzy PROP FBA-f: 0
	mnxr146326c3	mnxr146326c3	Thioredoxin[MNXC3] + CDP[MNXC3] => H2O[MNXC3] + dCDP[MNXC3] + thioredoxin disulfide[MNXC3]		(KSF55_01170 and KSF55_03545 and KSF55_16710) or (KSF55_03540 and KSF55_03545 and KSF55_10440) or (KSF55_03545 and KSF55_07255 and KSF55_16710) or (KSF55_10440 and KSF55_03545 and KSF55_16710)	0	99999			sbo/SBO:0000375			REACTION: MNXR146326 PROP FBA-c: zero PROP GRE-c: orig PROP BC-b: oned PROP BC-p: asso PROP BC-t: enzy PROP FBA-f: 0
	mnxr146332c3	mnxr146332c3	Thioredoxin[MNXC3] + UDP[MNXC3] => H2O[MNXC3] + dUDP[MNXC3] + thioredoxin disulfide[MNXC3]		(KSF55_01170 and KSF55_03545 and KSF55_16710) or (KSF55_03540 and KSF55_03545 and KSF55_10440) or (KSF55_03545 and KSF55_07255 and KSF55_16710) or (KSF55_10440 and KSF55_03545 and KSF55_16710)	0	99999			sbo/SBO:0000375			REACTION: MNXR146332 PROP FBA-c: zero PROP GRE-c: orig PROP BC-b: oned PROP BC-p: asso PROP BC-t: enzy PROP FBA-f: 0
	mnxr146338c3	mnxr146338c3	ATP[MNXC3] + Thioredoxin[MNXC3] => dATP[MNXC3] + H2O[MNXC3] + thioredoxin disulfide[MNXC3]		KSF55_13230	0	99999			sbo/SBO:0000375			REACTION: MNXR146338 PROP FBA-c: zero PROP GRE-c: orig PROP BC-b: oned PROP BC-p: asso PROP BC-t: enzy PROP FBA-f: 0
	mnxr146342c3	mnxr146342c3	GTP[MNXC3] + Thioredoxin[MNXC3] => dGTP[MNXC3] + H2O[MNXC3] + thioredoxin disulfide[MNXC3]		KSF55_13230	0	99999			sbo/SBO:0000375			REACTION: MNXR146342 PROP FBA-c: zero PROP GRE-c: orig PROP BC-b: oned PROP BC-p: asso PROP BC-t: enzy PROP FBA-f: 0
	mnxr146346c3	mnxr146346c3	CTP[MNXC3] + Thioredoxin[MNXC3] => H2O[MNXC3] + dCTP[MNXC3] + thioredoxin disulfide[MNXC3]		KSF55_13230	0	99999			sbo/SBO:0000375			REACTION: MNXR146346 PROP FBA-c: zero PROP GRE-c: orig PROP BC-b: oned PROP BC-p: asso PROP BC-t: enzy PROP FBA-f: 0
	mnxr146350c3	mnxr146350c3	UTP[MNXC3] + Thioredoxin[MNXC3] => H2O[MNXC3] + dUTP[MNXC3] + thioredoxin disulfide[MNXC3]		KSF55_13230	0	99999			sbo/SBO:0000375			REACTION: MNXR146350 PROP FBA-c: zero PROP GRE-c: orig PROP BC-b: oned PROP BC-p: asso PROP BC-t: enzy PROP FBA-f: 0
	mnxr146396c3	mnxr146396c3	2 glutathione[MNXC3] + S-Sulfo-L-cysteine[MNXC3] <=> L-cysteine[MNXC3] + glutathione disulfide[MNXC3] + sulfite[MNXC3]			-99999	99999			bigg.reaction/SCYSSL;sbo/SBO:0000375			REACTION: MNXR146396 XREFS: biggR:SCYSSL;bigg.reaction:R_SCYSSL;bigg.reaction:SCYSSL;biggR:R_SCYSSL REFERENCE: biggR:SCYSSL PROP BC-b: bidi PROP BC-p: orph PROP GRE-c: orig PROP FBA-c: nonz PROP FBA-f: 49999.5 PROP BC-t: enzy
	mnxr146400c3	mnxr146400c3	4 glutathione[MNXC3] + selenite[MNXC3] => 3 H2O[MNXC3] + glutathione disulfide[MNXC3] + Selenodiglutathione[MNXC3]			0	99999			bigg.reaction/SELGTHR;sbo/SBO:0000375			REACTION: MNXR146400 XREFS: biggR:SELGTHR;bigg.reaction:R_SELGTHR;bigg.reaction:SELGTHR;biggR:R_SELGTHR REFERENCE: biggR:SELGTHR PROP BC-p: orph PROP FBA-c: zero PROP GRE-c: orig PROP BC-b: oned PROP BC-t: enzy PROP FBA-f: 0
	mnxr146410c3	mnxr146410c3	L-serine[MNXC3] => pyruvate[MNXC3] + NH4(+)[MNXC3]		KSF55_02325 and KSF55_02330	0	99999			sbo/SBO:0000375			REACTION: MNXR146410 PROP FBA-c: zero PROP GRE-c: orig PROP BC-b: oned PROP BC-p: asso PROP BC-t: enzy PROP FBA-f: 0
	mnxr146413c3	mnxr146413c3	L-serine[MNXC3] + 2 H(+)[MNXC3] + (1S,2R)-1-C-(indol-3-yl)glycerol 3-phosphate[MNXC3] => L-tryptophan[MNXC3] + H2O[MNXC3] + glyceraldehyde 3-phosphate[MNXC3]		KSF55_07715 and KSF55_07720	0	99999			sbo/SBO:0000375			REACTION: MNXR146413 PROP FBA-c: zero PROP GRE-c: orig PROP BC-b: oned PROP BC-p: asso PROP BC-t: enzy PROP FBA-f: 0
	mnxr146443c3	mnxr146443c3	FADH2[MNXC3] + L Sorbose[MNXC3] <=> FAD[MNXC3] + D-sorbitol[MNXC3]			-99999	99999			bigg.reaction/SORD_D;sbo/SBO:0000375			REACTION: MNXR146443 CLASSIFICATION: 1.1.99.21 XREFS: biggR:SORD_D;bigg.reaction:R_SORD_D;bigg.reaction:SORD_D;biggR:R_SORD_D REFERENCE: biggR:SORD_D PROP BC-b: bidi PROP BC-p: orph PROP FBA-c: zero PROP GRE-c: orig PROP BC-t: enzy PROP FBA-f: 0
	mnxr146462c2c3	mnxr146462c2c3	L Sorbose[MNXC2] <=> L Sorbose[MNXC3]			-99999	99999			bigg.reaction/EX_srb__L_e;sbo/SBO:0000185			REACTION: MNXR146462 XREFS: biggR:EX_srb__L_e;bigg.reaction:EX_srb__L_e;bigg.reaction:R_EX_srb__L_e;bigg.reaction:R_SRB_Lt;bigg.reaction:SRB_Lt;biggR:R_EX_srb__L_e;biggR:R_SRB_Lt;biggR:SRB_Lt REFERENCE: biggR:EX_srb__L_e PROP BC-b: bidi PROP BC-p: orph PROP FBA-c: zero PROP GRE-c: orig PROP BC-t: tran PROP FBA-f: 0
	mnxr146497c2c3	mnxr146497c2c3	phosphoenolpyruvate[MNXC3] + sucrose[MNXC2] => pyruvate[MNXC3] + sucrose 6(F)-phosphate[MNXC3]		(KSF55_00925 and KSF55_06060 and KSF55_06065) or (KSF55_04385 and KSF55_06060 and KSF55_06065 and KSF55_15600) or KSF55_14395	0	99999			sbo/SBO:0000185			REACTION: MNXR146497 PROP FBA-c: zero PROP GRE-c: orig PROP BC-b: oned PROP BC-p: asso PROP BC-t: tran PROP FBA-f: 0
	mnxr146501c3	mnxr146501c3	2 H(+)[MNXC3] + beta-D-fructose 6-phosphate[MNXC3] + D-erythrose 4-phosphate[MNXC3] <=> D-sedoheptulose 7-phosphate[MNXC3] + glyceraldehyde 3-phosphate[MNXC3]		KSF55_15835	-99999	99999			sbo/SBO:0000375			REACTION: MNXR146501 PROP BC-b: bidi PROP GRE-c: orig PROP FBA-f: 28125.6445248574 PROP BC-p: asso PROP FBA-c: nonz PROP BC-t: enzy
	mnxr146526c3	mnxr146526c3	NADPH[MNXC3] + thioredoxin disulfide[MNXC3] => NADP(+)[MNXC3] + Thioredoxin[MNXC3]		(KSF55_01170 and KSF55_03860) or (KSF55_03860 and KSF55_07255) or (KSF55_03860 and KSF55_10440) or (KSF55_03860 and KSF55_15260) or KSF55_11820	0	99999			sbo/SBO:0000375			REACTION: MNXR146526 PROP GRE-c: orig PROP BC-b: oned PROP FBA-f: -31280.3852126508 PROP BC-p: asso PROP FBA-c: nonz PROP BC-t: enzy
	mnxr146531c3	mnxr146531c3	2 H(+)[MNXC3] + D-tagatofuranose 1,6-bisphosphate[MNXC3] <=> glyceraldehyde 3-phosphate[MNXC3] + dihydroxyacetone phosphate[MNXC3]		KSF55_01625 and KSF55_15845	-99999	99999			sbo/SBO:0000375			REACTION: MNXR146531 PROP BC-b: bidi PROP FBA-c: zero PROP GRE-c: orig PROP BC-p: asso PROP BC-t: enzy PROP FBA-f: 0
	mnxr146538c3	mnxr146538c3	H2O2[MNXC3] + Thioredoxin[MNXC3] => 2 H2O[MNXC3] + thioredoxin disulfide[MNXC3]		KSF55_01065	0	99999			sbo/SBO:0000375			REACTION: MNXR146538 PROP FBA-c: zero PROP GRE-c: orig PROP BC-b: oned PROP BC-p: asso PROP BC-t: enzy PROP FBA-f: 0
	mnxr146545c3	mnxr146545c3	L-threonine[MNXC3] + ATP[MNXC3] + a tRNAThr[MNXC3] => AMP[MNXC3] + diphosphate[MNXC3] + L-Threonyl-tRNA(Thr)[MNXC3]		KSF55_07080	0	99999			sbo/SBO:0000375			REACTION: MNXR146545 PROP FBA-c: zero PROP GRE-c: orig PROP BC-b: oned PROP BC-p: asso PROP BC-t: enzy PROP FBA-f: 0
	mnxr146555c3	mnxr146555c3	glyceraldehyde 3-phosphate[MNXC3] + beta-D-fructose 6-phosphate[MNXC3] <=> 2 H(+)[MNXC3] + D-xylulose 5-phosphate[MNXC3] + D-erythrose 4-phosphate[MNXC3]		KSF55_09800 or (KSF55_15830 and KSF55_11890)	-99999	99999			sbo/SBO:0000375			REACTION: MNXR146555 PROP BC-b: bidi PROP FBA-f: 28125.9992247429 PROP GRE-c: orig PROP BC-p: asso PROP FBA-c: nonz PROP BC-t: enzy
	mnxr146573c3	mnxr146573c3	2 H(+)[MNXC3] + dihydroxyacetone phosphate[MNXC3] <=> glyceraldehyde 3-phosphate[MNXC3]		KSF55_04000	-99999	99999			sbo/SBO:0000375			REACTION: MNXR146573 PROP BC-b: bidi PROP FBA-f: -12502.7011397128 PROP GRE-c: orig PROP BC-p: asso PROP FBA-c: nonz PROP BC-t: enzy
	mnxr146581c3	mnxr146581c3	H2O[MNXC3] + alpha,alpha-trehalose 6-phosphate[MNXC3] => phosphate[MNXC3] + alpha,alpha-trehalose[MNXC3]		KSF55_00125	0	99999			sbo/SBO:0000375			REACTION: MNXR146581 PROP FBA-c: zero PROP GRE-c: orig PROP BC-b: oned PROP BC-p: asso PROP BC-t: enzy PROP FBA-f: 0
	mnxr146597c3	mnxr146597c3	L-serine[MNXC3] + indole[MNXC3] => L-tryptophan[MNXC3] + H2O[MNXC3]		KSF55_07715 and KSF55_07720	0	99999			sbo/SBO:0000375			REACTION: MNXR146597 PROP GRE-c: orig PROP BC-b: oned PROP BC-p: asso PROP FBA-f: 0.0486999842743273 PROP FBA-c: nonz PROP BC-t: enzy
	mnxr146607c2c3	mnxr146607c2c3	PMF[MNXC2] + L-tryptophan[MNXC2] <=> L-tryptophan[MNXC3] + PMF[MNXC3]		KSF55_08395 or KSF55_14900	-99999	99999			sbo/SBO:0000185			REACTION: MNXR146607 PROP BC-b: bidi PROP FBA-f: -99999 PROP FBA-c: extr PROP GRE-c: orig PROP BC-p: asso PROP BC-t: tran
	mnxr146615c3	mnxr146615c3	ATP[MNXC3] + L-tyrosine[MNXC3] + a tRNATyr[MNXC3] => AMP[MNXC3] + diphosphate[MNXC3] + L-Tyrosyl-tRNA(Tyr)[MNXC3]		KSF55_12750	0	99999			sbo/SBO:0000375			REACTION: MNXR146615 PROP FBA-c: zero PROP GRE-c: orig PROP BC-b: oned PROP BC-p: asso PROP BC-t: enzy PROP FBA-f: 0
	mnxr146636c2	mnxr146636c2	H2O[MNXC2] + UDP-N-acetyl-alpha-D-galactosamine[MNXC2] => 2 H(+)[MNXC2] + UMP[MNXC2] + N-acetyl-alpha-D-galactosamine 1-phosphate[MNXC2]		KSF55_15075	0	99999			sbo/SBO:0000375			REACTION: MNXR146636 PROP FBA-c: zero PROP GRE-c: orig PROP BC-b: oned PROP BC-p: asso PROP BC-t: enzy PROP FBA-f: 0
	mnxr146638c2	mnxr146638c2	H2O[MNXC2] + UDP-N-acetyl-alpha-D-glucosamine[MNXC2] => 2 H(+)[MNXC2] + UMP[MNXC2] + N-acetyl-alpha-D-glucosamine 1-phosphate[MNXC2]		KSF55_15075	0	99999			sbo/SBO:0000375			REACTION: MNXR146638 PROP FBA-c: zero PROP GRE-c: orig PROP BC-b: oned PROP BC-p: asso PROP BC-t: enzy PROP FBA-f: 0
	mnxr146642c3	mnxr146642c3	UDP-N-acetyl-alpha-D-glucosamine[MNXC3] => UDP-N-acetyl-alpha-D-galactosamine[MNXC3]		KSF55_03620 or KSF55_09595	0	99999			sbo/SBO:0000375			REACTION: MNXR146642 PROP FBA-c: zero PROP GRE-c: orig PROP BC-b: oned PROP BC-p: asso PROP BC-t: enzy PROP FBA-f: 0
	mnxr146653c3	mnxr146653c3	phosphoenolpyruvate[MNXC3] + UDP-N-acetyl-alpha-D-glucosamine[MNXC3] => phosphate[MNXC3] + UDP-N-acetyl-3-O-(1-carboxyvinyl)-alpha-D-glucosamine[MNXC3]		KSF55_02350 or KSF55_10840	0	99999			sbo/SBO:0000375			REACTION: MNXR146653 PROP FBA-c: zero PROP GRE-c: orig PROP BC-b: oned PROP BC-p: asso PROP BC-t: enzy PROP FBA-f: 0
	mnxr146662c3	mnxr146662c3	ATP[MNXC3] + D-glutamate[MNXC3] + UDP-N-acetyl-alpha-D-muramoyl-L-alanine[MNXC3] => phosphate[MNXC3] + H(+)[MNXC3] + ADP[MNXC3] + UDP-N-acetylmuramoyl-L-alanyl-D-glutamate[MNXC3]		KSF55_09970	0	99999			sbo/SBO:0000375			REACTION: MNXR146662 PROP FBA-c: zero PROP GRE-c: orig PROP BC-b: oned PROP BC-p: asso PROP BC-t: enzy PROP FBA-f: 0
	mnxr146667c3	mnxr146667c3	H2O[MNXC3] + undecaprenyl diphosphate[MNXC3] <=> phosphate[MNXC3] + 3 H(+)[MNXC3] + Undecaprenyl phosphate[MNXC3]		KSF55_15135	-99999	99999			sbo/SBO:0000375			REACTION: MNXR146667 PROP BC-b: bidi PROP FBA-c: zero PROP GRE-c: orig PROP BC-p: asso PROP BC-t: enzy PROP FBA-f: 0
	mnxr146680c2	mnxr146680c2	H2O[MNXC2] + UDP-alpha-D-glucuronate[MNXC2] => 2 H(+)[MNXC2] + 1-phospho-alpha-D-glucuronate[MNXC2] + UMP[MNXC2]		KSF55_15075	0	99999			sbo/SBO:0000375			REACTION: MNXR146680 PROP FBA-c: zero PROP GRE-c: orig PROP BC-b: oned PROP BC-p: asso PROP BC-t: enzy PROP FBA-f: 0
	mnxr146683c3	mnxr146683c3	UDP-alpha-D-galactose[MNXC3] => UDP-alpha-D-galactofuranose[MNXC3]		KSF55_05660	0	99999			sbo/SBO:0000375			REACTION: MNXR146683 PROP FBA-c: zero PROP GRE-c: orig PROP BC-b: oned PROP BC-p: asso PROP BC-t: enzy PROP FBA-f: 0
	mnxr146686c2	mnxr146686c2	H2O[MNXC2] + UDP-alpha-D-galactose[MNXC2] => 2 H(+)[MNXC2] + UMP[MNXC2] + alpha-D-galactose 1-phosphate[MNXC2]		KSF55_15075	0	99999			sbo/SBO:0000375			REACTION: MNXR146686 PROP FBA-c: zero PROP GRE-c: orig PROP BC-b: oned PROP BC-p: asso PROP BC-t: enzy PROP FBA-f: 0
	mnxr146695c3	mnxr146695c3	ATP[MNXC3] + UDP-N-acetyl-alpha-D-muramoyl-L-alanyl-gamma-D-glutamyl-meso-2,6-diaminoheptanedioate[MNXC3] + D-alanyl-D-alanine[MNXC3] => phosphate[MNXC3] + H(+)[MNXC3] + ADP[MNXC3] + UDP-N-acetyl-alpha-D-muramoyl-L-alanyl-gamma-D-glutamyl-meso-2,6-diaminopimeloyl-D-alanyl-D-alanine[MNXC3]		KSF55_02390 or KSF55_04775	0	99999			sbo/SBO:0000375			REACTION: MNXR146695 PROP FBA-c: zero PROP GRE-c: orig PROP BC-b: oned PROP BC-p: asso PROP BC-t: enzy PROP FBA-f: 0
	mnxr146728c2c3	mnxr146728c2c3	urea[MNXC2] <=> urea[MNXC3]		KSF55_01845 or KSF55_15250 or KSF55_15350	-99999	99999			sbo/SBO:0000185			REACTION: MNXR146728 PROP BC-b: bidi PROP FBA-c: zero PROP GRE-c: orig PROP BC-p: asso PROP BC-t: tran PROP FBA-f: 0
	mnxr146736c3	mnxr146736c3	ATP[MNXC3] + L-valine[MNXC3] + a tRNAVal[MNXC3] => AMP[MNXC3] + diphosphate[MNXC3] + L-Valyl-tRNA(Val)[MNXC3]		KSF55_10635	0	99999			sbo/SBO:0000375			REACTION: MNXR146736 PROP FBA-c: zero PROP GRE-c: orig PROP BC-b: oned PROP BC-p: asso PROP BC-t: enzy PROP FBA-f: 0
	mnxr146751c3	mnxr146751c3	D-xylose[MNXC3] <=> D-xylulose[MNXC3]		KSF55_16330	-99999	99999			sbo/SBO:0000375			REACTION: MNXR146751 PROP BC-b: bidi PROP FBA-c: zero PROP GRE-c: orig PROP BC-p: asso PROP BC-t: enzy PROP FBA-f: 0
	mnxr146753c3	mnxr146753c3	beta-D-fructose[MNXC3] <=> D-glucose[MNXC3]		KSF55_16330	-99999	99999			sbo/SBO:0000375			REACTION: MNXR146753 PROP BC-b: bidi PROP FBA-c: zero PROP GRE-c: orig PROP BC-p: asso PROP BC-t: enzy PROP FBA-f: 0
	mnxr146759c3	mnxr146759c3	ATP[MNXC3] + D-xylulose[MNXC3] => H(+)[MNXC3] + ADP[MNXC3] + D-xylulose 5-phosphate[MNXC3]		KSF55_16325	0	99999			sbo/SBO:0000375			REACTION: MNXR146759 PROP FBA-c: zero PROP GRE-c: orig PROP BC-b: oned PROP BC-p: asso PROP BC-t: enzy PROP FBA-f: 0
	mnxr146784c3	mnxr146784c3	D-erythrose 4-phosphate[MNXC3] + dihydroxyacetone phosphate[MNXC3] <=> sedoheptulose 1,7-bisphosphate[MNXC3]		KSF55_01625	-99999	99999			sbo/SBO:0000375			REACTION: MNXR146784 PROP BC-b: bidi PROP FBA-c: zero PROP GRE-c: orig PROP BC-p: asso PROP BC-t: enzy PROP FBA-f: 0
	mnxr146819c3	mnxr146819c3	H(+)[MNXC3] + 2 pyruvate[MNXC3] => CO2[MNXC3] + (2S)-2-acetolactate[MNXC3]		KSF55_04250 or KSF55_04875	0	99999			sbo/SBO:0000375			REACTION: MNXR146819 PROP FBA-c: zero PROP GRE-c: orig PROP BC-b: oned PROP BC-p: asso PROP BC-t: enzy PROP FBA-f: 0
	mnxr147046c3	mnxr147046c3	H2O[MNXC3] + beta-D-fructose 1,6-bisphosphate[MNXC3] => phosphate[MNXC3] + beta-D-fructose 6-phosphate[MNXC3]		KSF55_15825	0	99999			sbo/SBO:0000375			REACTION: MNXR147046 PROP FBA-c: zero PROP GRE-c: orig PROP BC-b: oned PROP BC-p: asso PROP BC-t: enzy PROP FBA-f: 0
	mnxr147171c3	mnxr147171c3	H(+)[MNXC3] + NADPH[MNXC3] + butanoyl-CoA[MNXC3] => NADP(+)[MNXC3] + CoA[MNXC3] + butanal[MNXC3]		KSF55_01620	0	99999			sbo/SBO:0000375			REACTION: MNXR147171 PROP FBA-c: zero PROP GRE-c: orig PROP BC-b: oned PROP BC-p: asso PROP BC-t: enzy PROP FBA-f: 0
	mnxr147510c3	mnxr147510c3	ATP[MNXC3] + beta-D-fructose 1-phosphate[MNXC3] => H(+)[MNXC3] + ADP[MNXC3] + beta-D-fructose 1,6-bisphosphate[MNXC3]		KSF55_09520	0	99999			sbo/SBO:0000375			REACTION: MNXR147510 PROP FBA-c: zero PROP GRE-c: orig PROP BC-b: oned PROP BC-p: asso PROP BC-t: enzy PROP FBA-f: 0
	mnxr148942c3	mnxr148942c3	NADH[MNXC3] + trans-Dodec-2-enoyl-[acp][MNXC3] => NAD(+)[MNXC3] + Dodecanoyl-[acyl-carrier protein][MNXC3]		KSF55_07810	0	99999			sbo/SBO:0000375			REACTION: MNXR148942 PROP FBA-c: zero PROP GRE-c: orig PROP BC-b: oned PROP BC-p: asso PROP BC-t: enzy PROP FBA-f: 0
	mnxr148946c3	mnxr148946c3	NADPH[MNXC3] + trans-Dodec-2-enoyl-[acp][MNXC3] => NADP(+)[MNXC3] + Dodecanoyl-[acyl-carrier protein][MNXC3]		KSF55_07810	0	99999			sbo/SBO:0000375			REACTION: MNXR148946 PROP FBA-c: zero PROP GRE-c: orig PROP BC-b: oned PROP BC-p: asso PROP BC-t: enzy PROP FBA-f: 0
	mnxr149092c3	mnxr149092c3	NADH[MNXC3] + trans-Hexadec-2-enoyl-[acp][MNXC3] => NAD(+)[MNXC3] + palmitoyl-[acyl-carrier protein] (OLD)[MNXC3]		KSF55_07810	0	99999			sbo/SBO:0000375			REACTION: MNXR149092 PROP FBA-c: zero PROP GRE-c: orig PROP BC-b: oned PROP BC-p: asso PROP BC-t: enzy PROP FBA-f: 0
	mnxr149094c3	mnxr149094c3	NADPH[MNXC3] + trans-Hexadec-2-enoyl-[acp][MNXC3] => NADP(+)[MNXC3] + palmitoyl-[acyl-carrier protein] (OLD)[MNXC3]		KSF55_07810	0	99999			sbo/SBO:0000375			REACTION: MNXR149094 PROP FBA-c: zero PROP GRE-c: orig PROP BC-b: oned PROP BC-p: asso PROP BC-t: enzy PROP FBA-f: 0
	mnxr149177c3	mnxr149177c3	4 ATP[MNXC3] + 4 H2O[MNXC3] + 4 L-glutamine[MNXC3] + Adenosyl cobyrinate diamide[MNXC3] => 4 phosphate[MNXC3] + 4 L-glutamate[MNXC3] + 4 ADP[MNXC3] + adenosylcob(III)yrate[MNXC3]		KSF55_10925	0	99999			sbo/SBO:0000375			REACTION: MNXR149177 PROP FBA-c: zero PROP GRE-c: orig PROP BC-b: oned PROP BC-p: asso PROP BC-t: enzy PROP FBA-f: 0
	mnxr149699c3	mnxr149699c3	H(+)[MNXC3] + NADPH[MNXC3] + 3-dehydroquinate[MNXC3] <=> NADP(+)[MNXC3] + L-quinate[MNXC3]		KSF55_05225 or KSF55_15575	-99999	99999			sbo/SBO:0000375			REACTION: MNXR149699 PROP BC-b: bidi PROP FBA-c: zero PROP GRE-c: orig PROP BC-p: asso PROP BC-t: enzy PROP FBA-f: 0
	mnxr149701c3	mnxr149701c3	H(+)[MNXC3] + NADH[MNXC3] + 3-dehydroshikimate[MNXC3] => NAD(+)[MNXC3] + shikimate[MNXC3]		KSF55_15575	0	99999			sbo/SBO:0000375			REACTION: MNXR149701 PROP FBA-c: zero PROP GRE-c: orig PROP BC-b: oned PROP BC-p: asso PROP BC-t: enzy PROP FBA-f: 0
	mnxr150328c3	mnxr150328c3	H2O[MNXC3] + beta-D-fructose 1-phosphate[MNXC3] => phosphate[MNXC3] + beta-D-fructose[MNXC3]		KSF55_00335 or KSF55_08660 or KSF55_15825	0	99999			sbo/SBO:0000375			REACTION: MNXR150328 PROP FBA-c: zero PROP GRE-c: orig PROP BC-b: oned PROP BC-p: asso PROP BC-t: enzy PROP FBA-f: 0
	mnxr151156c3	mnxr151156c3	H2O[MNXC3] + 6-phospho-beta-D-glucosyl-(1->4)-beta-D-glucose[MNXC3] => 2 H(+)[MNXC3] + D-glucose[MNXC3] + D-glucose 6-phosphate[MNXC3]		KSF55_12610 or KSF55_16140	0	99999			sbo/SBO:0000375			REACTION: MNXR151156 PROP FBA-c: zero PROP GRE-c: orig PROP BC-b: oned PROP BC-p: asso PROP BC-t: enzy PROP FBA-f: 0
	mnxr151192c3	mnxr151192c3	H2O[MNXC3] + (9Z)-hexadecenoyl-CoA[MNXC3] => CoA[MNXC3] + H(+)[MNXC3] + (9Z)-hexadecenoate[MNXC3]		KSF55_15620	0	99999			sbo/SBO:0000375			REACTION: MNXR151192 PROP FBA-c: zero PROP GRE-c: orig PROP BC-b: oned PROP BC-p: asso PROP BC-t: enzy PROP FBA-f: 0
	mnxr151211c3	mnxr151211c3	H(+)[MNXC3] + NADH[MNXC3] + (2E)-hexenoyl-CoA[MNXC3] <=> NAD(+)[MNXC3] + hexanoyl-CoA[MNXC3]		KSF55_15640	-99999	99999			sbo/SBO:0000375			REACTION: MNXR151211 PROP BC-b: bidi PROP GRE-c: orig PROP BC-p: asso PROP FBA-c: nonz PROP FBA-f: -43748.9426098875 PROP BC-t: enzy
	mnxr151242c2c3	mnxr151242c2c3	PMF[MNXC2] + L-cysteine[MNXC2] <=> L-cysteine[MNXC3] + PMF[MNXC3]			-99999	99999			sbo/SBO:0000185			REACTION: MNXR151242 XREFS: seedR:rxn09690;bigg.reaction:CYSt2r;bigg.reaction:CYSt_h;bigg.reaction:CYSt_m;bigg.reaction:R_CYSt2r;bigg.reaction:R_CYSt_h;bigg.reaction:R_CYSt_m;biggR:CYSt2r;biggR:CYSt_h;biggR:CYSt_m;biggR:R_CYSt2r;biggR:R_CYSt_h;biggR:R_CYSt_m;metacyc.reaction:RXN-14647;metacycR:RXN-14647;seed.reaction:rxn09690;seed.reaction:rxn47074;seedR:rxn47074 REFERENCE: seedR:rxn09690 PROP BC…
	mnxr151244c2c3	mnxr151244c2c3	PMF[MNXC2] + L-alanine[MNXC2] <=> L-alanine[MNXC3] + PMF[MNXC3]		KSF55_02595 or KSF55_10290	-99999	99999			sbo/SBO:0000185			REACTION: MNXR151244 PROP BC-b: bidi PROP FBA-c: zero PROP GRE-c: orig PROP BC-p: asso PROP BC-t: tran PROP FBA-f: 0
	mnxr151353c3	mnxr151353c3	H2O[MNXC3] + N-acetylmuramate 6-phosphate[MNXC3] => H(+)[MNXC3] + (R)-lactate[MNXC3] + N-acetyl-alpha-D-glucosamine 6-phosphate[MNXC3]		KSF55_15605	0	99999			sbo/SBO:0000375			REACTION: MNXR151353 PROP FBA-c: zero PROP GRE-c: orig PROP BC-b: oned PROP BC-p: asso PROP BC-t: enzy PROP FBA-f: 0
	mnxr151386c3c2	mnxr151386c3c2	ATP[MNXC3] + H2O[MNXC3] + L-cysteine[MNXC2] => L-cysteine[MNXC3] + phosphate[MNXC3] + H(+)[MNXC3] + ADP[MNXC3]		KSF55_04050 or KSF55_09625 or KSF55_10590 or KSF55_10595 or (KSF55_14325 and KSF55_14330 and KSF55_14335)	0	99999			sbo/SBO:0000185			REACTION: MNXR151386 PROP FBA-c: zero PROP GRE-c: orig PROP BC-b: oned PROP BC-p: asso PROP BC-t: tran PROP FBA-f: 0
	mnxr151400c3	mnxr151400c3	glycolaldehyde[MNXC3] + 6-hydroxymethyl-7,8-dihydropterin[MNXC3] <=> a 7,8-dihydroneopterin[MNXC3]		KSF55_14740 or KSF55_15835	-99999	99999			sbo/SBO:0000375			REACTION: MNXR151400 PROP BC-b: bidi PROP FBA-c: zero PROP GRE-c: orig PROP BC-p: asso PROP BC-t: enzy PROP FBA-f: 0
	mnxr151441c3	mnxr151441c3	H(+)[MNXC3] + prephenate[MNXC3] => H2O[MNXC3] + CO2[MNXC3] + 3-phenylpyruvate[MNXC3]		KSF55_09285	0	99999			sbo/SBO:0000375			REACTION: MNXR151441 PROP GRE-c: orig PROP BC-b: oned PROP FBA-f: -0.173999943814124 PROP BC-p: asso PROP FBA-c: nonz PROP BC-t: enzy
	mnxr151449c3	mnxr151449c3	H2O[MNXC3] + Dihydroneopterin monophosphate[MNXC3] => phosphate[MNXC3] + H(+)[MNXC3] + a 7,8-dihydroneopterin[MNXC3]		KSF55_08695	0	99999			sbo/SBO:0000375			REACTION: MNXR151449 PROP FBA-c: zero PROP GRE-c: orig PROP BC-b: oned PROP BC-p: asso PROP BC-t: enzy PROP FBA-f: 0
	mnxr151535c3	mnxr151535c3	2 H(+)[MNXC3] + (1S,2R)-1-C-(indol-3-yl)glycerol 3-phosphate[MNXC3] => glyceraldehyde 3-phosphate[MNXC3] + indole[MNXC3]		KSF55_07715 and KSF55_07720	0	99999			sbo/SBO:0000375			REACTION: MNXR151535 PROP GRE-c: orig PROP BC-b: oned PROP BC-p: asso PROP FBA-f: 0.0486999842743273 PROP FBA-c: nonz PROP BC-t: enzy
	mnxr151542c2	mnxr151542c2	H2O[MNXC2] + D-cellobiose[MNXC2] => 2 D-glucose[MNXC2]		KSF55_12610 or KSF55_15535	0	99999			sbo/SBO:0000375			REACTION: MNXR151542 PROP FBA-c: zero PROP GRE-c: orig PROP BC-b: oned PROP BC-p: asso PROP BC-t: enzy PROP FBA-f: 0
	mnxr151542c3	mnxr151542c3	2 D-glucose[MNXC3] <=> H2O[MNXC3] + D-cellobiose[MNXC3]		KSF55_15770	-99999	99999			sbo/SBO:0000375			REACTION: MNXR151542 PROP BC-b: bidi PROP FBA-c: zero PROP GRE-c: orig PROP BC-p: asso PROP BC-t: enzy PROP FBA-f: 0
	mnxr151587c3	mnxr151587c3	H(+)[MNXC3] + pyruvate[MNXC3] + 2-oxobutanoate[MNXC3] => CO2[MNXC3] + (S)-2-ethyl-2-hydroxy-3-oxobutanoate[MNXC3]		KSF55_04250 or KSF55_04875 or KSF55_11960	0	99999			sbo/SBO:0000375			REACTION: MNXR151587 PROP FBA-c: zero PROP GRE-c: orig PROP BC-b: oned PROP BC-p: asso PROP BC-t: enzy PROP FBA-f: 0
	mnxr151690c3	mnxr151690c3	H2O[MNXC3] + Melibiose[MNXC3] => D-glucose[MNXC3] + alpha-D-galactose[MNXC3]		KSF55_16120	0	99999			sbo/SBO:0000375			REACTION: MNXR151690 PROP FBA-c: zero PROP GRE-c: orig PROP BC-b: oned PROP BC-p: asso PROP BC-t: enzy PROP FBA-f: 0
	mnxr151715c3	mnxr151715c3	L-methionine (R)-S-oxide[MNXC3] + Thioredoxin[MNXC3] => L-methionine[MNXC3] + H2O[MNXC3] + thioredoxin disulfide[MNXC3]		(KSF55_01170 and KSF55_08500) or (KSF55_07255 and KSF55_08500) or (KSF55_08505 and KSF55_10440) or (KSF55_10440 and KSF55_10665)	0	99999			sbo/SBO:0000375			REACTION: MNXR151715 PROP FBA-c: zero PROP GRE-c: orig PROP BC-b: oned PROP BC-p: asso PROP BC-t: enzy PROP FBA-f: 0
	mnxr151858c3	mnxr151858c3	UDP-N-acetyl-alpha-D-glucosamine[MNXC3] + Undecaprenyl-diphospho-N-acetylmuramoyl-L-alanyl-D-glutamyl-meso-2,6-diaminopimeloyl-D-alanyl-D-alanine[MNXC3] => H(+)[MNXC3] + Undecaprenyl-diphospho-N-acetylmuramoyl-(N-acetylglucosamine)-L-ala-D-glu-meso-2,6-diaminopimeloyl-D-ala-D-ala[MNXC3] + UDP[MNXC3]		KSF55_09965	0	99999			sbo/SBO:0000375			REACTION: MNXR151858 PROP FBA-c: zero PROP GRE-c: orig PROP BC-b: oned PROP BC-p: asso PROP BC-t: enzy PROP FBA-f: 0
	mnxr151976c3	mnxr151976c3	4-aminobenzoate[MNXC3] + (7,8-dihydropterin-6-yl)methyl diphosphate[MNXC3] => diphosphate[MNXC3] + 7,8-dihydropteroate[MNXC3]		KSF55_14715	0	99999			sbo/SBO:0000375			REACTION: MNXR151976 PROP FBA-c: zero PROP GRE-c: orig PROP BC-b: oned PROP BC-p: asso PROP BC-t: enzy PROP FBA-f: 0
	mnxr152000c3	mnxr152000c3	L-alanine[MNXC3] + ATP[MNXC3] + UDP-N-acetyl-alpha-D-muramate[MNXC3] => phosphate[MNXC3] + H(+)[MNXC3] + ADP[MNXC3] + UDP-N-acetyl-alpha-D-muramoyl-L-alanine[MNXC3]		KSF55_06855	0	99999			sbo/SBO:0000375			REACTION: MNXR152000 PROP FBA-c: zero PROP GRE-c: orig PROP BC-b: oned PROP BC-p: asso PROP BC-t: enzy PROP FBA-f: 0
	mnxr152004c3	mnxr152004c3	H(+)[MNXC3] + NADPH[MNXC3] + UDP-N-acetyl-3-O-(1-carboxyvinyl)-alpha-D-glucosamine[MNXC3] => NADP(+)[MNXC3] + UDP-N-acetyl-alpha-D-muramate[MNXC3]		KSF55_01430 or KSF55_04105	0	99999			sbo/SBO:0000375			REACTION: MNXR152004 PROP FBA-c: zero PROP GRE-c: orig PROP BC-b: oned PROP BC-p: asso PROP BC-t: enzy PROP FBA-f: 0
	mnxr152012c3	mnxr152012c3	AMP[MNXC3] + 2 H(+)[MNXC3] + alpha-D-ribose 5-phosphate[MNXC3] <=> H2O[MNXC3] + ADP-ribose[MNXC3]		KSF55_04435 or KSF55_09915 or KSF55_12505	-99999	99999			sbo/SBO:0000375			REACTION: MNXR152012 PROP BC-b: bidi PROP FBA-c: zero PROP GRE-c: orig PROP BC-p: asso PROP BC-t: enzy PROP FBA-f: 0
	mnxr152136c2	mnxr152136c2	H2O[MNXC2] + Alpha Methyl D glucoside[MNXC2] => D-glucose[MNXC2] + methanol[MNXC2]		KSF55_12605	0	99999			sbo/SBO:0000375			REACTION: MNXR152136 PROP FBA-c: zero PROP GRE-c: orig PROP BC-b: oned PROP BC-p: asso PROP BC-t: enzy PROP FBA-f: 0
	mnxr152165c3	mnxr152165c3	UTP[MNXC3] + H(+)[MNXC3] + D-glucopyranose 1-phosphate[MNXC3] <=> diphosphate[MNXC3] + UDP-alpha-D-glucose[MNXC3]		KSF55_03810	-99999	99999			sbo/SBO:0000375			REACTION: MNXR152165 PROP BC-b: bidi PROP FBA-c: zero PROP GRE-c: orig PROP BC-p: asso PROP BC-t: enzy PROP FBA-f: 0
	mnxr152192c2	mnxr152192c2	H2O[MNXC2] + two disacharide linked murein units, pentapeptide crosslinked tetrapeptide (A2pm->D-ala) (middle of chain)[MNXC2] => 5 H(+)[MNXC2] + D-alanine[MNXC2] + two disacharide linked murein units, tetrapeptide crosslinked tetrapeptide (A2pm->D-ala) (middle of chain)[MNXC2]		KSF55_06085 or KSF55_14815	0	99999			sbo/SBO:0000375			REACTION: MNXR152192 PROP FBA-c: zero PROP GRE-c: orig PROP BC-b: oned PROP BC-p: asso PROP BC-t: enzy PROP FBA-f: 0
	mnxr152196c2	mnxr152196c2	H2O[MNXC2] + Two linked disacharide pentapeptide and tetrapeptide murein units (uncrosslinked, middle of chain)[MNXC2] => D-alanine[MNXC2] + Two linked disacharide tetrapeptide murein units (uncrosslinked, middle of chain)[MNXC2]		KSF55_06085 or KSF55_14815	0	99999			sbo/SBO:0000375			REACTION: MNXR152196 PROP FBA-c: zero PROP GRE-c: orig PROP BC-b: oned PROP BC-p: asso PROP BC-t: enzy PROP FBA-f: 0
	mnxr152200c2	mnxr152200c2	H(+)[MNXC2] + H2O[MNXC2] + two disacharide linked murein units, tetrapeptide crosslinked tetrapeptide (A2pm->D-ala) (middle of chain)[MNXC2] => Two linked disacharide tetrapeptide murein units (uncrosslinked, middle of chain)[MNXC2]		KSF55_05930 or KSF55_06085 or KSF55_09840 or KSF55_14815	0	99999			sbo/SBO:0000375			REACTION: MNXR152200 PROP FBA-c: zero PROP GRE-c: orig PROP BC-b: oned PROP BC-p: asso PROP BC-t: enzy PROP FBA-f: 0
	mnxr152214c2	mnxr152214c2	Two linked disacharide tetrapeptide murein units (uncrosslinked, middle of chain)[MNXC2] => 2 N-Acetyl-D-glucosamine(anhydrous)N-Acetylmuramyl-tetrapeptide[MNXC2]		KSF55_07300	0	99999			sbo/SBO:0000375			REACTION: MNXR152214 PROP FBA-c: zero PROP GRE-c: orig PROP BC-b: oned PROP BC-p: asso PROP BC-t: enzy PROP FBA-f: 0
	mnxr152254c3	mnxr152254c3	UDP-alpha-D-glucose[MNXC3] <=> UDP-alpha-D-galactose[MNXC3]		KSF55_05745 or KSF55_13530 or KSF55_15440	-99999	99999			sbo/SBO:0000375			REACTION: MNXR152254 PROP BC-b: bidi PROP FBA-c: zero PROP GRE-c: orig PROP BC-p: asso PROP BC-t: enzy PROP FBA-f: 0
	mnxr152256c2	mnxr152256c2	H2O[MNXC2] + UDP-alpha-D-glucose[MNXC2] => 2 H(+)[MNXC2] + UMP[MNXC2] + D-glucopyranose 1-phosphate[MNXC2]		KSF55_15075	0	99999			sbo/SBO:0000375			REACTION: MNXR152256 PROP FBA-c: zero PROP GRE-c: orig PROP BC-b: oned PROP BC-p: asso PROP BC-t: enzy PROP FBA-f: 0
	mnxr152273c3	mnxr152273c3	ATP[MNXC3] + UDP-N-acetyl-alpha-D-muramate[MNXC3] + L-alanine-D-glutamate-meso-2,6-diaminoheptanedioate-D-alanine[MNXC3] => phosphate[MNXC3] + H(+)[MNXC3] + ADP[MNXC3] + UDP-N-acetylmuramoyl-L-alanyl-D-gamma-glutamyl-meso-2,6-diaminopimelate-D-alanine[MNXC3]		KSF55_06855	0	99999			sbo/SBO:0000375			REACTION: MNXR152273 PROP FBA-c: zero PROP GRE-c: orig PROP BC-b: oned PROP BC-p: asso PROP BC-t: enzy PROP FBA-f: 0
	mnxr152340c3	mnxr152340c3	H(+)[MNXC3] + NADH[MNXC3] + UDP-N-acetyl-3-O-(1-carboxyvinyl)-alpha-D-glucosamine[MNXC3] => NAD(+)[MNXC3] + UDP-N-acetyl-alpha-D-muramate[MNXC3]		KSF55_04105	0	99999			sbo/SBO:0000375			REACTION: MNXR152340 PROP FBA-c: zero PROP GRE-c: orig PROP BC-b: oned PROP BC-p: asso PROP BC-t: enzy PROP FBA-f: 0
	mnxr152593c2	mnxr152593c2	H2O[MNXC2] + 2&apos;,3&apos;-cyclophospho-GMP[MNXC2] => H(+)[MNXC2] + 3&apos;-GMP[MNXC2]		KSF55_15075	0	99999			sbo/SBO:0000375			REACTION: MNXR152593 PROP FBA-c: zero PROP GRE-c: orig PROP BC-b: oned PROP BC-p: asso PROP BC-t: enzy PROP FBA-f: 0
	mnxr152617c3	mnxr152617c3	(R)-3-Hydroxydecanoyl-[acyl-carrier protein][MNXC3] => H2O[MNXC3] + Trans-Dec-2-enoyl-[acyl-carrier protein][MNXC3]		KSF55_07755 or KSF55_07790	0	99999			sbo/SBO:0000375			REACTION: MNXR152617 PROP FBA-c: zero PROP GRE-c: orig PROP BC-b: oned PROP BC-p: asso PROP BC-t: enzy PROP FBA-f: 0
	mnxr152620c3	mnxr152620c3	(R)-3-Hydroxydodecanoyl-[acyl-carrier protein][MNXC3] => H2O[MNXC3] + trans-Dodec-2-enoyl-[acp][MNXC3]		KSF55_07755 or KSF55_07790	0	99999			sbo/SBO:0000375			REACTION: MNXR152620 PROP FBA-c: zero PROP GRE-c: orig PROP BC-b: oned PROP BC-p: asso PROP BC-t: enzy PROP FBA-f: 0
	mnxr152623c3	mnxr152623c3	(3R)-3-Hydroxytetradecanoyl-[acyl-carrier protein][MNXC3] => H2O[MNXC3] + Trans-Tetradec-2-enoyl-[acyl-carrier protein][MNXC3]		KSF55_07755 or KSF55_07790	0	99999			sbo/SBO:0000375			REACTION: MNXR152623 PROP FBA-c: zero PROP GRE-c: orig PROP BC-b: oned PROP BC-p: asso PROP BC-t: enzy PROP FBA-f: 0
	mnxr152627c3	mnxr152627c3	R-3-hydroxypalmitoyl-[acyl-carrier protein][MNXC3] => H2O[MNXC3] + trans-Hexadec-2-enoyl-[acp][MNXC3]		KSF55_07755 or KSF55_07790	0	99999			sbo/SBO:0000375			REACTION: MNXR152627 PROP FBA-c: zero PROP GRE-c: orig PROP BC-b: oned PROP BC-p: asso PROP BC-t: enzy PROP FBA-f: 0
	mnxr152632c3	mnxr152632c3	(3R)-3-Hydroxyacyl-[acyl-carrier protein][MNXC3] => H2O[MNXC3] + But-2-enoyl-[acyl-carrier protein][MNXC3]		KSF55_07755 or KSF55_07790	0	99999			sbo/SBO:0000375			REACTION: MNXR152632 PROP FBA-c: zero PROP GRE-c: orig PROP BC-b: oned PROP BC-p: asso PROP BC-t: enzy PROP FBA-f: 0
	mnxr152636c3	mnxr152636c3	(R)-3-Hydroxyhexanoyl-[acyl-carrier protein][MNXC3] => H2O[MNXC3] + Trans-Hex-2-enoyl-[acyl-carrier protein][MNXC3]		KSF55_07755 or KSF55_07790	0	99999			sbo/SBO:0000375			REACTION: MNXR152636 PROP FBA-c: zero PROP GRE-c: orig PROP BC-b: oned PROP BC-p: asso PROP BC-t: enzy PROP FBA-f: 0
	mnxr152639c3	mnxr152639c3	(R)-3-Hydroxyoctanoyl-[acyl-carrier protein][MNXC3] => H2O[MNXC3] + Trans-Oct-2-enoyl-[acyl-carrier protein][MNXC3]		KSF55_07755 or KSF55_07790	0	99999			sbo/SBO:0000375			REACTION: MNXR152639 PROP FBA-c: zero PROP GRE-c: orig PROP BC-b: oned PROP BC-p: asso PROP BC-t: enzy PROP FBA-f: 0
	mnxr152653c3	mnxr152653c3	NADP(+)[MNXC3] + (R)-3-Hydroxydecanoyl-[acyl-carrier protein][MNXC3] <=> NADPH[MNXC3] + 3-Oxodecanoyl-[acyl-carrier protein][MNXC3]		KSF55_07775	-99999	99999			sbo/SBO:0000375			REACTION: MNXR152653 PROP BC-b: bidi PROP FBA-c: zero PROP GRE-c: orig PROP BC-p: asso PROP BC-t: enzy PROP FBA-f: 0
	mnxr152657c3	mnxr152657c3	NADP(+)[MNXC3] + (R)-3-Hydroxydodecanoyl-[acyl-carrier protein][MNXC3] <=> NADPH[MNXC3] + 3-Oxododecanoyl-[acyl-carrier protein][MNXC3]		KSF55_07775	-99999	99999			sbo/SBO:0000375			REACTION: MNXR152657 PROP BC-b: bidi PROP FBA-c: zero PROP GRE-c: orig PROP BC-p: asso PROP BC-t: enzy PROP FBA-f: 0
	mnxr152660c3	mnxr152660c3	NADP(+)[MNXC3] + (3R)-3-Hydroxytetradecanoyl-[acyl-carrier protein][MNXC3] <=> NADPH[MNXC3] + 3-Oxotetradecanoyl-[acyl-carrier protein][MNXC3]		KSF55_07775	-99999	99999			sbo/SBO:0000375			REACTION: MNXR152660 PROP BC-b: bidi PROP FBA-c: zero PROP GRE-c: orig PROP BC-p: asso PROP BC-t: enzy PROP FBA-f: 0
	mnxr152664c3	mnxr152664c3	NADP(+)[MNXC3] + R-3-hydroxypalmitoyl-[acyl-carrier protein][MNXC3] <=> NADPH[MNXC3] + 3-Oxohexadecanoyl-[acyl-carrier protein][MNXC3]		KSF55_07775	-99999	99999			sbo/SBO:0000375			REACTION: MNXR152664 PROP BC-b: bidi PROP FBA-c: zero PROP GRE-c: orig PROP BC-p: asso PROP BC-t: enzy PROP FBA-f: 0
	mnxr152669c3	mnxr152669c3	NADP(+)[MNXC3] + (3R)-3-Hydroxyacyl-[acyl-carrier protein][MNXC3] <=> NADPH[MNXC3] + acetoacetyl-[acp][MNXC3]		KSF55_07775	-99999	99999			sbo/SBO:0000375			REACTION: MNXR152669 PROP BC-b: bidi PROP FBA-c: zero PROP GRE-c: orig PROP BC-p: asso PROP BC-t: enzy PROP FBA-f: 0
	mnxr152674c3	mnxr152674c3	NADP(+)[MNXC3] + (R)-3-Hydroxyhexanoyl-[acyl-carrier protein][MNXC3] <=> NADPH[MNXC3] + 3-Oxohexanoyl-[acyl-carrier protein][MNXC3]		KSF55_07775	-99999	99999			sbo/SBO:0000375			REACTION: MNXR152674 PROP BC-b: bidi PROP FBA-c: zero PROP GRE-c: orig PROP BC-p: asso PROP BC-t: enzy PROP FBA-f: 0
	mnxr152677c3	mnxr152677c3	NADP(+)[MNXC3] + (R)-3-Hydroxyoctanoyl-[acyl-carrier protein][MNXC3] <=> NADPH[MNXC3] + 3-Oxooctanoyl-[acyl-carrier protein][MNXC3]		KSF55_07775	-99999	99999			sbo/SBO:0000375			REACTION: MNXR152677 PROP BC-b: bidi PROP FBA-c: zero PROP GRE-c: orig PROP BC-p: asso PROP BC-t: enzy PROP FBA-f: 0
	mnxr152734c2c3	mnxr152734c2c3	(S)-lactaldehyde[MNXC2] <=> (S)-lactaldehyde[MNXC3]			-99999	99999			bigg.reaction/ABTt_1;sbo/SBO:0000185			REACTION: MNXR152734 XREFS: biggR:ABTt_1;bigg.reaction:ABTt_1;bigg.reaction:EX_abt__L_e;bigg.reaction:HMR_8505;bigg.reaction:R_ABTt_1;bigg.reaction:R_EX_abt__L_e;bigg.reaction:R_HMR_8505;biggR:EX_abt__L_e;biggR:HMR_8505;biggR:R_ABTt_1;biggR:R_EX_abt__L_e;biggR:R_HMR_8505 REFERENCE: biggR:ABTt_1 PROP BC-b: bidi PROP BC-p: orph PROP FBA-c: zero PROP GRE-c: orig PROP BC-t: tran PROP FBA-f: 0
	mnxr152748c2	mnxr152748c2	H2O[MNXC2] + N-acetyl-alpha-D-galactosamine 1-phosphate[MNXC2] => phosphate[MNXC2] + N-acetyl-D-galactosamine[MNXC2]			0	99999			bigg.reaction/ACGAL1PPpp;sbo/SBO:0000375			REACTION: MNXR152748 CLASSIFICATION: 3.1.3.10 XREFS: biggR:ACGAL1PPpp;bigg.reaction:ACGAL1PPpp;bigg.reaction:R_ACGAL1PPpp;biggR:R_ACGAL1PPpp REFERENCE: biggR:ACGAL1PPpp PROP BC-p: orph PROP FBA-c: zero PROP GRE-c: orig PROP BC-b: oned PROP BC-t: enzy PROP FBA-f: 0
	mnxr152752c2	mnxr152752c2	H2O[MNXC2] + N-acetyl-alpha-D-glucosamine 1-phosphate[MNXC2] => phosphate[MNXC2] + N-acetyl-D-glucosamine[MNXC2]			0	99999			bigg.reaction/ACGAM1PPpp;sbo/SBO:0000375			REACTION: MNXR152752 CLASSIFICATION: 3.1.3.10 XREFS: biggR:ACGAM1PPpp;bigg.reaction:ACGAM1PPpp;bigg.reaction:R_ACGAM1PPpp;biggR:R_ACGAM1PPpp REFERENCE: biggR:ACGAM1PPpp PROP BC-p: orph PROP FBA-c: zero PROP GRE-c: orig PROP BC-b: oned PROP BC-t: enzy PROP FBA-f: 0
	mnxr152777c3c2	mnxr152777c3c2	H(+)[MNXC3] + phosphoenolpyruvate[MNXC3] + N-Acetylmuramate[MNXC2] => pyruvate[MNXC3] + N-acetylmuramate 6-phosphate[MNXC3]		KSF55_04385 and KSF55_06060 and KSF55_06065 and KSF55_15600	0	99999			sbo/SBO:0000185			REACTION: MNXR152777 PROP FBA-c: zero PROP GRE-c: orig PROP BC-b: oned PROP BC-p: asso PROP BC-t: tran PROP FBA-f: 0
	mnxr152808c3	mnxr152808c3	FAD[MNXC3] + octanoyl-CoA[MNXC3] <=> 2 H(+)[MNXC3] + FADH2[MNXC3] + (2E)-octenoyl-CoA[MNXC3]		KSF55_15640 or KSF55_15650	-99999	99999			sbo/SBO:0000375			REACTION: MNXR152808 PROP BC-b: bidi PROP FBA-f: -99999 PROP FBA-c: extr PROP GRE-c: orig PROP BC-p: asso PROP BC-t: enzy
	mnxr152811c3	mnxr152811c3	H(+)[MNXC3] + NADH[MNXC3] + (2E)-butenoyl-CoA[MNXC3] <=> NAD(+)[MNXC3] + butanoyl-CoA[MNXC3]		KSF55_15640	-99999	99999			sbo/SBO:0000375			REACTION: MNXR152811 PROP BC-b: bidi PROP FBA-c: extr PROP GRE-c: orig PROP FBA-f: 99999 PROP BC-p: asso PROP BC-t: enzy
	mnxr152814c3	mnxr152814c3	NAD(+)[MNXC3] + octanoyl-CoA[MNXC3] <=> H(+)[MNXC3] + NADH[MNXC3] + (2E)-octenoyl-CoA[MNXC3]		KSF55_15640	-99999	99999			sbo/SBO:0000375			REACTION: MNXR152814 PROP BC-b: bidi PROP FBA-c: extr PROP GRE-c: orig PROP FBA-f: 99999 PROP BC-p: asso PROP BC-t: enzy
	mnxr152821c3	mnxr152821c3	H(+)[MNXC3] + NADH[MNXC3] + (2E)-tetradecenoyl-CoA[MNXC3] <=> NAD(+)[MNXC3] + tetradecanoyl-CoA[MNXC3]		KSF55_15640	-99999	99999			sbo/SBO:0000375			REACTION: MNXR152821 PROP BC-b: bidi PROP FBA-f: -99999 PROP FBA-c: extr PROP GRE-c: orig PROP BC-p: asso PROP BC-t: enzy
	mnxr152824c3	mnxr152824c3	H(+)[MNXC3] + NADH[MNXC3] + (2E)-hexadecenoyl-CoA[MNXC3] <=> NAD(+)[MNXC3] + hexadecanoyl-CoA[MNXC3]		KSF55_15640	-99999	99999			sbo/SBO:0000375			REACTION: MNXR152824 PROP BC-b: bidi PROP FBA-c: extr PROP GRE-c: orig PROP FBA-f: 99999 PROP BC-p: asso PROP BC-t: enzy
	mnxr152846c3	mnxr152846c3	sulfaniumyl group[MNXC3] + acetyl-CoA[MNXC3] <=> CoA[MNXC3] + Acetyl-[pcp][MNXC3]		KSF55_03045 or (KSF55_07760 and KSF55_07765) or KSF55_07780	-99999	99999			sbo/SBO:0000375			REACTION: MNXR152846 PROP BC-b: bidi PROP FBA-c: zero PROP GRE-c: orig PROP BC-p: asso PROP BC-t: enzy PROP FBA-f: 0
	mnxr152858c3	mnxr152858c3	CoA[MNXC3] + apo-ACP[MNXC3] => sulfaniumyl group[MNXC3] + adenosine 3&apos;,5&apos;-bisphosphate[MNXC3]		KSF55_02400 or KSF55_07815	0	99999			sbo/SBO:0000375			REACTION: MNXR152858 PROP FBA-c: zero PROP GRE-c: orig PROP BC-b: oned PROP BC-p: asso PROP BC-t: enzy PROP FBA-f: 0
	mnxr152860c3	mnxr152860c3	H2O[MNXC3] + sulfaniumyl group[MNXC3] => apo-ACP[MNXC3] + (R)-4&apos;-phosphopantetheine[MNXC3]		KSF55_04685	0	99999			sbo/SBO:0000375			REACTION: MNXR152860 PROP FBA-c: zero PROP GRE-c: orig PROP BC-b: oned PROP BC-p: asso PROP BC-t: enzy PROP FBA-f: 0
	mnxr152864c3	mnxr152864c3	thiosulfate[MNXC3] + O-acetyl-L-serine[MNXC3] => acetate[MNXC3] + S-Sulfo-L-cysteine[MNXC3]		KSF55_01230 or KSF55_11980	0	99999			sbo/SBO:0000375			REACTION: MNXR152864 PROP GRE-c: orig PROP BC-b: oned PROP BC-p: asso PROP FBA-c: nonz PROP FBA-f: 49999.5 PROP BC-t: enzy
	mnxr152868c2c3	mnxr152868c2c3	Na(+)[MNXC2] + acetate[MNXC2] => Na(+)[MNXC3] + acetate[MNXC3]		KSF55_15965	0	99999			sbo/SBO:0000185			REACTION: MNXR152868 PROP FBA-c: zero PROP GRE-c: orig PROP BC-b: oned PROP BC-p: asso PROP BC-t: tran PROP FBA-f: 0
	mnxr152871c3	mnxr152871c3	H2O[MNXC3] + H(+)[MNXC3] + adenine[MNXC3] => NH4(+)[MNXC3] + hypoxanthine[MNXC3]		KSF55_14885	0	99999			sbo/SBO:0000375			REACTION: MNXR152871 PROP FBA-c: zero PROP GRE-c: orig PROP BC-b: oned PROP BC-p: asso PROP BC-t: enzy PROP FBA-f: 0
	mnxr152881c3	mnxr152881c3	H2O[MNXC3] + ADP-alpha-D-glucose[MNXC3] => AMP[MNXC3] + 2 H(+)[MNXC3] + D-glucopyranose 1-phosphate[MNXC3]		KSF55_09915	0	99999			sbo/SBO:0000375			REACTION: MNXR152881 PROP FBA-c: zero PROP GRE-c: orig PROP BC-b: oned PROP BC-p: asso PROP BC-t: enzy PROP FBA-f: 0
	mnxr152897c2	mnxr152897c2	H2O[MNXC2] + N-Acetyl-D-glucosamine(anhydrous)N-Acetylmuramyl-tetrapeptide[MNXC2] => N-Acetyl-D-glucosamine(anhydrous)N-Acetylmuramic acid[MNXC2] + L-alanine-D-glutamate-meso-2,6-diaminoheptanedioate-D-alanine[MNXC2]		KSF55_09130	0	99999			sbo/SBO:0000375			REACTION: MNXR152897 PROP FBA-c: zero PROP GRE-c: orig PROP BC-b: oned PROP BC-p: asso PROP BC-t: enzy PROP FBA-f: 0
	mnxr152899c2	mnxr152899c2	2 H(+)[MNXC2] + H2O[MNXC2] + N-Acetyl-D-glucosamine(anhydrous)N-Acetylmuramyl-tetrapeptide[MNXC2] => D-alanine[MNXC2] + N-Acetyl-D-glucosamine(anhydrous)N-Acetylmuramyl-tripeptide[MNXC2]		KSF55_05930	0	99999			sbo/SBO:0000375			REACTION: MNXR152899 PROP FBA-c: zero PROP GRE-c: orig PROP BC-b: oned PROP BC-p: asso PROP BC-t: enzy PROP FBA-f: 0
	mnxr152915c3	mnxr152915c3	H2O[MNXC3] + S-adenosyl-L-homocysteine[MNXC3] => adenine[MNXC3] + S-Ribosyl-L-homocysteine[MNXC3]		KSF55_09905	0	99999			sbo/SBO:0000375			REACTION: MNXR152915 PROP FBA-c: zero PROP GRE-c: orig PROP BC-b: oned PROP BC-p: asso PROP BC-t: enzy PROP FBA-f: 0
	mnxr152923c3	mnxr152923c3	acetate[MNXC3] + L-homocysteine[MNXC3] <=> hydrogen sulfide[MNXC3] + O Acetyl L homoserine[MNXC3]		KSF55_01225 or KSF55_11465	-99999	99999			sbo/SBO:0000375			REACTION: MNXR152923 PROP BC-b: bidi PROP GRE-c: orig PROP FBA-f: 87501.191049708 PROP BC-p: asso PROP FBA-c: nonz PROP BC-t: enzy
	mnxr152925c3	mnxr152925c3	L-methionine[MNXC3] + acetate[MNXC3] <=> methanethiol[MNXC3] + O Acetyl L homoserine[MNXC3]		KSF55_01230 and KSF55_11465	-99999	99999			sbo/SBO:0000375			REACTION: MNXR152925 PROP BC-b: bidi PROP FBA-f: -87501.3000606728 PROP GRE-c: orig PROP BC-p: asso PROP FBA-c: nonz PROP BC-t: enzy
	mnxr152927c3	mnxr152927c3	Thioredoxin[MNXC3] + thiosulfate[MNXC3] + O-acetyl-L-serine[MNXC3] <=> L-cysteine[MNXC3] + acetate[MNXC3] + sulfite[MNXC3] + thioredoxin disulfide[MNXC3]		KSF55_01230	-99999	99999			sbo/SBO:0000375			REACTION: MNXR152927 PROP BC-b: bidi PROP GRE-c: orig PROP FBA-f: -49999.5 PROP BC-p: asso PROP FBA-c: nonz PROP BC-t: enzy
	mnxr152940c3	mnxr152940c3	L-alanine[MNXC3] + ATP[MNXC3] + a tRNAAla[MNXC3] => AMP[MNXC3] + diphosphate[MNXC3] + L-Alanyl-tRNA(Ala)[MNXC3]		KSF55_10470	0	99999			sbo/SBO:0000375			REACTION: MNXR152940 PROP FBA-c: zero PROP GRE-c: orig PROP BC-b: oned PROP BC-p: asso PROP BC-t: enzy PROP FBA-f: 0
	mnxr152967c3	mnxr152967c3	ATP[MNXC3] + D-mannose[MNXC3] => H(+)[MNXC3] + ADP[MNXC3] + alpha-D-mannose 6-phosphate[MNXC3]		KSF55_16180	0	99999			sbo/SBO:0000375			REACTION: MNXR152967 PROP FBA-c: zero PROP GRE-c: orig PROP BC-b: oned PROP BC-p: asso PROP BC-t: enzy PROP FBA-f: 0
	mnxr152986c3	mnxr152986c3	NH4(+)[MNXC3] + chorismate[MNXC3] => H2O[MNXC3] + H(+)[MNXC3] + pyruvate[MNXC3] + anthranilate[MNXC3]		KSF55_07690 and KSF55_07695	0	99999			sbo/SBO:0000375			REACTION: MNXR152986 PROP GRE-c: orig PROP BC-b: oned PROP BC-p: asso PROP FBA-f: -0.048699984268751 PROP FBA-c: nonz PROP BC-t: enzy
	mnxr153004c3	mnxr153004c3	D-arabinose[MNXC3] <=> D-ribulose[MNXC3]		KSF55_16070	-99999	99999			sbo/SBO:0000375			REACTION: MNXR153004 PROP BC-b: bidi PROP FBA-c: zero PROP GRE-c: orig PROP BC-p: asso PROP BC-t: enzy PROP FBA-f: 0
	mnxr153007c3	mnxr153007c3	NADP(+)[MNXC3] + (S)-lactaldehyde[MNXC3] <=> NADPH[MNXC3] + aldehydo-L-arabinose[MNXC3]		KSF55_01070 or KSF55_15095	-99999	99999			sbo/SBO:0000375			REACTION: MNXR153007 PROP BC-b: bidi PROP FBA-c: zero PROP GRE-c: orig PROP BC-p: asso PROP BC-t: enzy PROP FBA-f: 0
	mnxr153009c3	mnxr153009c3	aldehydo-L-arabinose[MNXC3] <=> L-Ribulose[MNXC3]		KSF55_15920	-99999	99999			sbo/SBO:0000375			REACTION: MNXR153009 PROP BC-b: bidi PROP FBA-c: zero PROP GRE-c: orig PROP BC-p: asso PROP BC-t: enzy PROP FBA-f: 0
	mnxr153015c3c2	mnxr153015c3c2	phosphoenolpyruvate[MNXC3] + Arbutin[MNXC2] => pyruvate[MNXC3] + arbutin 6-phosphate[MNXC3]		(KSF55_04475 and KSF55_06060 and KSF55_06065) or (KSF55_06065 and KSF55_15775) or (KSF55_15590 and KSF55_06060 and KSF55_06065)	0	99999			sbo/SBO:0000185			REACTION: MNXR153015 PROP FBA-c: zero PROP GRE-c: orig PROP BC-b: oned PROP BC-p: asso PROP BC-t: tran PROP FBA-f: 0
	mnxr153021c3	mnxr153021c3	L-aspartate[MNXC3] + ATP[MNXC3] + H2O[MNXC3] + L-glutamine[MNXC3] => L-asparagine[MNXC3] + AMP[MNXC3] + L-glutamate[MNXC3] + H(+)[MNXC3] + diphosphate[MNXC3]		KSF55_04785 or KSF55_12315	0	99999			sbo/SBO:0000375			REACTION: MNXR153021 PROP GRE-c: orig PROP BC-b: oned PROP BC-p: asso PROP FBA-f: -0.182999940909212 PROP FBA-c: nonz PROP BC-t: enzy
	mnxr153027c3	mnxr153027c3	L-asparagine[MNXC3] + ATP[MNXC3] + tRNAAsn[MNXC3] => AMP[MNXC3] + diphosphate[MNXC3] + L-Asparaginyl-tRNA(Asn)[MNXC3]		KSF55_08110	0	99999			sbo/SBO:0000375			REACTION: MNXR153027 PROP FBA-c: zero PROP GRE-c: orig PROP BC-b: oned PROP BC-p: asso PROP BC-t: enzy PROP FBA-f: 0
	mnxr153039c3	mnxr153039c3	L-aspartate[MNXC3] + ATP[MNXC3] + tRNAasp[MNXC3] => AMP[MNXC3] + diphosphate[MNXC3] + L-Aspartyl-tRNA(Asp)[MNXC3]		KSF55_08110 or KSF55_09120	0	99999			sbo/SBO:0000375			REACTION: MNXR153039 PROP FBA-c: zero PROP GRE-c: orig PROP BC-b: oned PROP BC-p: asso PROP BC-t: enzy PROP FBA-f: 0
	mnxr153054c3	mnxr153054c3	ATP[MNXC3] + H2O[MNXC3] => phosphate[MNXC3] + H(+)[MNXC3] + ADP[MNXC3]		KSF55_07575 or KSF55_10425	0	99999			sbo/SBO:0000375			REACTION: MNXR153054 PROP FBA-c: zero PROP GRE-c: orig PROP BC-b: oned PROP BC-p: asso PROP BC-t: enzy PROP FBA-f: 0
	mnxr153056c3	mnxr153056c3	ATP[MNXC3] + 3 H(+)[MNXC3] + 5-phospho-alpha-D-ribose 1-diphosphate[MNXC3] <=> diphosphate[MNXC3] + 1-(5-Phosphoribosyl)-ATP[MNXC3]		KSF55_11620 and KSF55_11625	-99999	99999			sbo/SBO:0000375			REACTION: MNXR153056 PROP BC-b: bidi PROP FBA-f: 0.101999967067968 PROP GRE-c: orig PROP BC-p: asso PROP FBA-c: nonz PROP BC-t: enzy
	mnxr153059c2c3	mnxr153059c2c3	phosphate[MNXC3] + 4 PMF[MNXC2] + H(+)[MNXC3] + ADP[MNXC3] <=> ATP[MNXC3] + H2O[MNXC3] + 4 PMF[MNXC3]		KSF55_10845 and KSF55_10850 and KSF55_10855 and KSF55_10860 and KSF55_10865 and KSF55_10870 and KSF55_10875 and KSF55_10880	-99999	99999			sbo/SBO:0000185			REACTION: MNXR153059 PROP BC-b: bidi PROP FBA-c: extr PROP GRE-c: orig PROP FBA-f: 99999 PROP BC-p: asso PROP BC-t: tran
	mnxr153111c3	mnxr153111c3	H(+)[MNXC3] + NADH[MNXC3] + butanoyl-CoA[MNXC3] => NAD(+)[MNXC3] + CoA[MNXC3] + butanal[MNXC3]		KSF55_01620	0	99999			sbo/SBO:0000375			REACTION: MNXR153111 PROP FBA-c: zero PROP GRE-c: orig PROP BC-b: oned PROP BC-p: asso PROP BC-t: enzy PROP FBA-f: 0
	mnxr153163c3	mnxr153163c3	H(+)[MNXC3] + ADP[MNXC3] + 4-CDP-2-C-methyl-D-erythritol 2-phosphate[MNXC3] <=> ATP[MNXC3] + 4-CDP-2-C-methyl-D-erythritol[MNXC3]		KSF55_02205	-99999	99999			sbo/SBO:0000375			REACTION: MNXR153163 PROP BC-b: bidi PROP FBA-c: zero PROP GRE-c: orig PROP BC-p: asso PROP BC-t: enzy PROP FBA-f: 0
	mnxr153198c3	mnxr153198c3	choline[MNXC3] + FAD[MNXC3] => 2 H(+)[MNXC3] + FADH2[MNXC3] + betaine aldehyde[MNXC3]		KSF55_13645	0	99999			sbo/SBO:0000375			REACTION: MNXR153198 PROP FBA-c: zero PROP GRE-c: orig PROP BC-b: oned PROP BC-p: asso PROP BC-t: enzy PROP FBA-f: 0
	mnxr153200c3	mnxr153200c3	chorismate[MNXC3] => prephenate[MNXC3]		KSF55_05230 or KSF55_09285	0	99999			sbo/SBO:0000375			REACTION: MNXR153200 PROP GRE-c: orig PROP BC-b: oned PROP FBA-f: 0.305999901189818 PROP BC-p: asso PROP FBA-c: nonz PROP BC-t: enzy
	mnxr153294c3	mnxr153294c3	ATP[MNXC3] + L-cysteine[MNXC3] + a tRNACys[MNXC3] => AMP[MNXC3] + diphosphate[MNXC3] + L-Cysteinyl-tRNA(Cys)[MNXC3]		KSF55_03135	0	99999			sbo/SBO:0000375			REACTION: MNXR153294 PROP FBA-c: zero PROP GRE-c: orig PROP BC-b: oned PROP BC-p: asso PROP BC-t: enzy PROP FBA-f: 0
	mnxr153298c3	mnxr153298c3	H2O[MNXC3] + FAD[MNXC3] + D-alanine[MNXC3] => 2 H(+)[MNXC3] + pyruvate[MNXC3] + NH4(+)[MNXC3] + FADH2[MNXC3]		KSF55_08245	0	99999			sbo/SBO:0000375			REACTION: MNXR153298 PROP FBA-c: zero PROP GRE-c: orig PROP BC-b: oned PROP BC-p: asso PROP BC-t: enzy PROP FBA-f: 0
	mnxr153320c2c3	mnxr153320c2c3	PMF[MNXC2] + Dextrin[MNXC2] => PMF[MNXC3] + Dextrin[MNXC3]			0	99999			bigg.reaction/DEXTRINt2;sbo/SBO:0000185			REACTION: MNXR153320 XREFS: biggR:DEXTRINt2;bigg.reaction:DEXTRINt2;bigg.reaction:R_DEXTRINt2;biggR:R_DEXTRINt2 REFERENCE: biggR:DEXTRINt2 PROP BC-p: orph PROP FBA-c: zero PROP GRE-c: orig PROP BC-b: oned PROP BC-t: tran PROP FBA-f: 0
	mnxr153326c3	mnxr153326c3	ATP[MNXC3] + dGMP[MNXC3] <=> ADP[MNXC3] + dGDP[MNXC3]		KSF55_07535	-99999	99999			sbo/SBO:0000375			REACTION: MNXR153326 PROP FBA-f: 1.09999964479357e-05 PROP BC-b: bidi PROP GRE-c: orig PROP BC-p: asso PROP FBA-c: nonz PROP BC-t: enzy
	mnxr153330c3	mnxr153330c3	ATP[MNXC3] + 2&apos;-deoxyguanosine[MNXC3] => dGMP[MNXC3] + H(+)[MNXC3] + ADP[MNXC3]		KSF55_06355 or KSF55_07535	0	99999			sbo/SBO:0000375			REACTION: MNXR153330 PROP FBA-f: -0.040810986814904 PROP GRE-c: orig PROP BC-b: oned PROP BC-p: asso PROP FBA-c: nonz PROP BC-t: enzy
	mnxr153342c3	mnxr153342c3	orotate[MNXC3] + Coenzyme ferredoxin 420-2 (reduced)[MNXC3] <=> Coenzyme ferredoxin 420-2 (oxidized)[MNXC3] + (S)-dihydroorotate[MNXC3]		KSF55_12240	-99999	99999			sbo/SBO:0000375			REACTION: MNXR153342 PROP BC-b: bidi PROP FBA-c: zero PROP GRE-c: orig PROP BC-p: asso PROP BC-t: enzy PROP FBA-f: 0
	mnxr153354c3	mnxr153354c3	7-phospho-2-dehydro-3-deoxy-D-arabino-heptonate[MNXC3] => phosphate[MNXC3] + 3-dehydroquinate[MNXC3]		KSF55_05235	0	99999			sbo/SBO:0000375			REACTION: MNXR153354 PROP FBA-f: 0.354699885464145 PROP GRE-c: orig PROP BC-b: oned PROP BC-p: asso PROP FBA-c: nonz PROP BC-t: enzy
	mnxr153359c3	mnxr153359c3	H2O[MNXC3] + 3-dehydroshikimate[MNXC3] <=> 3-dehydroquinate[MNXC3]		KSF55_08765 or KSF55_15565	-99999	99999			sbo/SBO:0000375			REACTION: MNXR153359 PROP BC-b: bidi PROP FBA-f: -0.354699885458103 PROP GRE-c: orig PROP BC-p: asso PROP FBA-c: nonz PROP BC-t: enzy
	mnxr153392c3	mnxr153392c3	ATP[MNXC3] + (R)-5-diphosphomevalonate[MNXC3] => phosphate[MNXC3] + ADP[MNXC3] + CO2[MNXC3] + isopentenyl diphosphate[MNXC3]		KSF55_08080	0	99999			sbo/SBO:0000375			REACTION: MNXR153392 PROP FBA-c: zero PROP GRE-c: orig PROP BC-b: oned PROP BC-p: asso PROP BC-t: enzy PROP FBA-f: 0
	mnxr153400c3	mnxr153400c3	2 H(+)[MNXC3] + 2-deoxy-D-ribose 5-phosphate[MNXC3] <=> acetaldehyde[MNXC3] + glyceraldehyde 3-phosphate[MNXC3]		KSF55_16850	-99999	99999			sbo/SBO:0000375			REACTION: MNXR153400 PROP BC-b: bidi PROP FBA-c: zero PROP GRE-c: orig PROP BC-p: asso PROP BC-t: enzy PROP FBA-f: 0
	mnxr153408c3	mnxr153408c3	uracil[MNXC3] + 2-deoxy-alpha-D-ribose 1-phosphate[MNXC3] <=> phosphate[MNXC3] + 2&apos;-deoxyuridine[MNXC3]		KSF55_09905	-99999	99999			sbo/SBO:0000375			REACTION: MNXR153408 PROP BC-b: bidi PROP FBA-c: zero PROP GRE-c: orig PROP BC-p: asso PROP BC-t: enzy PROP FBA-f: 0
	mnxr153472c3	mnxr153472c3	2 H(+)[MNXC3] + beta-D-fructose 6-phosphate[MNXC3] <=> dihydroxyacetone[MNXC3] + glyceraldehyde 3-phosphate[MNXC3]		KSF55_15835	-99999	99999			sbo/SBO:0000375			REACTION: MNXR153472 PROP BC-b: bidi PROP GRE-c: orig PROP BC-p: asso PROP FBA-c: nonz PROP BC-t: enzy PROP FBA-f: -56251.6437496004
	mnxr153517c3	mnxr153517c3	2 H(+)[MNXC3] + beta-D-fructose 1,6-bisphosphate[MNXC3] <=> glyceraldehyde 3-phosphate[MNXC3] + dihydroxyacetone phosphate[MNXC3]		KSF55_01625	-99999	99999			sbo/SBO:0000375			REACTION: MNXR153517 PROP BC-b: bidi PROP FBA-c: zero PROP GRE-c: orig PROP BC-p: asso PROP BC-t: enzy PROP FBA-f: 0
	mnxr153527c3	mnxr153527c3	L-fuculose 1-phosphate[MNXC3] <=> (S)-lactaldehyde[MNXC3] + dihydroxyacetone phosphate[MNXC3]		KSF55_15925 or KSF55_16060	-99999	99999			sbo/SBO:0000375			REACTION: MNXR153527 PROP BC-b: bidi PROP FBA-c: zero PROP GRE-c: orig PROP BC-p: asso PROP BC-t: enzy PROP FBA-f: 0
	mnxr153570c3	mnxr153570c3	H2O[MNXC3] + sucrose 6(F)-phosphate[MNXC3] => beta-D-fructose[MNXC3] + D-glucose 6-phosphate[MNXC3]		KSF55_00930	0	99999			sbo/SBO:0000375			REACTION: MNXR153570 PROP FBA-c: zero PROP GRE-c: orig PROP BC-b: oned PROP BC-p: asso PROP BC-t: enzy PROP FBA-f: 0
	mnxr153595c3	mnxr153595c3	H(+)[MNXC3] + 5-formyltetrahydrofolate[MNXC3] <=> H2O[MNXC3] + 5,10-methenyltetrahydrofolate[MNXC3]		KSF55_07345 or KSF55_10895	-99999	99999			sbo/SBO:0000375			REACTION: MNXR153595 PROP BC-b: bidi PROP FBA-c: zero PROP GRE-c: orig PROP BC-p: asso PROP BC-t: enzy PROP FBA-f: 0
	mnxr153621c3	mnxr153621c3	ATP[MNXC3] + 5-formyltetrahydrofolate[MNXC3] => phosphate[MNXC3] + ADP[MNXC3] + 5,10-methenyltetrahydrofolate[MNXC3]		KSF55_07345	0	99999			sbo/SBO:0000375			REACTION: MNXR153621 PROP FBA-c: zero PROP GRE-c: orig PROP BC-b: oned PROP BC-p: asso PROP BC-t: enzy PROP FBA-f: 0
	mnxr153630c2c3	mnxr153630c2c3	2 PMF[MNXC2] + fumarate[MNXC2] => 2 PMF[MNXC3] + fumarate[MNXC3]		KSF55_12780	0	99999			sbo/SBO:0000185			REACTION: MNXR153630 PROP GRE-c: orig PROP BC-b: oned PROP BC-p: asso PROP BC-t: tran PROP FBA-c: nonz PROP FBA-f: 28128.6198388969
	mnxr153683c2c3	mnxr153683c2c3	2 phosphate[MNXC3] + D-glucopyranose 1-phosphate[MNXC2] => 2 phosphate[MNXC2] + D-glucopyranose 1-phosphate[MNXC3]			0	99999			bigg.reaction/G1Pt6_2;sbo/SBO:0000185			REACTION: MNXR153683 XREFS: biggR:G1Pt6_2;bigg.reaction:G1Pt6_2;bigg.reaction:R_G1Pt6_2;biggR:R_G1Pt6_2 REFERENCE: biggR:G1Pt6_2 PROP BC-p: orph PROP FBA-c: zero PROP GRE-c: orig PROP BC-b: oned PROP BC-t: tran PROP FBA-f: 0
	mnxr153699c3c2	mnxr153699c3c2	ATP[MNXC3] + H2O[MNXC3] + Glycerophosphoserine[MNXC2] => phosphate[MNXC3] + H(+)[MNXC3] + ADP[MNXC3] + Glycerophosphoserine[MNXC3]		KSF55_06330 and KSF55_06335 and KSF55_06340 and KSF55_06345	0	99999			sbo/SBO:0000185			REACTION: MNXR153699 PROP FBA-c: zero PROP GRE-c: orig PROP BC-b: oned PROP BC-p: asso PROP BC-t: tran PROP FBA-f: 0
	mnxr153745c2	mnxr153745c2	beta-D-galactose[MNXC2] => alpha-D-galactose[MNXC2]		KSF55_15485	0	99999			sbo/SBO:0000375			REACTION: MNXR153745 PROP FBA-c: zero PROP GRE-c: orig PROP BC-b: oned PROP BC-p: asso PROP BC-t: enzy PROP FBA-f: 0
	mnxr153745c3	mnxr153745c3	beta-D-galactose[MNXC3] => alpha-D-galactose[MNXC3]		KSF55_08535	0	99999			sbo/SBO:0000375			REACTION: MNXR153745 PROP FBA-c: zero PROP GRE-c: orig PROP BC-b: oned PROP BC-p: asso PROP BC-t: enzy PROP FBA-f: 0
	mnxr153845c2c3	mnxr153845c2c3	PMF[MNXC2] + 2,5-didehydro-D-gluconate[MNXC2] <=> PMF[MNXC3] + 2,5-didehydro-D-gluconate[MNXC3]			-99999	99999			bigg.reaction/25DKGLCNt2rpp;sbo/SBO:0000185			REACTION: MNXR153845 XREFS: biggR:25DKGLCNt2rpp;bigg.reaction:25DKGLCNt2rpp;bigg.reaction:R_25DKGLCNt2rpp;biggR:R_25DKGLCNt2rpp REFERENCE: biggR:25DKGLCNt2rpp PROP BC-b: bidi PROP BC-p: orph PROP FBA-c: zero PROP GRE-c: orig PROP BC-t: tran PROP FBA-f: 0
	mnxr154116c3	mnxr154116c3	H2O[MNXC3] + Cellobiose 6 phosphate[MNXC3] => D-glucose[MNXC3] + D-glucose 6-phosphate[MNXC3]		KSF55_12605 or KSF55_12610 or KSF55_16140	0	99999			sbo/SBO:0000375			REACTION: MNXR154116 PROP FBA-c: zero PROP GRE-c: orig PROP BC-b: oned PROP BC-p: asso PROP BC-t: enzy PROP FBA-f: 0
	mnxr154178c3	mnxr154178c3	ATP[MNXC3] + Beta-D-fructose[MNXC3] => ADP[MNXC3] + beta-D-fructose 6-phosphate[MNXC3]			0	99999			bigg.reaction/ABFPT2;sbo/SBO:0000375			REACTION: MNXR154178 XREFS: biggR:ABFPT2;bigg.reaction:ABFPT2;bigg.reaction:R_ABFPT2;biggR:R_ABFPT2 REFERENCE: biggR:ABFPT2 PROP BC-p: orph PROP FBA-c: zero PROP GRE-c: orig PROP BC-b: oned PROP BC-t: enzy PROP FBA-f: 0
	mnxr154415c2c3	mnxr154415c2c3	2 PMF[MNXC2] + acetate[MNXC2] => 2 PMF[MNXC3] + acetate[MNXC3]		KSF55_12780	0	99999			sbo/SBO:0000185			REACTION: MNXR154415 PROP FBA-c: zero PROP GRE-c: orig PROP BC-b: oned PROP BC-p: asso PROP BC-t: tran PROP FBA-f: 0
	mnxr154433c3c2	mnxr154433c3c2	ATP[MNXC3] + H2O[MNXC3] + agmatine[MNXC2] => phosphate[MNXC3] + H(+)[MNXC3] + ADP[MNXC3] + agmatine[MNXC3]			0	99999			bigg.reaction/AGMabcpp;sbo/SBO:0000185			REACTION: MNXR154433 XREFS: biggR:AGMabcpp;bigg.reaction:AGMabcpp;bigg.reaction:R_AGMabcpp;biggR:R_AGMabcpp REFERENCE: biggR:AGMabcpp PROP BC-p: orph PROP FBA-c: zero PROP GRE-c: orig PROP BC-b: oned PROP BC-t: tran PROP FBA-f: 0
	mnxr154689c3	mnxr154689c3	ATP[MNXC3] + ADP[MNXC3] => diphosphate[MNXC3] + P1,P3-Bis(5-adenosyl) triphosphate[MNXC3]		KSF55_02555	0	99999			sbo/SBO:0000375			REACTION: MNXR154689 PROP FBA-c: zero PROP GRE-c: orig PROP BC-b: oned PROP BC-p: asso PROP BC-t: enzy PROP FBA-f: 0
	mnxr154692c3	mnxr154692c3	H2O[MNXC3] + 2-aminoprop-2-enoate[MNXC3] => pyruvate[MNXC3] + NH4(+)[MNXC3]			0	99999			bigg.reaction/APDH;sbo/SBO:0000375			REACTION: MNXR154692 XREFS: biggR:APDH;bigg.reaction:APDH;bigg.reaction:R_APDH;biggR:R_APDH REFERENCE: biggR:APDH PROP BC-p: orph PROP FBA-c: zero PROP GRE-c: orig PROP BC-b: oned PROP BC-t: enzy PROP FBA-f: 0
	mnxr154774c3	mnxr154774c3	L-aspartate[MNXC3] + ATP[MNXC3] + L-glutamine[MNXC3] + NH4(+)[MNXC3] => L-asparagine[MNXC3] + AMP[MNXC3] + L-glutamate[MNXC3] + diphosphate[MNXC3]		KSF55_04690 or KSF55_04785	0	99999			sbo/SBO:0000375			REACTION: MNXR154774 PROP FBA-c: zero PROP GRE-c: orig PROP BC-b: oned PROP BC-p: asso PROP BC-t: enzy PROP FBA-f: 0
	mnxr154789c3	mnxr154789c3	L-aspartate[MNXC3] + Carbamoyl phosphate[MNXC3] => phosphate[MNXC3] + N-carbamoyl-L-aspartate[MNXC3]		KSF55_12260	0	99999			sbo/SBO:0000375			REACTION: MNXR154789 PROP FBA-c: zero PROP GRE-c: orig PROP BC-b: oned PROP BC-p: asso PROP BC-t: enzy PROP FBA-f: 0
	mnxr154806c3	mnxr154806c3	L-aspartate[MNXC3] + H2O[MNXC3] + O2[MNXC3] => NH4(+)[MNXC3] + H2O2[MNXC3] + oxaloacetate[MNXC3]		KSF55_05350	0	99999			sbo/SBO:0000375			REACTION: MNXR154806 PROP FBA-c: zero PROP GRE-c: orig PROP BC-b: oned PROP BC-p: asso PROP BC-t: enzy PROP FBA-f: 0
	mnxr154809c3	mnxr154809c3	NADP(+)[MNXC3] + H2O[MNXC3] + L-aspartate 4-semialdehyde[MNXC3] => L-aspartate[MNXC3] + 2 H(+)[MNXC3] + NADPH[MNXC3]		KSF55_13785	0	99999			sbo/SBO:0000375			REACTION: MNXR154809 PROP FBA-c: zero PROP GRE-c: orig PROP BC-b: oned PROP BC-p: asso PROP BC-t: enzy PROP FBA-f: 0
	mnxr154936c2c3	mnxr154936c2c3	2 PMF[MNXC2] + benzoate[MNXC2] => 2 PMF[MNXC3] + benzoate[MNXC3]		KSF55_12780	0	99999			sbo/SBO:0000185			REACTION: MNXR154936 PROP FBA-c: zero PROP GRE-c: orig PROP BC-b: oned PROP BC-p: asso PROP BC-t: tran PROP FBA-f: 0
	mnxr155075c3	mnxr155075c3	diphosphate[MNXC3] + CDP-1,2-dihexadecanoylglycerol[MNXC3] <=> CTP[MNXC3] + 1,2-dihexadecanoyl-sn-glycerol 3-phosphate[MNXC3]		KSF55_09335	-99999	99999			sbo/SBO:0000375			REACTION: MNXR155075 PROP BC-b: bidi PROP FBA-c: zero PROP GRE-c: orig PROP BC-p: asso PROP BC-t: enzy PROP FBA-f: 0
	mnxr155218c3	mnxr155218c3	CTP[MNXC3] + Sn-glycerol-3-phosphate[MNXC3] => diphosphate[MNXC3] + Cyclic 2,3-bisphospho-D-glycerate[MNXC3]			0	99999			bigg.reaction/CG3P;sbo/SBO:0000375			REACTION: MNXR155218 XREFS: biggR:CG3P;bigg.reaction:CG3P;bigg.reaction:R_CG3P;biggR:R_CG3P REFERENCE: biggR:CG3P PROP BC-p: orph PROP FBA-c: zero PROP GRE-c: orig PROP BC-b: oned PROP BC-t: enzy PROP FBA-f: 0
	mnxr155224c3	mnxr155224c3	H2O[MNXC3] + CDP-1,2-dihexadecanoylglycerol[MNXC3] => CMP[MNXC3] + 1,2-dihexadecanoyl-sn-glycerol 3-phosphate[MNXC3]			0	99999			bigg.reaction/CHLD;sbo/SBO:0000375			REACTION: MNXR155224 XREFS: biggR:CHLD;bigg.reaction:CHLD;bigg.reaction:R_CHLD;biggR:R_CHLD REFERENCE: biggR:CHLD PROP BC-p: orph PROP FBA-c: zero PROP GRE-c: orig PROP BC-b: oned PROP BC-t: enzy PROP FBA-f: 0
	mnxr155320c3	mnxr155320c3	diphosphate[MNXC3] + CDP-1,2-dioctadecanoylglycerol[MNXC3] <=> CTP[MNXC3] + 1,2-Diacyl-sn-glycerol dioctadecanoyl[MNXC3]		KSF55_09335	-99999	99999			sbo/SBO:0000375			REACTION: MNXR155320 PROP BC-b: bidi PROP FBA-c: zero PROP GRE-c: orig PROP BC-p: asso PROP BC-t: enzy PROP FBA-f: 0
	mnxr155322c3	mnxr155322c3	H2O[MNXC3] + CDP-1,2-dioctadecanoylglycerol[MNXC3] => CMP[MNXC3] + 1,2-Diacyl-sn-glycerol dioctadecanoyl[MNXC3]			0	99999			bigg.reaction/COLD;sbo/SBO:0000375			REACTION: MNXR155322 XREFS: biggR:COLD;bigg.reaction:COLD;bigg.reaction:R_COLD;biggR:R_COLD REFERENCE: biggR:COLD PROP BC-p: orph PROP FBA-c: zero PROP GRE-c: orig PROP BC-b: oned PROP BC-t: enzy PROP FBA-f: 0
	mnxr155392c3	mnxr155392c3	H2O[MNXC3] + H(+)[MNXC3] + cytosine[MNXC3] => NH4(+)[MNXC3] + uracil[MNXC3]		KSF55_03560 or KSF55_16760	0	99999			sbo/SBO:0000375			REACTION: MNXR155392 PROP FBA-c: zero PROP GRE-c: orig PROP BC-b: oned PROP BC-p: asso PROP BC-t: enzy PROP FBA-f: 0
	mnxr155393c3	mnxr155393c3	CTP[MNXC3] + D-tagatose 1-phosphate[MNXC3] => H(+)[MNXC3] + D-tagatofuranose 1,6-bisphosphate[MNXC3] + CDP[MNXC3]		KSF55_08750	0	99999			sbo/SBO:0000375			REACTION: MNXR155393 PROP FBA-c: zero PROP GRE-c: orig PROP BC-b: oned PROP BC-p: asso PROP BC-t: enzy PROP FBA-f: 0
	mnxr155394c3	mnxr155394c3	diphosphate[MNXC3] + CDP-1,2-ditetradecanoylglycerol[MNXC3] <=> CTP[MNXC3] + 1,2-ditetradecanoyl-sn-glycerol 3-phosphate[MNXC3]		KSF55_09335	-99999	99999			sbo/SBO:0000375			REACTION: MNXR155394 PROP BC-b: bidi PROP FBA-c: zero PROP GRE-c: orig PROP BC-p: asso PROP BC-t: enzy PROP FBA-f: 0
	mnxr155396c3	mnxr155396c3	H2O[MNXC3] + CDP-1,2-ditetradecanoylglycerol[MNXC3] => CMP[MNXC3] + 1,2-ditetradecanoyl-sn-glycerol 3-phosphate[MNXC3]			0	99999			bigg.reaction/CTLD;sbo/SBO:0000375			REACTION: MNXR155396 XREFS: biggR:CTLD;bigg.reaction:CTLD;bigg.reaction:R_CTLD;biggR:R_CTLD REFERENCE: biggR:CTLD PROP BC-p: orph PROP FBA-c: zero PROP GRE-c: orig PROP BC-b: oned PROP BC-t: enzy PROP FBA-f: 0
	mnxr155401c2c3	mnxr155401c2c3	Cu(2+)[MNXC3] + PMF[MNXC2] + K(+)[MNXC2] => PMF[MNXC3] + K(+)[MNXC3] + Cu(2+)[MNXC2]		KSF55_14690	0	99999			sbo/SBO:0000185			REACTION: MNXR155401 PROP FBA-c: zero PROP GRE-c: orig PROP BC-b: oned PROP BC-p: asso PROP BC-t: tran PROP FBA-f: 0
	mnxr155461c3	mnxr155461c3	H2O[MNXC3] + FAD[MNXC3] + D Tyrosine[MNXC3] => NH4(+)[MNXC3] + FADH2[MNXC3] + 3-(4-hydroxyphenyl)pyruvate[MNXC3]		KSF55_08245	0	99999			sbo/SBO:0000375			REACTION: MNXR155461 PROP FBA-c: zero PROP GRE-c: orig PROP BC-b: oned PROP BC-p: asso PROP BC-t: enzy PROP FBA-f: 0
	mnxr155462c3	mnxr155462c3	H2O[MNXC3] + FAD[MNXC3] + D Valine[MNXC3] => NH4(+)[MNXC3] + FADH2[MNXC3] + 3-methyl-2-oxobutanoate[MNXC3]		KSF55_08245	0	99999			sbo/SBO:0000375			REACTION: MNXR155462 PROP FBA-c: zero PROP GRE-c: orig PROP BC-b: oned PROP BC-p: asso PROP BC-t: enzy PROP FBA-f: 0
	mnxr155463c3	mnxr155463c3	H2O[MNXC3] + FAD[MNXC3] + D-arginine[MNXC3] => 2 H(+)[MNXC3] + NH4(+)[MNXC3] + FADH2[MNXC3] + 5-guanidino-2-oxopentanoate[MNXC3]		KSF55_08245	0	99999			sbo/SBO:0000375			REACTION: MNXR155463 PROP FBA-c: zero PROP GRE-c: orig PROP BC-b: oned PROP BC-p: asso PROP BC-t: enzy PROP FBA-f: 0
	mnxr155464c3	mnxr155464c3	H2O[MNXC3] + FAD[MNXC3] + D Leucine[MNXC3] => NH4(+)[MNXC3] + FADH2[MNXC3] + 4-methyl-2-oxopentanoate[MNXC3]		KSF55_08245	0	99999			sbo/SBO:0000375			REACTION: MNXR155464 PROP FBA-c: zero PROP GRE-c: orig PROP BC-b: oned PROP BC-p: asso PROP BC-t: enzy PROP FBA-f: 0
	mnxr155465c3	mnxr155465c3	H2O[MNXC3] + D-methionine[MNXC3] + FAD[MNXC3] => 2 H(+)[MNXC3] + NH4(+)[MNXC3] + FADH2[MNXC3] + 4-methylsulfanyl-2-oxobutanoate[MNXC3]		KSF55_08245	0	99999			sbo/SBO:0000375			REACTION: MNXR155465 PROP FBA-c: zero PROP GRE-c: orig PROP BC-b: oned PROP BC-p: asso PROP BC-t: enzy PROP FBA-f: 0
	mnxr155467c3	mnxr155467c3	FAD[MNXC3] + D-proline[MNXC3] => 2 H(+)[MNXC3] + FADH2[MNXC3] + 1-pyrroline-2-carboxylate[MNXC3]		KSF55_08245	0	99999			sbo/SBO:0000375			REACTION: MNXR155467 PROP FBA-c: zero PROP GRE-c: orig PROP BC-b: oned PROP BC-p: asso PROP BC-t: enzy PROP FBA-f: 0
	mnxr155468c3	mnxr155468c3	H2O[MNXC3] + FAD[MNXC3] + D-serine[MNXC3] => 2 H(+)[MNXC3] + NH4(+)[MNXC3] + 3-hydroxypyruvate[MNXC3] + FADH2[MNXC3]		KSF55_08245	0	99999			sbo/SBO:0000375			REACTION: MNXR155468 PROP GRE-c: orig PROP BC-b: oned PROP BC-p: asso PROP FBA-c: nonz PROP FBA-f: -43748.9426098875 PROP BC-t: enzy
	mnxr155471c2c3	mnxr155471c2c3	phosphoenolpyruvate[MNXC3] + Diacetylchitobiose[MNXC2] => pyruvate[MNXC3] + diacetylchitobiose-6&apos;-phosphate[MNXC3]		KSF55_01205 and KSF55_12615 and KSF55_12620	0	99999			sbo/SBO:0000185			REACTION: MNXR155471 PROP FBA-c: zero PROP GRE-c: orig PROP BC-b: oned PROP BC-p: asso PROP BC-t: tran PROP FBA-f: 0
	mnxr155669c3c2	mnxr155669c3c2	ATP[MNXC3] + H2O[MNXC3] + D-alanine[MNXC2] => phosphate[MNXC3] + H(+)[MNXC3] + ADP[MNXC3] + D-alanine[MNXC3]		KSF55_13400 and KSF55_13405 and KSF55_13410 and KSF55_13415 and KSF55_13420	0	99999			sbo/SBO:0000185			REACTION: MNXR155669 PROP FBA-c: zero PROP GRE-c: orig PROP BC-b: oned PROP BC-p: asso PROP BC-t: tran PROP FBA-f: 0
	mnxr155675c3c2	mnxr155675c3c2	ATP[MNXC3] + H2O[MNXC3] + D-arginine[MNXC2] => phosphate[MNXC3] + H(+)[MNXC3] + ADP[MNXC3] + D-arginine[MNXC3]			0	99999			bigg.reaction/DARGabcpp;sbo/SBO:0000185			REACTION: MNXR155675 XREFS: biggR:DARGabcpp;bigg.reaction:DARGabcpp;bigg.reaction:R_DARGabcpp;biggR:R_DARGabcpp REFERENCE: biggR:DARGabcpp PROP BC-p: orph PROP FBA-c: zero PROP GRE-c: orig PROP BC-b: oned PROP BC-t: tran PROP FBA-f: 0
	mnxr155676c3c2	mnxr155676c3c2	ATP[MNXC3] + H2O[MNXC3] + D Asparagine[MNXC2] => phosphate[MNXC3] + H(+)[MNXC3] + ADP[MNXC3] + D Asparagine[MNXC3]			0	99999			bigg.reaction/DASNabcpp;sbo/SBO:0000185			REACTION: MNXR155676 XREFS: biggR:DASNabcpp;bigg.reaction:DASNabcpp;bigg.reaction:R_DASNabcpp;biggR:R_DASNabcpp REFERENCE: biggR:DASNabcpp PROP BC-p: orph PROP FBA-c: zero PROP GRE-c: orig PROP BC-b: oned PROP BC-t: tran PROP FBA-f: 0
	mnxr155691c3	mnxr155691c3	H2O[MNXC3] + dCMP[MNXC3] + H(+)[MNXC3] <=> NH4(+)[MNXC3] + dUMP[MNXC3]		KSF55_09705	-99999	99999			sbo/SBO:0000375			REACTION: MNXR155691 PROP BC-b: bidi PROP FBA-c: zero PROP GRE-c: orig PROP BC-p: asso PROP BC-t: enzy PROP FBA-f: 0
	mnxr155694c3	mnxr155694c3	H2O[MNXC3] + dCTP[MNXC3] + H(+)[MNXC3] => NH4(+)[MNXC3] + dUTP[MNXC3]		KSF55_09705	0	99999			sbo/SBO:0000375			REACTION: MNXR155694 PROP FBA-c: zero PROP GRE-c: orig PROP BC-b: oned PROP BC-p: asso PROP BC-t: enzy PROP FBA-f: 0
	mnxr155747c3	mnxr155747c3	H2O[MNXC3] + 1 4 Diguanidinobutane[MNXC3] => urea[MNXC3] + agmatine[MNXC3]			0	99999			bigg.reaction/DGBUTNH;sbo/SBO:0000375			REACTION: MNXR155747 XREFS: biggR:DGBUTNH;bigg.reaction:DGBUTNH;bigg.reaction:R_DGBUTNH;biggR:R_DGBUTNH REFERENCE: biggR:DGBUTNH PROP BC-p: orph PROP FBA-c: zero PROP GRE-c: orig PROP BC-b: oned PROP BC-t: enzy PROP FBA-f: 0
	mnxr155772c3	mnxr155772c3	H2O[MNXC3] + D-glucono-1,5-lactone[MNXC3] => D-gluconate[MNXC3]			0	99999			bigg.reaction/DGLACH;sbo/SBO:0000375			REACTION: MNXR155772 XREFS: biggR:DGLACH;bigg.reaction:DGLACH;bigg.reaction:R_DGLACH;biggR:R_DGLACH REFERENCE: biggR:DGLACH PROP BC-p: orph PROP FBA-c: zero PROP GRE-c: orig PROP BC-b: oned PROP BC-t: enzy PROP FBA-f: 0
	mnxr155775c3c2	mnxr155775c3c2	ATP[MNXC3] + H2O[MNXC3] + 1 4 Diguanidinobutane[MNXC2] => phosphate[MNXC3] + H(+)[MNXC3] + ADP[MNXC3] + 1 4 Diguanidinobutane[MNXC3]			0	99999			bigg.reaction/DGUDBUTNabcpp;sbo/SBO:0000185			REACTION: MNXR155775 XREFS: biggR:DGUDBUTNabcpp;bigg.reaction:DGUDBUTNabcpp;bigg.reaction:R_DGUDBUTNabcpp;biggR:R_DGUDBUTNabcpp REFERENCE: biggR:DGUDBUTNabcpp PROP BC-p: orph PROP FBA-c: zero PROP GRE-c: orig PROP BC-b: oned PROP BC-t: tran PROP FBA-f: 0
	mnxr155777c3	mnxr155777c3	D-glucose[MNXC3] + ubiquinol-8[MNXC3] => ubiquinone-8[MNXC3] + D-glucono-1,5-lactone[MNXC3]			0	99999			bigg.reaction/DGUO;sbo/SBO:0000375			REACTION: MNXR155777 XREFS: biggR:DGUO;bigg.reaction:DGUO;bigg.reaction:R_DGUO;biggR:R_DGUO REFERENCE: biggR:DGUO PROP BC-p: orph PROP FBA-c: zero PROP GRE-c: orig PROP BC-b: oned PROP BC-t: enzy PROP FBA-f: 0
	mnxr155807c3	mnxr155807c3	N-carbamoyl-L-aspartate[MNXC3] <=> H2O[MNXC3] + (S)-dihydroorotate[MNXC3]		KSF55_12255	-99999	99999			sbo/SBO:0000375			REACTION: MNXR155807 PROP BC-b: bidi PROP FBA-c: zero PROP GRE-c: orig PROP BC-p: asso PROP BC-t: enzy PROP FBA-f: 0
	mnxr155813c3	mnxr155813c3	4-aminobenzoate[MNXC3] + 6-hydroxymethyl-7,8-dihydropterin[MNXC3] => diphosphate[MNXC3] + 7,8-dihydropteroate[MNXC3]		KSF55_14715	0	99999			sbo/SBO:0000375			REACTION: MNXR155813 PROP FBA-c: zero PROP GRE-c: orig PROP BC-b: oned PROP BC-p: asso PROP BC-t: enzy PROP FBA-f: 0
	mnxr155818c2c3	mnxr155818c2c3	4,5-dihydroxy-2,3-pentanedione[MNXC3] => 4,5-dihydroxy-2,3-pentanedione[MNXC2]			0	99999			bigg.reaction/DHPt;sbo/SBO:0000185			REACTION: MNXR155818 XREFS: biggR:DHPt;bigg.reaction:DHPt;bigg.reaction:EX_dhptd_e;bigg.reaction:R_DHPt;bigg.reaction:R_EX_dhptd_e;biggR:EX_dhptd_e;biggR:R_DHPt;biggR:R_EX_dhptd_e REFERENCE: biggR:DHPt PROP BC-p: orph PROP FBA-c: zero PROP GRE-c: orig PROP BC-b: oned PROP BC-t: tran PROP FBA-f: 0
	mnxr155819c3	mnxr155819c3	NADH[MNXC3] + dihydroxyacetone phosphate[MNXC3] => NAD(+)[MNXC3] + Sn-glycerol-3-phosphate[MNXC3]		KSF55_03805	0	99999			sbo/SBO:0000375			REACTION: MNXR155819 PROP FBA-c: zero PROP GRE-c: orig PROP BC-b: oned PROP BC-p: asso PROP BC-t: enzy PROP FBA-f: 0
	mnxr155820c3	mnxr155820c3	NADPH[MNXC3] + dihydroxyacetone phosphate[MNXC3] => NADP(+)[MNXC3] + Sn-glycerol-3-phosphate[MNXC3]		KSF55_03805	0	99999			sbo/SBO:0000375			REACTION: MNXR155820 PROP FBA-c: zero PROP GRE-c: orig PROP BC-b: oned PROP BC-p: asso PROP BC-t: enzy PROP FBA-f: 0
	mnxr155836c3	mnxr155836c3	D Asparagine[MNXC3] <=> L-asparagine[MNXC3]		KSF55_02405	-99999	99999			sbo/SBO:0000375			REACTION: MNXR155836 PROP BC-b: bidi PROP FBA-c: zero PROP GRE-c: orig PROP BC-p: asso PROP BC-t: enzy PROP FBA-f: 0
	mnxr155837c3c2	mnxr155837c3c2	ATP[MNXC3] + H2O[MNXC3] + D Leucine[MNXC2] => phosphate[MNXC3] + H(+)[MNXC3] + ADP[MNXC3] + D Leucine[MNXC3]			0	99999			bigg.reaction/DLEUabcpp;sbo/SBO:0000185			REACTION: MNXR155837 XREFS: biggR:DLEUabcpp;bigg.reaction:DLEUabcpp;bigg.reaction:R_DLEUabcpp;biggR:R_DLEUabcpp REFERENCE: biggR:DLEUabcpp PROP BC-p: orph PROP FBA-c: zero PROP GRE-c: orig PROP BC-b: oned PROP BC-t: tran PROP FBA-f: 0
	mnxr156007c2c3	mnxr156007c2c3	PMF[MNXC2] + D-phenylalanine[MNXC2] <=> PMF[MNXC3] + D-phenylalanine[MNXC3]			-99999	99999			bigg.reaction/DPHEt2rpp;sbo/SBO:0000185			REACTION: MNXR156007 XREFS: biggR:DPHEt2rpp;bigg.reaction:DPHEt2rpp;bigg.reaction:R_DPHEt2rpp;biggR:R_DPHEt2rpp REFERENCE: biggR:DPHEt2rpp PROP BC-b: bidi PROP BC-p: orph PROP FBA-c: zero PROP GRE-c: orig PROP BC-t: tran PROP FBA-f: 0
	mnxr156014c3c2	mnxr156014c3c2	ATP[MNXC3] + H2O[MNXC3] + D-proline[MNXC2] => phosphate[MNXC3] + H(+)[MNXC3] + ADP[MNXC3] + D-proline[MNXC3]			0	99999			bigg.reaction/DPROabcpp;sbo/SBO:0000185			REACTION: MNXR156014 XREFS: biggR:DPROabcpp;bigg.reaction:DPROabcpp;bigg.reaction:R_DPROabcpp;biggR:R_DPROabcpp REFERENCE: biggR:DPROabcpp PROP BC-p: orph PROP FBA-c: zero PROP GRE-c: orig PROP BC-b: oned PROP BC-t: tran PROP FBA-f: 0
	mnxr156025c2c3	mnxr156025c2c3	PMF[MNXC2] + D Tyrosine[MNXC2] <=> PMF[MNXC3] + D Tyrosine[MNXC3]			-99999	99999			bigg.reaction/DTYRt2rpp;sbo/SBO:0000185			REACTION: MNXR156025 XREFS: biggR:DTYRt2rpp;bigg.reaction:DTYRt2rpp;bigg.reaction:R_DTYRt2rpp;biggR:R_DTYRt2rpp REFERENCE: biggR:DTYRt2rpp PROP BC-b: bidi PROP BC-p: orph PROP FBA-c: zero PROP GRE-c: orig PROP BC-t: tran PROP FBA-f: 0
	mnxr156027c3c2	mnxr156027c3c2	ATP[MNXC3] + H2O[MNXC3] + D Valine[MNXC2] => phosphate[MNXC3] + H(+)[MNXC3] + ADP[MNXC3] + D Valine[MNXC3]		KSF55_13400 and KSF55_13405 and KSF55_13410 and KSF55_13415 and KSF55_13420	0	99999			sbo/SBO:0000185			REACTION: MNXR156027 PROP FBA-c: zero PROP GRE-c: orig PROP BC-b: oned PROP BC-p: asso PROP BC-t: tran PROP FBA-f: 0
	mnxr156182c3	mnxr156182c3	H2O[MNXC3] + esculin[MNXC3] <=> D-glucose[MNXC3] + Esculetin[MNXC3]			-99999	99999			bigg.reaction/ESCHL;sbo/SBO:0000375			REACTION: MNXR156182 XREFS: biggR:ESCHL;bigg.reaction:ESCHL;bigg.reaction:R_ESCHL;biggR:R_ESCHL REFERENCE: biggR:ESCHL PROP BC-b: bidi PROP BC-p: orph PROP FBA-c: zero PROP GRE-c: orig PROP BC-t: enzy PROP FBA-f: 0
	mnxr156183c2c3	mnxr156183c2c3	esculin[MNXC2] => esculin[MNXC3]			0	99999			bigg.reaction/ESCULt;sbo/SBO:0000185			REACTION: MNXR156183 XREFS: biggR:ESCULt;bigg.reaction:ESCULt;bigg.reaction:EX_escul_e;bigg.reaction:R_ESCULt;bigg.reaction:R_EX_escul_e;biggR:EX_escul_e;biggR:R_ESCULt;biggR:R_EX_escul_e REFERENCE: biggR:ESCULt PROP BC-p: orph PROP FBA-c: zero PROP GRE-c: orig PROP BC-b: oned PROP BC-t: tran PROP FBA-f: 0
	mnxr156184c2c3	mnxr156184c2c3	Esculetin[MNXC3] => Esculetin[MNXC2]			0	99999			bigg.reaction/ESCUTt;sbo/SBO:0000185			REACTION: MNXR156184 XREFS: biggR:ESCUTt;bigg.reaction:ESCUTt;bigg.reaction:EX_escut_e;bigg.reaction:R_ESCUTt;bigg.reaction:R_EX_escut_e;biggR:EX_escut_e;biggR:R_ESCUTt;biggR:R_EX_escut_e REFERENCE: biggR:ESCUTt PROP BC-p: orph PROP FBA-c: zero PROP GRE-c: orig PROP BC-b: oned PROP BC-t: tran PROP FBA-f: 0
	mnxr156846c2c3	mnxr156846c2c3	Isobutanol[MNXC3] => Isobutanol[MNXC2]			0	99999			bigg.reaction/EX_ibtol_e;sbo/SBO:0000185			REACTION: MNXR156846 XREFS: biggR:EX_ibtol_e;bigg.reaction:EX_ibtol_e;bigg.reaction:IBTOLt;bigg.reaction:R_EX_ibtol_e;bigg.reaction:R_IBTOLt;biggR:IBTOLt;biggR:R_EX_ibtol_e;biggR:R_IBTOLt REFERENCE: biggR:EX_ibtol_e PROP BC-p: orph PROP FBA-c: zero PROP GRE-c: orig PROP BC-b: oned PROP BC-t: tran PROP FBA-f: 0
	mnxr156860c2c3	mnxr156860c2c3	2-methylpropanoate[MNXC3] => 2-methylpropanoate[MNXC2]			0	99999			bigg.reaction/EX_isobuta_e;sbo/SBO:0000185			REACTION: MNXR156860 XREFS: biggR:EX_isobuta_e;bigg.reaction:EX_isobuta_e;bigg.reaction:IBUTt;bigg.reaction:R_EX_isobuta_e;bigg.reaction:R_IBUTt;biggR:IBUTt;biggR:R_EX_isobuta_e;biggR:R_IBUTt REFERENCE: biggR:EX_isobuta_e PROP BC-p: orph PROP FBA-c: zero PROP GRE-c: orig PROP BC-b: oned PROP BC-t: tran PROP FBA-f: 0
	mnxr156867c2c3	mnxr156867c2c3	isovalerate[MNXC3] => isovalerate[MNXC2]			0	99999			bigg.reaction/EX_ival_e;sbo/SBO:0000185			REACTION: MNXR156867 XREFS: biggR:EX_ival_e;bigg.reaction:EX_ival_e;bigg.reaction:IVALt;bigg.reaction:R_EX_ival_e;bigg.reaction:R_IVALt;biggR:IVALt;biggR:R_EX_ival_e;biggR:R_IVALt REFERENCE: biggR:EX_ival_e PROP BC-p: orph PROP FBA-c: zero PROP GRE-c: orig PROP BC-b: oned PROP BC-t: tran PROP FBA-f: 0
	mnxr156907c2c3	mnxr156907c2c3	2-Methylbutyric acid[MNXC3] => 2-Methylbutyric acid[MNXC2]			0	99999			bigg.reaction/EX_m2but_e;sbo/SBO:0000185			REACTION: MNXR156907 XREFS: biggR:EX_m2but_e;bigg.reaction:EX_m2but_e;bigg.reaction:M2Bt;bigg.reaction:R_EX_m2but_e;bigg.reaction:R_M2Bt;biggR:M2Bt;biggR:R_EX_m2but_e;biggR:R_M2Bt REFERENCE: biggR:EX_m2but_e PROP BC-p: orph PROP FBA-c: zero PROP GRE-c: orig PROP BC-b: oned PROP BC-t: tran PROP FBA-f: 0
	mnxr156960c2c3	mnxr156960c2c3	Pb2[MNXC2] => Pb2[MNXC3]			0	99999			bigg.reaction/EX_pb2_e;sbo/SBO:0000185			REACTION: MNXR156960 XREFS: biggR:EX_pb2_e;bigg.reaction:EX_pb2_e;bigg.reaction:PB2tex;bigg.reaction:PB2tpp;bigg.reaction:R_EX_pb2_e;bigg.reaction:R_PB2tex;bigg.reaction:R_PB2tpp;biggR:PB2tex;biggR:PB2tpp;biggR:R_EX_pb2_e;biggR:R_PB2tex;biggR:R_PB2tpp REFERENCE: biggR:EX_pb2_e PROP BC-p: orph PROP FBA-c: zero PROP GRE-c: orig PROP BC-b: oned PROP BC-t: tran PROP FBA-f: 0
	mnxr157313c2c3	mnxr157313c2c3	PMF[MNXC2] + formaldehyde[MNXC3] => PMF[MNXC3] + formaldehyde[MNXC2]		KSF55_13750 or KSF55_15935	0	99999			sbo/SBO:0000185			REACTION: MNXR157313 PROP FBA-c: zero PROP GRE-c: orig PROP BC-b: oned PROP BC-p: asso PROP BC-t: tran PROP FBA-f: 0
	mnxr157442c2	mnxr157442c2	Ferrypyoverdine[MNXC2] <=> Pyoverdine[MNXC2] + Fe(2+)[MNXC2]			-99999	99999			bigg.reaction/FE3PYOVDDR;sbo/SBO:0000375			REACTION: MNXR157442 XREFS: biggR:FE3PYOVDDR;bigg.reaction:FE3PYOVDDR;bigg.reaction:R_FE3PYOVDDR;biggR:R_FE3PYOVDDR REFERENCE: biggR:FE3PYOVDDR PROP BC-b: bidi PROP BC-p: orph PROP FBA-c: zero PROP GRE-c: orig PROP BC-t: enzy PROP FBA-f: 0
	mnxr157450c3	mnxr157450c3	H2O[MNXC3] + sucrose 6(F)-phosphate[MNXC3] => D-glucose 6-phosphate[MNXC3] + Beta-D-fructose[MNXC3]		KSF55_00930	0	99999			sbo/SBO:0000375			REACTION: MNXR157450 PROP FBA-c: zero PROP GRE-c: orig PROP BC-b: oned PROP BC-p: asso PROP BC-t: enzy PROP FBA-f: 0
	mnxr157477c2c3	mnxr157477c2c3	phosphoenolpyruvate[MNXC3] + L-fuculose[MNXC2] => pyruvate[MNXC3] + L-fuculose 1-phosphate[MNXC3]			0	99999			bigg.reaction/FUCpts;sbo/SBO:0000185			REACTION: MNXR157477 XREFS: biggR:FUCpts;bigg.reaction:FUCpts;bigg.reaction:R_FUCpts;biggR:R_FUCpts REFERENCE: biggR:FUCpts PROP BC-p: orph PROP FBA-c: zero PROP GRE-c: orig PROP BC-b: oned PROP BC-t: tran PROP FBA-f: 0
	mnxr157503c3c2	mnxr157503c3c2	ATP[MNXC3] + H2O[MNXC3] + glyceraldehyde 3-phosphate[MNXC2] => phosphate[MNXC3] + ADP[MNXC3] + Sn-glycerol-3-phosphate[MNXC3]		KSF55_06335 and KSF55_06340 and KSF55_06345 and KSF55_08150	0	99999			sbo/SBO:0000185			REACTION: MNXR157503 PROP FBA-c: zero PROP GRE-c: orig PROP BC-b: oned PROP BC-p: asso PROP BC-t: tran PROP FBA-f: 0
	mnxr157504c3	mnxr157504c3	alpha-D-glucose 6-phosphate[MNXC3] <=> D-glucose 6-phosphate[MNXC3]			-99999	99999			bigg.reaction/G6PI2_2;sbo/SBO:0000375			REACTION: MNXR157504 XREFS: biggR:G6PI2_2;bigg.reaction:G6PI2_2;bigg.reaction:R_G6PI2_2;biggR:R_G6PI2_2 REFERENCE: biggR:G6PI2_2 PROP BC-b: bidi PROP BC-p: orph PROP FBA-f: -99999 PROP FBA-c: extr PROP GRE-c: orig PROP BC-t: enzy
	mnxr157518c3	mnxr157518c3	H2O[MNXC3] + glyceraldehyde 3-phosphate[MNXC3] => phosphate[MNXC3] + 2 H(+)[MNXC3] + D-glyceraldehyde[MNXC3]		KSF55_00335	0	99999			sbo/SBO:0000375			REACTION: MNXR157518 PROP FBA-c: zero PROP GRE-c: orig PROP BC-b: oned PROP BC-p: asso PROP BC-t: enzy PROP FBA-f: 0
	mnxr157525c3	mnxr157525c3	Glutaconyl-CoA[MNXC3] => CO2[MNXC3] + Crotonyl-CoA[MNXC3]			0	99999			bigg.reaction/GCCL;sbo/SBO:0000375			REACTION: MNXR157525 XREFS: biggR:GCCL;bigg.reaction:GCCL;bigg.reaction:R_GCCL;biggR:R_GCCL REFERENCE: biggR:GCCL PROP BC-p: orph PROP FBA-c: zero PROP GRE-c: orig PROP BC-b: oned PROP BC-t: enzy PROP FBA-f: 0
	mnxr157532c3	mnxr157532c3	FAD[MNXC3] + Glutaryl-CoA[MNXC3] => FADH2[MNXC3] + Glutaconyl-CoA[MNXC3]			0	99999			bigg.reaction/GCOADH;sbo/SBO:0000375			REACTION: MNXR157532 XREFS: biggR:GCOADH;bigg.reaction:GCOADH;bigg.reaction:R_GCOADH;biggR:R_GCOADH REFERENCE: biggR:GCOADH PROP BC-p: orph PROP FBA-c: zero PROP GRE-c: orig PROP BC-b: oned PROP BC-t: enzy PROP FBA-f: 0
	mnxr157547c3	mnxr157547c3	GTP[MNXC3] + ATP[MNXC3] => AMP[MNXC3] + PppGpp[MNXC3]		KSF55_09150 or KSF55_10075	0	99999			sbo/SBO:0000375			REACTION: MNXR157547 PROP FBA-c: zero PROP GRE-c: orig PROP BC-b: oned PROP BC-p: asso PROP BC-t: enzy PROP FBA-f: 0
	mnxr157555c3	mnxr157555c3	H2O[MNXC3] + PppGpp[MNXC3] => phosphate[MNXC3] + guanosine 3&apos;,5&apos;-bis(diphosphate)[MNXC3]		KSF55_04215 or KSF55_10075	0	99999			sbo/SBO:0000375			REACTION: MNXR157555 PROP FBA-c: zero PROP GRE-c: orig PROP BC-b: oned PROP BC-p: asso PROP BC-t: enzy PROP FBA-f: 0
	mnxr157746c3	mnxr157746c3	Branching glycogen 4 units[MNXC3] <=> Glycogen 4 units linear glucan[MNXC3]		KSF55_00085	-99999	99999			sbo/SBO:0000375			REACTION: MNXR157746 PROP BC-b: bidi PROP FBA-c: zero PROP GRE-c: orig PROP BC-p: asso PROP BC-t: enzy PROP FBA-f: 0
	mnxr157749c2c3	mnxr157749c2c3	phosphoenolpyruvate[MNXC3] + alpha-D-glucose[MNXC2] => pyruvate[MNXC3] + alpha-D-glucose 6-phosphate[MNXC3]		(KSF55_04385 and KSF55_16135) or (KSF55_04505 and KSF55_11445) or (KSF55_11445 and KSF55_15775) or (KSF55_15590 and KSF55_16135)	0	99999			sbo/SBO:0000185			REACTION: MNXR157749 PROP FBA-c: zero PROP GRE-c: orig PROP BC-b: oned PROP BC-p: asso PROP BC-t: tran PROP FBA-f: 0
	mnxr157750c2c3	mnxr157750c2c3	PMF[MNXC2] + alpha-D-glucose[MNXC2] => PMF[MNXC3] + alpha-D-glucose[MNXC3]		KSF55_16250	0	99999			sbo/SBO:0000185			REACTION: MNXR157750 PROP FBA-c: zero PROP GRE-c: orig PROP BC-b: oned PROP BC-p: asso PROP BC-t: tran PROP FBA-f: 0
	mnxr157765c3	mnxr157765c3	4 phosphate[MNXC3] + Glycogen 4 units linear glucan[MNXC3] => 4 D-glucopyranose 1-phosphate[MNXC3]		KSF55_00105	0	99999			sbo/SBO:0000375			REACTION: MNXR157765 PROP FBA-c: zero PROP GRE-c: orig PROP BC-b: oned PROP BC-p: asso PROP BC-t: enzy PROP FBA-f: 0
	mnxr157766c3	mnxr157766c3	4 phosphate[MNXC3] + Branching glycogen 4 units[MNXC3] => 4 D-glucopyranose 1-phosphate[MNXC3]		KSF55_00105	0	99999			sbo/SBO:0000375			REACTION: MNXR157766 PROP FBA-c: zero PROP GRE-c: orig PROP BC-b: oned PROP BC-p: asso PROP BC-t: enzy PROP FBA-f: 0
	mnxr157770c3	mnxr157770c3	4 ADP-alpha-D-glucose[MNXC3] => 4 ADP[MNXC3] + Glycogen 4 units linear glucan[MNXC3]		KSF55_00100	0	99999			sbo/SBO:0000375			REACTION: MNXR157770 PROP FBA-c: zero PROP GRE-c: orig PROP BC-b: oned PROP BC-p: asso PROP BC-t: enzy PROP FBA-f: 0
	mnxr157792c3	mnxr157792c3	phosphate[MNXC3] + L-glutamate[MNXC3] + ADP[MNXC3] + Carbamoyl phosphate[MNXC3] <=> ATP[MNXC3] + H2O[MNXC3] + L-glutamine[MNXC3] + hydrogencarbonate[MNXC3]		KSF55_12245	-99999	99999			sbo/SBO:0000375			REACTION: MNXR157792 PROP BC-b: bidi PROP FBA-c: zero PROP GRE-c: orig PROP BC-p: asso PROP BC-t: enzy PROP FBA-f: 0
	mnxr157848c2c3	mnxr157848c2c3	Na(+)[MNXC2] + glycine betaine[MNXC2] => Na(+)[MNXC3] + glycine betaine[MNXC3]		KSF55_14865	0	99999			sbo/SBO:0000185			REACTION: MNXR157848 PROP FBA-c: zero PROP GRE-c: orig PROP BC-b: oned PROP BC-p: asso PROP BC-t: tran PROP FBA-f: 0
	mnxr157863c3	mnxr157863c3	glycolate[MNXC3] => H2O[MNXC3] + CO2[MNXC3] + acetate[MNXC3] + succinate[MNXC3]			0	99999			bigg.reaction/GLYFEM;sbo/SBO:0000375			REACTION: MNXR157863 XREFS: biggR:GLYFEM;bigg.reaction:GLYFEM;bigg.reaction:R_GLYFEM;biggR:R_GLYFEM REFERENCE: biggR:GLYFEM PROP BC-p: orph PROP FBA-c: zero PROP GRE-c: orig PROP BC-b: oned PROP BC-t: enzy PROP FBA-f: 0
	mnxr157880c3	mnxr157880c3	ATP[MNXC3] + glycerol[MNXC3] => ADP[MNXC3] + Sn-glycerol-3-phosphate[MNXC3]		KSF55_01835	0	99999			sbo/SBO:0000375			REACTION: MNXR157880 PROP FBA-c: zero PROP GRE-c: orig PROP BC-b: oned PROP BC-p: asso PROP BC-t: enzy PROP FBA-f: 0
	mnxr157979c3c2	mnxr157979c3c2	ATP[MNXC3] + H2O[MNXC3] + guanidinoacetate[MNXC2] => phosphate[MNXC3] + H(+)[MNXC3] + ADP[MNXC3] + guanidinoacetate[MNXC3]			0	99999			bigg.reaction/GUDACabcpp;sbo/SBO:0000185			REACTION: MNXR157979 XREFS: biggR:GUDACabcpp;bigg.reaction:GUDACabcpp;bigg.reaction:R_GUDACabcpp;biggR:R_GUDACabcpp REFERENCE: biggR:GUDACabcpp PROP BC-p: orph PROP FBA-c: zero PROP GRE-c: orig PROP BC-b: oned PROP BC-t: tran PROP FBA-f: 0
	mnxr157985c3	mnxr157985c3	alpha-D-glucose[MNXC3] <=> D-glucose[MNXC3]		KSF55_08535	-99999	99999			sbo/SBO:0000375			REACTION: MNXR157985 PROP BC-b: bidi PROP FBA-c: zero PROP GRE-c: orig PROP BC-p: asso PROP BC-t: enzy PROP FBA-f: 0
	mnxr158101c3c2	mnxr158101c3c2	ATP[MNXC3] + H2O[MNXC3] + L-homocysteine[MNXC2] => phosphate[MNXC3] + H(+)[MNXC3] + ADP[MNXC3] + L-homocysteine[MNXC3]			0	99999			bigg.reaction/HCYStabcpp;sbo/SBO:0000185			REACTION: MNXR158101 XREFS: biggR:HCYStabcpp;bigg.reaction:HCYStabcpp;bigg.reaction:R_HCYStabcpp;biggR:R_HCYStabcpp REFERENCE: biggR:HCYStabcpp PROP BC-p: orph PROP FBA-c: zero PROP GRE-c: orig PROP BC-b: oned PROP BC-t: tran PROP FBA-f: 0
	mnxr158226c3	mnxr158226c3	NADH[MNXC3] + L-histidinal[MNXC3] <=> NAD(+)[MNXC3] + L-histidinol[MNXC3]		KSF55_11615	-99999	99999			sbo/SBO:0000375			REACTION: MNXR158226 PROP BC-b: bidi PROP GRE-c: orig PROP BC-p: asso PROP FBA-c: nonz PROP FBA-f: -0.101999967067968 PROP BC-t: enzy
	mnxr158228c3	mnxr158228c3	NAD(+)[MNXC3] + H2O[MNXC3] + L-histidinal[MNXC3] => L-histidine[MNXC3] + NADH[MNXC3]		KSF55_11615	0	99999			sbo/SBO:0000375			REACTION: MNXR158228 PROP GRE-c: orig PROP BC-b: oned PROP BC-p: asso PROP FBA-c: nonz PROP FBA-f: 0.101999967063273 PROP BC-t: enzy
	mnxr158816c2c3	mnxr158816c2c3	Na(+)[MNXC2] + sulfite[MNXC2] => Na(+)[MNXC3] + sulfite[MNXC3]		KSF55_13275	0	99999			sbo/SBO:0000185			REACTION: MNXR158816 PROP FBA-c: zero PROP GRE-c: orig PROP BC-b: oned PROP BC-p: asso PROP BC-t: tran PROP FBA-f: 0
	mnxr158951c3	mnxr158951c3	NAD(+)[MNXC3] + Isobutanol[MNXC3] <=> NADH[MNXC3] + 2-methylbutanal[MNXC3]		KSF55_01620 or KSF55_13645	-99999	99999			sbo/SBO:0000375			REACTION: MNXR158951 PROP BC-b: bidi PROP FBA-c: zero PROP GRE-c: orig PROP BC-p: asso PROP BC-t: enzy PROP FBA-f: 0
	mnxr158999c2c3	mnxr158999c2c3	PMF[MNXC2] + (indol-3-yl)acetate[MNXC3] => PMF[MNXC3] + (indol-3-yl)acetate[MNXC2]		KSF55_05375 or KSF55_12825	0	99999			sbo/SBO:0000185			REACTION: MNXR158999 PROP FBA-c: zero PROP GRE-c: orig PROP BC-b: oned PROP BC-p: asso PROP BC-t: tran PROP FBA-f: 0
	mnxr159007c3	mnxr159007c3	ATP[MNXC3] + isovalerate[MNXC3] <=> ADP[MNXC3] + propanoyl phosphate[MNXC3]			-99999	99999			bigg.reaction/IPPT;sbo/SBO:0000375			REACTION: MNXR159007 XREFS: biggR:IPPT;bigg.reaction:IPPT;bigg.reaction:R_IPPT;biggR:R_IPPT REFERENCE: biggR:IPPT PROP BC-b: bidi PROP BC-p: orph PROP FBA-c: zero PROP GRE-c: orig PROP BC-t: enzy PROP FBA-f: 0
	mnxr159017c3	mnxr159017c3	D-tagatose 1-phosphate[MNXC3] + ITP[MNXC3] => H(+)[MNXC3] + D-tagatofuranose 1,6-bisphosphate[MNXC3] + IDP[MNXC3]		KSF55_09520	0	99999			sbo/SBO:0000375			REACTION: MNXR159017 PROP FBA-c: zero PROP GRE-c: orig PROP BC-b: oned PROP BC-p: asso PROP BC-t: enzy PROP FBA-f: 0
	mnxr159153c3	mnxr159153c3	L-alanine[MNXC3] + Sulfurated [sulfur carrier][MNXC3] <=> L-cysteine[MNXC3] + Unsulfurated [sulfur carrier][MNXC3]		KSF55_06885 or KSF55_09900 or KSF55_10655	-99999	99999			sbo/SBO:0000375			REACTION: MNXR159153 PROP BC-b: bidi PROP FBA-c: zero PROP GRE-c: orig PROP BC-p: asso PROP BC-t: enzy PROP FBA-f: 0
	mnxr159511c3	mnxr159511c3	phosphate[MNXC3] + 2-methylbutanoyl-CoA[MNXC3] => CoA[MNXC3] + 2-methylbutanoyl-phosphate[MNXC3]			0	99999			bigg.reaction/M2BCT;sbo/SBO:0000375			REACTION: MNXR159511 XREFS: biggR:M2BCT;bigg.reaction:M2BCT;bigg.reaction:R_M2BCT;biggR:R_M2BCT REFERENCE: biggR:M2BCT PROP BC-p: orph PROP FBA-c: zero PROP GRE-c: orig PROP BC-b: oned PROP BC-t: enzy PROP FBA-f: 0
	mnxr159541c3c2	mnxr159541c3c2	H2O[MNXC3] + phosphoenolpyruvate[MNXC3] + 2(alpha-D-Mannosyl-6-phosphate)-D-glycerate[MNXC2] => phosphate[MNXC3] + pyruvate[MNXC3] + 2(alpha-D-Mannosyl-6-phosphate)-D-glycerate[MNXC3]			0	99999			bigg.reaction/MAN6Gpts;sbo/SBO:0000185			REACTION: MNXR159541 XREFS: biggR:MAN6Gpts;bigg.reaction:MAN6Gpts;bigg.reaction:R_MAN6Gpts;biggR:R_MAN6Gpts REFERENCE: biggR:MAN6Gpts PROP BC-p: orph PROP FBA-c: zero PROP GRE-c: orig PROP BC-b: oned PROP BC-t: tran PROP FBA-f: 0
	mnxr159574c3	mnxr159574c3	malonyl-CoA[MNXC3] + Holo[acp][MNXC3] => CoA[MNXC3] + Malonyl acyl carrier protein[MNXC3]		KSF55_07765 or KSF55_07770	0	99999			sbo/SBO:0000375			REACTION: MNXR159574 PROP FBA-c: zero PROP GRE-c: orig PROP BC-b: oned PROP BC-p: asso PROP BC-t: enzy PROP FBA-f: 0
	mnxr159591c3	mnxr159591c3	H2O[MNXC3] + 1-O-methyl-Beta-D-glucuronate[MNXC3] => methanol[MNXC3] + D-glucuronate[MNXC3]		KSF55_15450	0	99999			sbo/SBO:0000375			REACTION: MNXR159591 PROP FBA-c: zero PROP GRE-c: orig PROP BC-b: oned PROP BC-p: asso PROP BC-t: enzy PROP FBA-f: 0
	mnxr159592c2c3	mnxr159592c2c3	PMF[MNXC2] + 1-O-methyl-Beta-D-glucuronate[MNXC2] => PMF[MNXC3] + 1-O-methyl-Beta-D-glucuronate[MNXC3]		KSF55_16345	0	99999			sbo/SBO:0000185			REACTION: MNXR159592 PROP FBA-c: zero PROP GRE-c: orig PROP BC-b: oned PROP BC-p: asso PROP BC-t: tran PROP FBA-f: 0
	mnxr159730c3	mnxr159730c3	NAD(+)[MNXC3] + CoA[MNXC3] + (R)-mevalonate[MNXC3] => NADH[MNXC3] + (3S)-hydroxy-3-methylglutaryl-CoA[MNXC3]			0	99999			bigg.reaction/MVNOR;sbo/SBO:0000375			REACTION: MNXR159730 XREFS: biggR:MVNOR;bigg.reaction:MVNOR;bigg.reaction:R_MVNOR;biggR:R_MVNOR REFERENCE: biggR:MVNOR PROP BC-p: orph PROP GRE-c: orig PROP BC-b: oned PROP FBA-c: nonz PROP BC-t: enzy PROP FBA-f: -62480.0420848684
	mnxr159744c3	mnxr159744c3	H2O[MNXC3] + NADH[MNXC3] => (R)-NADHX[MNXC3]		KSF55_03990	0	99999			sbo/SBO:0000375			REACTION: MNXR159744 PROP FBA-c: zero PROP GRE-c: orig PROP BC-b: oned PROP BC-p: asso PROP BC-t: enzy PROP FBA-f: 0
	mnxr159745c3	mnxr159745c3	H2O[MNXC3] + NADH[MNXC3] => Adenosine 5&apos;-(3-{5-[(2S)-5-carbamoyl-2-hydroxy-3,4-dihydropyridin-1-yl]-5-deoxy-?-D-ribofuranosyl} dihydrogen diphosphate)[MNXC3]		KSF55_03990	0	99999			sbo/SBO:0000375			REACTION: MNXR159745 PROP FBA-c: zero PROP GRE-c: orig PROP BC-b: oned PROP BC-p: asso PROP BC-t: enzy PROP FBA-f: 0
	mnxr159747c3	mnxr159747c3	ADP[MNXC3] + Adenosine 5&apos;-(3-{5-[(2S)-5-carbamoyl-2-hydroxy-3,4-dihydropyridin-1-yl]-5-deoxy-?-D-ribofuranosyl} dihydrogen diphosphate)[MNXC3] => AMP[MNXC3] + phosphate[MNXC3] + NADH[MNXC3]		KSF55_06315	0	99999			sbo/SBO:0000375			REACTION: MNXR159747 PROP FBA-c: zero PROP GRE-c: orig PROP BC-b: oned PROP BC-p: asso PROP BC-t: enzy PROP FBA-f: 0
	mnxr159748c3	mnxr159748c3	(R)-NADHX[MNXC3] <=> Adenosine 5&apos;-(3-{5-[(2S)-5-carbamoyl-2-hydroxy-3,4-dihydropyridin-1-yl]-5-deoxy-?-D-ribofuranosyl} dihydrogen diphosphate)[MNXC3]		KSF55_06315	-99999	99999			sbo/SBO:0000375			REACTION: MNXR159748 PROP BC-b: bidi PROP FBA-c: zero PROP GRE-c: orig PROP BC-p: asso PROP BC-t: enzy PROP FBA-f: 0
	mnxr159749c3	mnxr159749c3	H2O[MNXC3] + NADPH[MNXC3] => (R)-NADPHX[MNXC3]		KSF55_03990	0	99999			sbo/SBO:0000375			REACTION: MNXR159749 PROP FBA-c: zero PROP GRE-c: orig PROP BC-b: oned PROP BC-p: asso PROP BC-t: enzy PROP FBA-f: 0
	mnxr159750c3	mnxr159750c3	H2O[MNXC3] + NADPH[MNXC3] => (S)-NADPHX[MNXC3]		KSF55_03990	0	99999			sbo/SBO:0000375			REACTION: MNXR159750 PROP FBA-c: zero PROP GRE-c: orig PROP BC-b: oned PROP BC-p: asso PROP BC-t: enzy PROP FBA-f: 0
	mnxr159751c3	mnxr159751c3	ADP[MNXC3] + (S)-NADPHX[MNXC3] => AMP[MNXC3] + phosphate[MNXC3] + NADPH[MNXC3]		KSF55_06315	0	99999			sbo/SBO:0000375			REACTION: MNXR159751 PROP FBA-c: zero PROP GRE-c: orig PROP BC-b: oned PROP BC-p: asso PROP BC-t: enzy PROP FBA-f: 0
	mnxr159752c3	mnxr159752c3	(R)-NADPHX[MNXC3] <=> (S)-NADPHX[MNXC3]		KSF55_06315	-99999	99999			sbo/SBO:0000375			REACTION: MNXR159752 PROP BC-b: bidi PROP FBA-c: zero PROP GRE-c: orig PROP BC-p: asso PROP BC-t: enzy PROP FBA-f: 0
	mnxr159762c3c2	mnxr159762c3c2	ATP[MNXC3] + H2O[MNXC3] + Na(+)[MNXC2] => phosphate[MNXC3] + H(+)[MNXC3] + ADP[MNXC3] + Na(+)[MNXC3]		KSF55_05520 or KSF55_12565	0	99999			sbo/SBO:0000185			REACTION: MNXR159762 PROP FBA-c: zero PROP GRE-c: orig PROP BC-b: oned PROP BC-p: asso PROP BC-t: tran PROP FBA-f: 0
	mnxr159803c3	mnxr159803c3	H2O[MNXC3] + beta-D-ribosylnicotinate[MNXC3] <=> nicotinamide[MNXC3] + D-ribose[MNXC3]		KSF55_12805	-99999	99999			sbo/SBO:0000375			REACTION: MNXR159803 PROP BC-b: bidi PROP FBA-c: zero PROP GRE-c: orig PROP BC-p: asso PROP BC-t: enzy PROP FBA-f: 0
	mnxr159805c3	mnxr159805c3	H2O[MNXC3] + beta-nicotinamide D-ribonucleotide[MNXC3] => phosphate[MNXC3] + beta-D-ribosylnicotinate[MNXC3]		KSF55_10280 or KSF55_15075	0	99999			sbo/SBO:0000375			REACTION: MNXR159805 PROP FBA-c: zero PROP GRE-c: orig PROP BC-b: oned PROP BC-p: asso PROP BC-t: enzy PROP FBA-f: 0
	mnxr159808c3	mnxr159808c3	NADH[MNXC3] + CO2[MNXC3] + Glutaryl-CoA[MNXC3] <=> NAD(+)[MNXC3] + CoA[MNXC3] + 2-oxoadipate[MNXC3]		KSF55_05975 and KSF55_09790	-99999	99999			sbo/SBO:0000375			REACTION: MNXR159808 PROP BC-b: bidi PROP FBA-c: zero PROP GRE-c: orig PROP BC-p: asso PROP BC-t: enzy PROP FBA-f: 0
	mnxr160139c3	mnxr160139c3	ADP[MNXC3] + 2-methylbutanoyl-phosphate[MNXC3] => ATP[MNXC3] + 2-Methylbutyric acid[MNXC3]			0	99999			bigg.reaction/OAKGB;sbo/SBO:0000375			REACTION: MNXR160139 XREFS: biggR:OAKGB;bigg.reaction:OAKGB;bigg.reaction:R_OAKGB;biggR:R_OAKGB REFERENCE: biggR:OAKGB PROP BC-p: orph PROP FBA-c: zero PROP GRE-c: orig PROP BC-b: oned PROP BC-t: enzy PROP FBA-f: 0
	mnxr160144c3c2	mnxr160144c3c2	ATP[MNXC3] + H2O[MNXC3] + 5-guanidino-2-oxopentanoate[MNXC2] => phosphate[MNXC3] + H(+)[MNXC3] + ADP[MNXC3] + 5-guanidino-2-oxopentanoate[MNXC3]			0	99999			bigg.reaction/OARGabcpp;sbo/SBO:0000185			REACTION: MNXR160144 XREFS: biggR:OARGabcpp;bigg.reaction:OARGabcpp;bigg.reaction:R_OARGabcpp;biggR:R_OARGabcpp REFERENCE: biggR:OARGabcpp PROP BC-p: orph PROP FBA-c: zero PROP GRE-c: orig PROP BC-b: oned PROP BC-t: tran PROP FBA-f: 0
	mnxr160174c3	mnxr160174c3	NAD(+)[MNXC3] + CoA[MNXC3] + (S)-3-methyl-2-oxopentanoate[MNXC3] => NADH[MNXC3] + CO2[MNXC3] + 2-methylbutanoyl-CoA[MNXC3]			0	99999			bigg.reaction/OIVD2E;sbo/SBO:0000375			REACTION: MNXR160174 XREFS: biggR:OIVD2E;bigg.reaction:OIVD2E;bigg.reaction:R_OIVD2E;biggR:R_OIVD2E REFERENCE: biggR:OIVD2E PROP BC-p: orph PROP FBA-c: zero PROP GRE-c: orig PROP BC-b: oned PROP BC-t: enzy PROP FBA-f: 0
	mnxr160199c2c3	mnxr160199c2c3	PMF[MNXC2] + oxalate[MNXC3] <=> PMF[MNXC3] + oxalate[MNXC2]			-99999	99999			bigg.reaction/OXAtpp;sbo/SBO:0000185			REACTION: MNXR160199 XREFS: biggR:OXAtpp;bigg.reaction:OXAtpp;bigg.reaction:R_OXAtpp;biggR:R_OXAtpp REFERENCE: biggR:OXAtpp PROP BC-b: bidi PROP BC-p: orph PROP FBA-c: zero PROP GRE-c: orig PROP BC-t: tran PROP FBA-f: 0
	mnxr160310c2c3	mnxr160310c2c3	ATP[MNXC3] + H2O[MNXC3] + Pb2[MNXC3] => phosphate[MNXC3] + H(+)[MNXC3] + ADP[MNXC3] + Pb2[MNXC2]		KSF55_15245	0	99999			sbo/SBO:0000185			REACTION: MNXR160310 PROP FBA-c: zero PROP GRE-c: orig PROP BC-b: oned PROP BC-p: asso PROP BC-t: tran PROP FBA-f: 0
	mnxr160668c3	mnxr160668c3	H2O[MNXC3] + FAD[MNXC3] + D-phenylalanine[MNXC3] => NH4(+)[MNXC3] + FADH2[MNXC3] + 3-phenylpyruvate[MNXC3]		KSF55_08245	0	99999			sbo/SBO:0000375			REACTION: MNXR160668 PROP FBA-c: zero PROP GRE-c: orig PROP BC-b: oned PROP BC-p: asso PROP BC-t: enzy PROP FBA-f: 0
	mnxr160705c2c3	mnxr160705c2c3	PMF[MNXC2] + 3-phenylpyruvate[MNXC2] <=> PMF[MNXC3] + 3-phenylpyruvate[MNXC3]			-99999	99999			bigg.reaction/PHPYRte;sbo/SBO:0000185			REACTION: MNXR160705 XREFS: biggR:PHPYRte;bigg.reaction:PHPYRte;bigg.reaction:PHPYRtm;bigg.reaction:PHPYRtpp;bigg.reaction:R_PHPYRte;bigg.reaction:R_PHPYRtm;bigg.reaction:R_PHPYRtpp;biggR:PHPYRtm;biggR:PHPYRtpp;biggR:R_PHPYRte;biggR:R_PHPYRtm;biggR:R_PHPYRtpp REFERENCE: biggR:PHPYRte PROP BC-b: bidi PROP BC-p: orph PROP FBA-c: zero PROP GRE-c: orig PROP BC-t: tran PROP FBA-f: 0
	mnxr160744c3	mnxr160744c3	phosphate[MNXC3] + 2-methylpropanoyl-CoA[MNXC3] => CoA[MNXC3] + Isobutanoylphosphate[MNXC3]		KSF55_04075	0	99999			sbo/SBO:0000375			REACTION: MNXR160744 PROP FBA-c: zero PROP GRE-c: orig PROP BC-b: oned PROP BC-p: asso PROP BC-t: enzy PROP FBA-f: 0
	mnxr160833c3	mnxr160833c3	phosphate[MNXC3] + 2 H(+)[MNXC3] + D-xylulose 5-phosphate[MNXC3] => H2O[MNXC3] + acetyl phosphate[MNXC3] + glyceraldehyde 3-phosphate[MNXC3]			0	99999			bigg.reaction/PKETX;sbo/SBO:0000375			REACTION: MNXR160833 XREFS: biggR:PKETX;bigg.reaction:PKETX;bigg.reaction:R_PKETX;biggR:R_PKETX REFERENCE: biggR:PKETX PROP FBA-f: 84376.50664271 PROP BC-p: orph PROP GRE-c: orig PROP BC-b: oned PROP FBA-c: nonz PROP BC-t: enzy
	mnxr162297c3	mnxr162297c3	H2O[MNXC3] + PppGpp[MNXC3] => GTP[MNXC3] + diphosphate[MNXC3]		KSF55_09150	0	99999			sbo/SBO:0000375			REACTION: MNXR162297 PROP FBA-c: zero PROP GRE-c: orig PROP BC-b: oned PROP BC-p: asso PROP BC-t: enzy PROP FBA-f: 0
	mnxr162299c3	mnxr162299c3	47 GDP[MNXC3] + Polyphosphate 50[MNXC3] => 47 GTP[MNXC3] + triphosphate[MNXC3]		KSF55_04220	0	99999			sbo/SBO:0000375			REACTION: MNXR162299 PROP GRE-c: orig PROP BC-b: oned PROP BC-p: asso PROP FBA-c: nonz PROP BC-t: enzy PROP FBA-f: 0.00925293318564056
	mnxr162300c3	mnxr162300c3	47 ADP[MNXC3] + Polyphosphate 50[MNXC3] <=> 47 ATP[MNXC3] + triphosphate[MNXC3]		KSF55_04220	-99999	99999			sbo/SBO:0000375			REACTION: MNXR162300 PROP BC-b: bidi PROP GRE-c: orig PROP BC-p: asso PROP FBA-c: nonz PROP FBA-f: -0.0092529331886908 PROP BC-t: enzy
	mnxr162386c3	mnxr162386c3	H2O[MNXC3] + O-phospho-L-serine[MNXC3] => L-serine[MNXC3] + phosphate[MNXC3]		KSF55_11360	0	99999			sbo/SBO:0000375			REACTION: MNXR162386 PROP FBA-c: zero PROP GRE-c: orig PROP BC-b: oned PROP BC-p: asso PROP BC-t: enzy PROP FBA-f: 0
	mnxr162393c3	mnxr162393c3	2-oxoglutarate[MNXC3] + O-phospho-L-serine[MNXC3] <=> L-glutamate[MNXC3] + 3-phosphooxypyruvate[MNXC3]		KSF55_00985	-99999	99999			sbo/SBO:0000375			REACTION: MNXR162393 PROP BC-b: bidi PROP FBA-c: zero PROP GRE-c: orig PROP BC-p: asso PROP BC-t: enzy PROP FBA-f: 0
	mnxr162396c3	mnxr162396c3	phosphate[MNXC3] + 3-methylbutanoyl-CoA[MNXC3] => CoA[MNXC3] + propanoyl phosphate[MNXC3]		KSF55_04075	0	99999			sbo/SBO:0000375			REACTION: MNXR162396 PROP FBA-c: zero PROP GRE-c: orig PROP BC-b: oned PROP BC-p: asso PROP BC-t: enzy PROP FBA-f: 0
	mnxr162417c3	mnxr162417c3	H2O[MNXC3] + Pseudouridine 5-phosphate[MNXC3] => alpha-D-ribose 5-phosphate[MNXC3] + uracil[MNXC3]		KSF55_05170 or KSF55_08270 or KSF55_08710	0	99999			sbo/SBO:0000375			REACTION: MNXR162417 PROP FBA-c: zero PROP GRE-c: orig PROP BC-b: oned PROP BC-p: asso PROP BC-t: enzy PROP FBA-f: 0
	mnxr162424c3	mnxr162424c3	pyruvate[MNXC3] + L-aspartate 4-semialdehyde[MNXC3] => H2O[MNXC3] + (S)-2,3,4,5-tetrahydrodipicolinate[MNXC3]		KSF55_12190 or KSF55_15985	0	99999			sbo/SBO:0000375			REACTION: MNXR162424 PROP FBA-f: 0.262999915074909 PROP GRE-c: orig PROP BC-b: oned PROP BC-p: asso PROP FBA-c: nonz PROP BC-t: enzy
	mnxr162425c3	mnxr162425c3	H(+)[MNXC3] + phosphoenolpyruvate[MNXC3] + dTDP[MNXC3] => dTTP[MNXC3] + pyruvate[MNXC3]		KSF55_08745	0	99999			sbo/SBO:0000375			REACTION: MNXR162425 PROP FBA-c: zero PROP GRE-c: orig PROP BC-b: oned PROP BC-p: asso PROP BC-t: enzy PROP FBA-f: 0
	mnxr162602c3	mnxr162602c3	GTP[MNXC3] + 2 H(+)[MNXC3] + FMNH2[MNXC3] => dGTP[MNXC3] + H2O[MNXC3] + FMN[MNXC3]		KSF55_13230	0	99999			sbo/SBO:0000375			REACTION: MNXR162602 PROP FBA-c: zero PROP GRE-c: orig PROP BC-b: oned PROP BC-p: asso PROP BC-t: enzy PROP FBA-f: 0
	mnxr162603c3	mnxr162603c3	CTP[MNXC3] + 2 H(+)[MNXC3] + FMNH2[MNXC3] => H2O[MNXC3] + dCTP[MNXC3] + FMN[MNXC3]		KSF55_13230	0	99999			sbo/SBO:0000375			REACTION: MNXR162603 PROP FBA-c: zero PROP GRE-c: orig PROP BC-b: oned PROP BC-p: asso PROP BC-t: enzy PROP FBA-f: 0
	mnxr162604c3	mnxr162604c3	UTP[MNXC3] + 2 H(+)[MNXC3] + FMNH2[MNXC3] => H2O[MNXC3] + dUTP[MNXC3] + FMN[MNXC3]		KSF55_13230	0	99999			sbo/SBO:0000375			REACTION: MNXR162604 PROP FBA-c: zero PROP GRE-c: orig PROP BC-b: oned PROP BC-p: asso PROP BC-t: enzy PROP FBA-f: 0
	mnxr162615c3	mnxr162615c3	H2O[MNXC3] + D-ribulose 5-phosphate[MNXC3] => phosphate[MNXC3] + D-ribulose[MNXC3]		KSF55_00120	0	99999			sbo/SBO:0000375			REACTION: MNXR162615 PROP FBA-c: zero PROP GRE-c: orig PROP BC-b: oned PROP BC-p: asso PROP BC-t: enzy PROP FBA-f: 0
	mnxr162634c3	mnxr162634c3	H2O[MNXC3] + (S)-2-succinylamino-6-oxoheptanedioate[MNXC3] => succinate[MNXC3] + (2S,6S)-2,6-diaminoheptanedioate[MNXC3]		KSF55_06320 or KSF55_07730	0	99999			sbo/SBO:0000375			REACTION: MNXR162634 PROP FBA-c: zero PROP GRE-c: orig PROP BC-b: oned PROP BC-p: asso PROP BC-t: enzy PROP FBA-f: 0
	mnxr162635c3	mnxr162635c3	L-glutamate[MNXC3] + N-succinyl-(2S,6S)-2,6-diaminoheptanedioate[MNXC3] => 2-oxoglutarate[MNXC3] + (S)-2-succinylamino-6-oxoheptanedioate[MNXC3]			0	99999			bigg.reaction/SDPTA_2;sbo/SBO:0000375			REACTION: MNXR162635 XREFS: biggR:SDPTA_2;bigg.reaction:R_SDPTA_2;bigg.reaction:SDPTA_2;biggR:R_SDPTA_2 REFERENCE: biggR:SDPTA_2 PROP BC-p: orph PROP FBA-c: extr PROP FBA-f: -99995.799670033 PROP GRE-c: orig PROP BC-b: oned PROP BC-t: enzy
	mnxr162636c3	mnxr162636c3	2-aminoprop-2-enoate[MNXC3] + Seleno-L-homocysteine[MNXC3] <=> L-selenocystathionine[MNXC3]		KSF55_12460	-99999	99999			sbo/SBO:0000375			REACTION: MNXR162636 PROP BC-b: bidi PROP FBA-c: zero PROP GRE-c: orig PROP BC-p: asso PROP BC-t: enzy PROP FBA-f: 0
	mnxr162637c3	mnxr162637c3	H2O[MNXC3] + L-selenocystathionine[MNXC3] => pyruvate[MNXC3] + NH4(+)[MNXC3] + Seleno-L-homocysteine[MNXC3]		KSF55_12460	0	99999			sbo/SBO:0000375			REACTION: MNXR162637 PROP FBA-c: zero PROP GRE-c: orig PROP BC-b: oned PROP BC-p: asso PROP BC-t: enzy PROP FBA-f: 0
	mnxr162652c3	mnxr162652c3	L-serine[MNXC3] => H2O[MNXC3] + 2-aminoprop-2-enoate[MNXC3]		KSF55_02330	0	99999			sbo/SBO:0000375			REACTION: MNXR162652 PROP FBA-c: zero PROP GRE-c: orig PROP BC-b: oned PROP BC-p: asso PROP BC-t: enzy PROP FBA-f: 0
	mnxr162663c3	mnxr162663c3	sulfite[MNXC3] => H2O[MNXC3] + hydrogen sulfide[MNXC3]			0	99999			bigg.reaction/SFRR;sbo/SBO:0000375			REACTION: MNXR162663 XREFS: biggR:SFRR;bigg.reaction:R_SFRR;bigg.reaction:SFRR;biggR:R_SFRR REFERENCE: biggR:SFRR PROP BC-p: orph PROP FBA-c: zero PROP GRE-c: orig PROP BC-b: oned PROP BC-t: enzy PROP FBA-f: 0
	mnxr162681c3	mnxr162681c3	glutathione[MNXC3] + selenite[MNXC3] => H2O[MNXC3] + glutathione disulfide[MNXC3] + Selenodiglutathione[MNXC3]			0	99999			bigg.reaction/SLGTH;sbo/SBO:0000375			REACTION: MNXR162681 XREFS: biggR:SLGTH;bigg.reaction:R_SLGTH;bigg.reaction:SLGTH;biggR:R_SLGTH REFERENCE: biggR:SLGTH PROP BC-p: orph PROP FBA-c: zero PROP GRE-c: orig PROP BC-b: oned PROP BC-t: enzy PROP FBA-f: 0
	mnxr162772c3	mnxr162772c3	ADP[MNXC3] + Isobutanoylphosphate[MNXC3] => ATP[MNXC3] + 2-methylpropanoate[MNXC3]			0	99999			bigg.reaction/SR3;sbo/SBO:0000375			REACTION: MNXR162772 XREFS: biggR:SR3;bigg.reaction:R_SR3;bigg.reaction:SR3;biggR:R_SR3 REFERENCE: biggR:SR3 PROP BC-p: orph PROP FBA-c: zero PROP GRE-c: orig PROP BC-b: oned PROP BC-t: enzy PROP FBA-f: 0
	mnxr162773c3	mnxr162773c3	NADH[MNXC3] + 2-methylpropanoyl-CoA[MNXC3] <=> NAD(+)[MNXC3] + CoA[MNXC3] + 2-methylbutanal[MNXC3]		KSF55_16350	-99999	99999			sbo/SBO:0000375			REACTION: MNXR162773 PROP BC-b: bidi PROP FBA-c: zero PROP GRE-c: orig PROP BC-p: asso PROP BC-t: enzy PROP FBA-f: 0
	mnxr162947c2c3	mnxr162947c2c3	phosphoenolpyruvate[MNXC3] + Tagatose[MNXC2] => pyruvate[MNXC3] + D-tagatose 1-phosphate[MNXC3]		KSF55_15850	0	99999			sbo/SBO:0000185			REACTION: MNXR162947 PROP FBA-c: zero PROP GRE-c: orig PROP BC-b: oned PROP BC-p: asso PROP BC-t: tran PROP FBA-f: 0
	mnxr162951c3	mnxr162951c3	H2O[MNXC3] + (S)-2,3,4,5-tetrahydrodipicolinate[MNXC3] + succinyl-CoA[MNXC3] => CoA[MNXC3] + N-succinyl-(2S,6S)-2,6-diaminoheptanedioate[MNXC3]		KSF55_10410	0	99999			sbo/SBO:0000375			REACTION: MNXR162951 PROP FBA-c: zero PROP GRE-c: orig PROP BC-b: oned PROP BC-p: asso PROP BC-t: enzy PROP FBA-f: 0
	mnxr162959c3	mnxr162959c3	Thioredoxin[MNXC3] => thioredoxin disulfide[MNXC3]			0	99999			bigg.reaction/THIH;sbo/SBO:0000375			REACTION: MNXR162959 XREFS: biggR:THIH;bigg.reaction:R_THIH;bigg.reaction:THIH;biggR:R_THIH REFERENCE: biggR:THIH PROP BC-p: orph PROP GRE-c: orig PROP BC-b: oned PROP FBA-c: nonz PROP BC-t: enzy PROP FBA-f: -81279.7224017034
	mnxr163025c2c3	mnxr163025c2c3	PMF[MNXC2] + toluene[MNXC3] => PMF[MNXC3] + toluene[MNXC2]		KSF55_00760	0	99999			sbo/SBO:0000185			REACTION: MNXR163025 PROP FBA-c: extr PROP GRE-c: orig PROP BC-b: oned PROP FBA-f: 99999 PROP BC-p: asso PROP BC-t: tran
	mnxr163026c3	mnxr163026c3	H2O[MNXC3] + P1,P3-Bis(5-adenosyl) triphosphate[MNXC3] => AMP[MNXC3] + ADP[MNXC3]			0	99999			bigg.reaction/TPHAP;sbo/SBO:0000375			REACTION: MNXR163026 XREFS: biggR:TPHAP;bigg.reaction:R_TPHAP;bigg.reaction:TPHAP;biggR:R_TPHAP REFERENCE: biggR:TPHAP PROP BC-p: orph PROP FBA-c: zero PROP GRE-c: orig PROP BC-b: oned PROP BC-t: enzy PROP FBA-f: 0
	mnxr163107c3c2	mnxr163107c3c2	ATP[MNXC3] + H2O[MNXC3] + L-tryptophan[MNXC2] => L-tryptophan[MNXC3] + phosphate[MNXC3] + H(+)[MNXC3] + ADP[MNXC3]		KSF55_04050 or KSF55_09625 or KSF55_10590 or KSF55_10595 or KSF55_14335	0	99999			sbo/SBO:0000185			REACTION: MNXR163107 PROP FBA-f: -99999 PROP FBA-c: extr PROP GRE-c: orig PROP BC-b: oned PROP BC-p: asso PROP BC-t: tran
	mnxr163121c2c3	mnxr163121c2c3	PMF[MNXC2] + tetracycline[MNXC2] => PMF[MNXC3] + tetracycline[MNXC3]			0	99999			bigg.reaction/TTRCYCt2pp;sbo/SBO:0000185			REACTION: MNXR163121 XREFS: biggR:TTRCYCt2pp;bigg.reaction:R_TTRCYCt2pp;bigg.reaction:TTRCYCt2pp;biggR:R_TTRCYCt2pp REFERENCE: biggR:TTRCYCt2pp PROP BC-p: orph PROP FBA-c: zero PROP GRE-c: orig PROP BC-b: oned PROP BC-t: tran PROP FBA-f: 0
	mnxr163161c3c2	mnxr163161c3c2	H2O[MNXC3] + phosphoenolpyruvate[MNXC3] + UDP-N-acetyl-3-O-(1-carboxyvinyl)-alpha-D-glucosamine[MNXC2] => phosphate[MNXC3] + pyruvate[MNXC3] + UDP-N-acetyl-3-O-(1-carboxyvinyl)-alpha-D-glucosamine[MNXC3]			0	99999			bigg.reaction/UACCpts;sbo/SBO:0000185			REACTION: MNXR163161 XREFS: biggR:UACCpts;bigg.reaction:R_UACCpts;bigg.reaction:UACCpts;biggR:R_UACCpts REFERENCE: biggR:UACCpts PROP BC-p: orph PROP FBA-c: zero PROP GRE-c: orig PROP BC-b: oned PROP BC-t: tran PROP FBA-f: 0
	mnxr163238c3	mnxr163238c3	UTP[MNXC3] + D-tagatose 1-phosphate[MNXC3] => H(+)[MNXC3] + D-tagatofuranose 1,6-bisphosphate[MNXC3] + UDP[MNXC3]		KSF55_08750	0	99999			sbo/SBO:0000375			REACTION: MNXR163238 PROP FBA-c: zero PROP GRE-c: orig PROP BC-b: oned PROP BC-p: asso PROP BC-t: enzy PROP FBA-f: 0
	mnxr163239c3	mnxr163239c3	Crotonyl-CoA[MNXC3] <=> vinylacetyl-CoA[MNXC3]		KSF55_00355	-99999	99999			sbo/SBO:0000375			REACTION: MNXR163239 PROP BC-b: bidi PROP FBA-c: zero PROP GRE-c: orig PROP BC-p: asso PROP BC-t: enzy PROP FBA-f: 0
	mnxr163276c2c3	mnxr163276c2c3	uracil[MNXC2] + xanthine[MNXC2] => uracil[MNXC3] + xanthine[MNXC3]		KSF55_12280	0	99999			sbo/SBO:0000185			REACTION: MNXR163276 PROP FBA-c: extr PROP GRE-c: orig PROP BC-b: oned PROP FBA-f: 99999 PROP BC-p: asso PROP BC-t: tran
	mnxr163287c3	mnxr163287c3	H2O[MNXC3] + Isoprimeverose[MNXC3] => D-glucose[MNXC3] + D-xylose[MNXC3]		KSF55_16340	0	99999			sbo/SBO:0000375			REACTION: MNXR163287 PROP FBA-c: zero PROP GRE-c: orig PROP BC-b: oned PROP BC-p: asso PROP BC-t: enzy PROP FBA-f: 0
	mnxr165700c3	mnxr165700c3	H(+)[MNXC3] + (6S)-5,6,7,8-tetrahydrofolate[MNXC3] + N(2)-formyl-N(1)-(5-phospho-beta-D-ribosyl)glycinamide[MNXC3] <=> (6S)-10-formyltetrahydrofolate[MNXC3] + N(1)-(5-phospho-beta-D-ribosyl)glycinamide[MNXC3]		KSF55_12305	-99999	99999			sbo/SBO:0000375			REACTION: MNXR165700 PROP BC-b: bidi PROP GRE-c: orig PROP FBA-f: 0.732887763500912 PROP BC-p: asso PROP FBA-c: nonz PROP BC-t: enzy
	mnxr165854c3	mnxr165854c3	ATP[MNXC3] + H2O[MNXC3] + L-glutamine[MNXC3] + N(2)-formyl-N(1)-(5-phospho-beta-D-ribosyl)glycinamide[MNXC3] => phosphate[MNXC3] + L-glutamate[MNXC3] + H(+)[MNXC3] + ADP[MNXC3] + 2-formamido-N(1)-(5-O-phospho-beta-D-ribosyl)acetamidine[MNXC3]		(KSF55_12320 and KSF55_12325) or (KSF55_12320 and KSF55_12325 and KSF55_12330)	0	99999			sbo/SBO:0000375			REACTION: MNXR165854 PROP GRE-c: orig PROP BC-b: oned PROP BC-p: asso PROP FBA-f: 0.630887796432944 PROP FBA-c: nonz PROP BC-t: enzy
	mnxr166070c3	mnxr166070c3	ATP[MNXC3] + L-rhamnulose[MNXC3] => H(+)[MNXC3] + ADP[MNXC3] + L-rhamnulose 1-phosphate[MNXC3]		KSF55_16030	0	99999			sbo/SBO:0000375			REACTION: MNXR166070 PROP FBA-c: zero PROP GRE-c: orig PROP BC-b: oned PROP BC-p: asso PROP BC-t: enzy PROP FBA-f: 0
	mnxr166374c3	mnxr166374c3	ATP[MNXC3] + formate[MNXC3] + N(1)-(5-phospho-beta-D-ribosyl)glycinamide[MNXC3] => phosphate[MNXC3] + H(+)[MNXC3] + ADP[MNXC3] + N(2)-formyl-N(1)-(5-phospho-beta-D-ribosyl)glycinamide[MNXC3]		KSF55_12305 or KSF55_12340	0	99999			sbo/SBO:0000375			REACTION: MNXR166374 PROP GRE-c: orig PROP BC-b: oned PROP BC-p: asso PROP FBA-c: nonz PROP BC-t: enzy PROP FBA-f: -3.29999893438071e-05
	mnxr166698c3	mnxr166698c3	H2O[MNXC3] + 5,10-methenyltetrahydrofolate[MNXC3] + N(1)-(5-phospho-beta-D-ribosyl)glycinamide[MNXC3] => 2 H(+)[MNXC3] + (6S)-5,6,7,8-tetrahydrofolate[MNXC3] + N(2)-formyl-N(1)-(5-phospho-beta-D-ribosyl)glycinamide[MNXC3]		KSF55_12305	0	99999			sbo/SBO:0000375			REACTION: MNXR166698 PROP GRE-c: orig PROP BC-b: oned PROP BC-p: asso PROP FBA-f: -1.36374255994451 PROP FBA-c: nonz PROP BC-t: enzy
	mnxr167045c2c3	mnxr167045c2c3	PMF[MNXC2] + tetracycline[MNXC3] => PMF[MNXC3] + tetracycline[MNXC2]		KSF55_00760	0	99999			sbo/SBO:0000185			REACTION: MNXR167045 PROP FBA-c: zero PROP GRE-c: orig PROP BC-b: oned PROP BC-p: asso PROP BC-t: tran PROP FBA-f: 0
	mnxr173048c3	mnxr173048c3	H2O[MNXC3] + uridine[MNXC3] => uracil[MNXC3] + D-ribose[MNXC3]		KSF55_01805	0	99999			sbo/SBO:0000375			REACTION: MNXR173048 PROP FBA-c: zero PROP GRE-c: orig PROP BC-b: oned PROP BC-p: asso PROP BC-t: enzy PROP FBA-f: 0
	mnxr173114c3	mnxr173114c3	CTP[MNXC3] + beta-D-fructose 6-phosphate[MNXC3] => H(+)[MNXC3] + beta-D-fructose 1,6-bisphosphate[MNXC3] + CDP[MNXC3]		KSF55_08750	0	99999			sbo/SBO:0000375			REACTION: MNXR173114 PROP FBA-c: zero PROP GRE-c: orig PROP BC-b: oned PROP BC-p: asso PROP BC-t: enzy PROP FBA-f: 0
	mnxr173115c3	mnxr173115c3	UTP[MNXC3] + beta-D-fructose 6-phosphate[MNXC3] => H(+)[MNXC3] + beta-D-fructose 1,6-bisphosphate[MNXC3] + UDP[MNXC3]		KSF55_08750	0	99999			sbo/SBO:0000375			REACTION: MNXR173115 PROP FBA-c: zero PROP GRE-c: orig PROP BC-b: oned PROP BC-p: asso PROP BC-t: enzy PROP FBA-f: 0
	mnxr173116c3	mnxr173116c3	beta-D-fructose 6-phosphate[MNXC3] + ITP[MNXC3] => H(+)[MNXC3] + beta-D-fructose 1,6-bisphosphate[MNXC3] + IDP[MNXC3]		KSF55_08750	0	99999			sbo/SBO:0000375			REACTION: MNXR173116 PROP FBA-c: zero PROP GRE-c: orig PROP BC-b: oned PROP BC-p: asso PROP BC-t: enzy PROP FBA-f: 0
	mnxr173817c3	mnxr173817c3	H(+)[MNXC3] + NADPH[MNXC3] + (2E)-butenoyl-CoA[MNXC3] => NADP(+)[MNXC3] + butanoyl-CoA[MNXC3]		KSF55_15640	0	99999			sbo/SBO:0000375			REACTION: MNXR173817 PROP FBA-c: zero PROP GRE-c: orig PROP BC-b: oned PROP BC-p: asso PROP BC-t: enzy PROP FBA-f: 0
	mnxr174892c3c2	mnxr174892c3c2	ATP[MNXC3] + H2O[MNXC3] + D-maltose[MNXC2] => phosphate[MNXC3] + H(+)[MNXC3] + ADP[MNXC3] + D-maltose[MNXC3]		(KSF55_00870 and KSF55_00875 and KSF55_00880) or (KSF55_00870 and KSF55_00875 and KSF55_00880 and KSF55_00895) or (KSF55_00870 and KSF55_00875 and KSF55_00880 and KSF55_16210) or (KSF55_00870 and KSF55_06335 and KSF55_06340 and KSF55_16210)	0	99999			sbo/SBO:0000185			REACTION: MNXR174892 PROP FBA-c: zero PROP GRE-c: orig PROP BC-b: oned PROP BC-p: asso PROP BC-t: tran PROP FBA-f: 0
	mnxr174895c3c2	mnxr174895c3c2	ATP[MNXC3] + H2O[MNXC3] + L-tyrosine[MNXC2] => L-tyrosine[MNXC3] + phosphate[MNXC3] + H(+)[MNXC3] + ADP[MNXC3]		KSF55_04050 or KSF55_09625 or KSF55_10590 or KSF55_10595 or KSF55_14335	0	99999			sbo/SBO:0000185			REACTION: MNXR174895 PROP FBA-c: zero PROP GRE-c: orig PROP BC-b: oned PROP BC-p: asso PROP BC-t: tran PROP FBA-f: 0
	mnxr178648c2c3	mnxr178648c2c3	PMF[MNXC2] + beta-D-galactose[MNXC2] => PMF[MNXC3] + beta-D-galactose[MNXC3]		KSF55_16250	0	99999			sbo/SBO:0000185			REACTION: MNXR178648 PROP FBA-c: zero PROP GRE-c: orig PROP BC-b: oned PROP BC-p: asso PROP BC-t: tran PROP FBA-f: 0
	mnxr178677c2c3	mnxr178677c2c3	PMF[MNXC2] + Na(+)[MNXC2] => PMF[MNXC3] + Na(+)[MNXC3]		KSF55_15965	0	99999			sbo/SBO:0000185			REACTION: MNXR178677 PROP FBA-c: zero PROP GRE-c: orig PROP BC-b: oned PROP BC-p: asso PROP BC-t: tran PROP FBA-f: 0
	mnxr178938c2c3	mnxr178938c2c3	PMF[MNXC2] + D-maltose[MNXC2] => PMF[MNXC3] + D-maltose[MNXC3]		KSF55_16250	0	99999			sbo/SBO:0000185			REACTION: MNXR178938 PROP FBA-c: zero PROP GRE-c: orig PROP BC-b: oned PROP BC-p: asso PROP BC-t: tran PROP FBA-f: 0
	mnxr182405c2c3	mnxr182405c2c3	phosphoenolpyruvate[MNXC3] + beta-D-fructose[MNXC2] => pyruvate[MNXC3] + beta-D-fructose 6-phosphate[MNXC3]		(KSF55_03010 and KSF55_03035 and KSF55_03015 and KSF55_03020) or (KSF55_03015 and KSF55_03020 and KSF55_03040 and KSF55_06060 and KSF55_06065) or (KSF55_03035 and KSF55_03040 and KSF55_03015 and KSF55_03020) or (KSF55_03035 and KSF55_03040 and KSF55_09525) or (KSF55_15670 and KSF55_15675) or (KSF55_15850 and KSF55_15855 and KSF55_15860)	0	99999			sbo/SBO:0000185			REACTION: MNXR182405 PROP FBA-c: zero PROP GRE-c: orig PROP BC-b: oned PROP BC-p: asso PROP BC-t: tran PROP FBA-f: 0
	mnxr183534c3	mnxr183534c3	H2O[MNXC3] + alpha-maltotriose[MNXC3] => D-glucose[MNXC3] + D-maltose[MNXC3]		KSF55_00110 or KSF55_00940	0	99999			sbo/SBO:0000375			REACTION: MNXR183534 PROP FBA-c: zero PROP GRE-c: orig PROP BC-b: oned PROP BC-p: asso PROP BC-t: enzy PROP FBA-f: 0
	mnxr184967c3	mnxr184967c3	H2O[MNXC3] + D-maltose[MNXC3] => 2 D-glucose[MNXC3]		KSF55_00940	0	99999			sbo/SBO:0000375			REACTION: MNXR184967 PROP FBA-c: zero PROP GRE-c: orig PROP BC-b: oned PROP BC-p: asso PROP BC-t: enzy PROP FBA-f: 0
	mnxr184979c3	mnxr184979c3	phosphate[MNXC3] + D-maltose[MNXC3] => D-glucose[MNXC3] + beta-D-glucose 1-phosphate[MNXC3]		KSF55_00900	0	99999			sbo/SBO:0000375			REACTION: MNXR184979 PROP FBA-c: zero PROP GRE-c: orig PROP BC-b: oned PROP BC-p: asso PROP BC-t: enzy PROP FBA-f: 0
	mnxr188089c2c3	mnxr188089c2c3	alpha-D-glucosamine 6-phosphate[MNXC2] <=> alpha-D-glucosamine 6-phosphate[MNXC3]			-99999	99999			sbo/SBO:0000185			REACTION: MNXR188089 XREFS: seedR:rxn05568;bigg.reaction:EX_gam6p_e;bigg.reaction:GAM6Pt;bigg.reaction:GAMAN6Ptex;bigg.reaction:R_EX_gam6p_e;bigg.reaction:R_GAM6Pt;bigg.reaction:R_GAMAN6Ptex;biggR:EX_gam6p_e;biggR:GAM6Pt;biggR:GAMAN6Ptex;biggR:R_EX_gam6p_e;biggR:R_GAM6Pt;biggR:R_GAMAN6Ptex;seed.reaction:rxn05568;seed.reaction:rxn08591;seed.reaction:rxn13642;seedR:rxn08591;seedR:rxn13642 REFERENCE…
	mnxr188093c3c2	mnxr188093c3c2	H(+)[MNXC3] + phosphoenolpyruvate[MNXC3] + beta-D-glucosamine[MNXC2] => pyruvate[MNXC3] + alpha-D-glucosamine 6-phosphate[MNXC3]		(KSF55_03015 and KSF55_03020 and KSF55_03040 and KSF55_06060 and KSF55_06065) or KSF55_14395 or (KSF55_15590 and KSF55_06060 and KSF55_06065) or KSF55_15775	0	99999			sbo/SBO:0000185			REACTION: MNXR188093 PROP FBA-c: zero PROP GRE-c: orig PROP BC-b: oned PROP BC-p: asso PROP BC-t: tran PROP FBA-f: 0
	mnxr188099c3	mnxr188099c3	ATP[MNXC3] + GDP[MNXC3] => AMP[MNXC3] + guanosine 3&apos;,5&apos;-bis(diphosphate)[MNXC3]		KSF55_09150 or KSF55_10075	0	99999			sbo/SBO:0000375			REACTION: MNXR188099 PROP FBA-c: zero PROP GRE-c: orig PROP BC-b: oned PROP BC-p: asso PROP BC-t: enzy PROP FBA-f: 0
	mnxr188101c3	mnxr188101c3	H2O[MNXC3] + guanosine 3&apos;-diphosphate 5&apos;-triphosphate[MNXC3] => GTP[MNXC3] + H(+)[MNXC3] + diphosphate[MNXC3]		KSF55_09150	0	99999			sbo/SBO:0000375			REACTION: MNXR188101 PROP FBA-c: zero PROP GRE-c: orig PROP BC-b: oned PROP BC-p: asso PROP BC-t: enzy PROP FBA-f: 0
	mnxr188117c3	mnxr188117c3	glycine[MNXC3] + H2O[MNXC3] + (6R)-5,10-methylene-5,6,7,8-tetrahydrofolate[MNXC3] <=> L-serine[MNXC3] + (6S)-5,6,7,8-tetrahydrofolate[MNXC3]		KSF55_10895	-99999	99999			sbo/SBO:0000375			REACTION: MNXR188117 PROP BC-b: bidi PROP GRE-c: orig PROP BC-p: asso PROP FBA-c: nonz PROP BC-t: enzy PROP FBA-f: -56249.6508902437
	mnxr188119c3	mnxr188119c3	GMP[MNXC3] + ATP[MNXC3] <=> ADP[MNXC3] + GDP[MNXC3]		KSF55_07535	-99999	99999			sbo/SBO:0000375			REACTION: MNXR188119 PROP BC-b: bidi PROP FBA-c: extr PROP GRE-c: orig PROP BC-p: asso PROP BC-t: enzy PROP FBA-f: -99998.999978
	mnxr188121c3	mnxr188121c3	GMP[MNXC3] + dATP[MNXC3] <=> dADP[MNXC3] + GDP[MNXC3]		KSF55_07535	-99999	99999			sbo/SBO:0000375			REACTION: MNXR188121 PROP BC-b: bidi PROP FBA-c: extr PROP GRE-c: orig PROP FBA-f: 99999 PROP BC-p: asso PROP BC-t: enzy
	mnxr188127c2c3	mnxr188127c2c3	PMF[MNXC2] + D-glucuronate[MNXC2] <=> PMF[MNXC3] + D-glucuronate[MNXC3]		KSF55_06935	-99999	99999			sbo/SBO:0000185			REACTION: MNXR188127 PROP BC-b: bidi PROP FBA-c: zero PROP GRE-c: orig PROP BC-p: asso PROP BC-t: tran PROP FBA-f: 0
	mnxr188131c3c2	mnxr188131c3c2	phosphoenolpyruvate[MNXC3] + D-glucose[MNXC2] => pyruvate[MNXC3] + D-glucose 6-phosphate[MNXC3]		(KSF55_03015 and KSF55_03020 and KSF55_03040 and KSF55_06060 and KSF55_06065) or (KSF55_04385 and KSF55_06060 and KSF55_06065 and KSF55_11445) or KSF55_04395 or (KSF55_04505 and KSF55_16135) or KSF55_15590 or KSF55_15775 or (KSF55_16090 and KSF55_06060 and KSF55_06065)	0	99999			sbo/SBO:0000185			REACTION: MNXR188131 PROP FBA-c: zero PROP GRE-c: orig PROP BC-b: oned PROP BC-p: asso PROP BC-t: tran PROP FBA-f: 0
	mnxr188137c3	mnxr188137c3	H2O[MNXC3] + L-glutamine[MNXC3] + 5-phospho-alpha-D-ribose 1-diphosphate[MNXC3] => L-glutamate[MNXC3] + diphosphate[MNXC3] + 5-phospho-beta-D-ribosylamine[MNXC3]		KSF55_12315	0	99999			sbo/SBO:0000375			REACTION: MNXR188137 PROP GRE-c: orig PROP BC-b: oned PROP BC-p: asso PROP FBA-f: 0.630887796432944 PROP FBA-c: nonz PROP BC-t: enzy
	mnxr188141c3	mnxr188141c3	glycine[MNXC3] + NAD(+)[MNXC3] + (6S)-5,6,7,8-tetrahydrofolate[MNXC3] => (6R)-5,10-methylene-5,6,7,8-tetrahydrofolate[MNXC3] + NH4(+)[MNXC3] + NADH[MNXC3] + CO2[MNXC3]		KSF55_10810	0	99999			sbo/SBO:0000375			REACTION: MNXR188141 PROP FBA-f: -56248.4600026281 PROP GRE-c: orig PROP BC-b: oned PROP BC-p: asso PROP FBA-c: nonz PROP BC-t: enzy
	mnxr188143c2	mnxr188143c2	H2O[MNXC2] + GMP[MNXC2] => phosphate[MNXC2] + guanosine[MNXC2]		KSF55_15075	0	99999			sbo/SBO:0000375			REACTION: MNXR188143 PROP FBA-c: zero PROP GRE-c: orig PROP BC-b: oned PROP BC-p: asso PROP BC-t: enzy PROP FBA-f: 0
	mnxr188143c3	mnxr188143c3	GMP[MNXC3] + H2O[MNXC3] => phosphate[MNXC3] + guanosine[MNXC3]		KSF55_10270 or KSF55_10280 or KSF55_15075	0	99999			sbo/SBO:0000375			REACTION: MNXR188143 PROP FBA-c: zero PROP GRE-c: orig PROP BC-b: oned PROP BC-p: asso PROP BC-t: enzy PROP FBA-f: 0
	mnxr188145c3	mnxr188145c3	GMP[MNXC3] + 2 H(+)[MNXC3] + NADPH[MNXC3] => NADP(+)[MNXC3] + NH4(+)[MNXC3] + IMP[MNXC3]		KSF55_14575	0	99999			sbo/SBO:0000375			REACTION: MNXR188145 PROP FBA-c: zero PROP GRE-c: orig PROP BC-b: oned PROP BC-p: asso PROP BC-t: enzy PROP FBA-f: 0
	mnxr188147c3	mnxr188147c3	ATP[MNXC3] + NH4(+)[MNXC3] + XMP[MNXC3] => GMP[MNXC3] + AMP[MNXC3] + 2 H(+)[MNXC3] + diphosphate[MNXC3]		KSF55_00365 or KSF55_04520	0	99999			sbo/SBO:0000375			REACTION: MNXR188147 PROP FBA-f: -0.338832890585763 PROP GRE-c: orig PROP BC-b: oned PROP BC-p: asso PROP FBA-c: nonz PROP BC-t: enzy
	mnxr188149c3	mnxr188149c3	ATP[MNXC3] + H2O[MNXC3] + L-glutamine[MNXC3] + XMP[MNXC3] => GMP[MNXC3] + AMP[MNXC3] + L-glutamate[MNXC3] + 2 H(+)[MNXC3] + diphosphate[MNXC3]		KSF55_00365 or KSF55_04520	0	99999			sbo/SBO:0000375			REACTION: MNXR188149 PROP FBA-c: zero PROP GRE-c: orig PROP BC-b: oned PROP BC-p: asso PROP BC-t: enzy PROP FBA-f: 0
	mnxr188151c2c3	mnxr188151c2c3	PMF[MNXC2] + GMP[MNXC2] <=> GMP[MNXC3] + PMF[MNXC3]			-99999	99999			sbo/SBO:0000185			REACTION: MNXR188151 XREFS: seedR:rxn05471;bigg.reaction:GMPt6;bigg.reaction:R_GMPt6;biggR:GMPt6;biggR:R_GMPt6;seed.reaction:rxn05471 REFERENCE: seedR:rxn05471 PROP BC-b: bidi PROP BC-p: orph PROP FBA-c: zero PROP GRE-c: orig PROP BC-t: tran PROP FBA-f: 0
	mnxr188163c2c3	mnxr188163c2c3	PMF[MNXC2] + guanosine[MNXC2] <=> PMF[MNXC3] + guanosine[MNXC3]		KSF55_16765	-99999	99999			sbo/SBO:0000185			REACTION: MNXR188163 PROP BC-b: bidi PROP FBA-c: zero PROP GRE-c: orig PROP BC-p: asso PROP BC-t: tran PROP FBA-f: 0
	mnxr188167c3	mnxr188167c3	GTP[MNXC3] + 3 H2O[MNXC3] => 2 H(+)[MNXC3] + formate[MNXC3] + diphosphate[MNXC3] + 2,5-diamino-6-hydroxy-4-(5-phosphoribosylamino)-pyrimidine[MNXC3]		KSF55_06700	0	99999			sbo/SBO:0000375			REACTION: MNXR188167 PROP FBA-f: 1.0999996448e-05 PROP GRE-c: orig PROP BC-b: oned PROP BC-p: asso PROP FBA-c: nonz PROP BC-t: enzy
	mnxr188173c3	mnxr188173c3	GTP[MNXC3] + ATP[MNXC3] => AMP[MNXC3] + guanosine 3&apos;-diphosphate 5&apos;-triphosphate[MNXC3]		KSF55_09150 or KSF55_10075	0	99999			sbo/SBO:0000375			REACTION: MNXR188173 PROP FBA-c: zero PROP GRE-c: orig PROP BC-b: oned PROP BC-p: asso PROP BC-t: enzy PROP FBA-f: 0
	mnxr188179c3	mnxr188179c3	H(+)[MNXC3] + phosphoenolpyruvate[MNXC3] + GDP[MNXC3] => GTP[MNXC3] + pyruvate[MNXC3]		KSF55_08745	0	99999			sbo/SBO:0000375			REACTION: MNXR188179 PROP FBA-c: zero PROP GRE-c: orig PROP BC-b: oned PROP BC-p: asso PROP BC-t: enzy PROP FBA-f: 0
	mnxr188216c3	mnxr188216c3	H2O[MNXC3] + 2-oxoglutarate[MNXC3] + acetyl-CoA[MNXC3] <=> CoA[MNXC3] + H(+)[MNXC3] + (2R)-homocitrate[MNXC3]		KSF55_08045	-99999	99999			sbo/SBO:0000375			REACTION: MNXR188216 PROP BC-b: bidi PROP FBA-c: zero PROP GRE-c: orig PROP BC-p: asso PROP BC-t: enzy PROP FBA-f: 0
	mnxr188219c3	mnxr188219c3	(S)-S-adenosyl-L-methionine[MNXC3] + L-homocysteine[MNXC3] <=> L-methionine[MNXC3] + H(+)[MNXC3] + S-adenosyl-L-homocysteine[MNXC3]		KSF55_06240 or KSF55_06495	-99999	99999			sbo/SBO:0000375			REACTION: MNXR188219 PROP BC-b: bidi PROP FBA-f: -1.09999964479357e-05 PROP GRE-c: orig PROP BC-p: asso PROP FBA-c: nonz PROP BC-t: enzy
	mnxr188235c3	mnxr188235c3	ATP[MNXC3] + 4-amino-5-hydroxymethyl-2-methylpyrimidine[MNXC3] => H(+)[MNXC3] + ADP[MNXC3] + 4-amino-2-methyl-5-(phosphooxymethyl)pyrimidine[MNXC3]		KSF55_00555 or KSF55_00560	0	99999			sbo/SBO:0000375			REACTION: MNXR188235 PROP FBA-c: zero PROP GRE-c: orig PROP BC-b: oned PROP BC-p: asso PROP BC-t: enzy PROP FBA-f: 0
	mnxr188241c3	mnxr188241c3	L-homoserine[MNXC3] + succinyl-CoA[MNXC3] <=> CoA[MNXC3] + O-succinyl-L-homoserine[MNXC3]		KSF55_11470	-99999	99999			sbo/SBO:0000375			REACTION: MNXR188241 PROP BC-b: bidi PROP FBA-c: zero PROP GRE-c: orig PROP BC-p: asso PROP BC-t: enzy PROP FBA-f: 0
	mnxr188247c3	mnxr188247c3	H2O[MNXC3] + IMP[MNXC3] <=> 5-formamido-1-(5-phospho-D-ribosyl)imidazole-4-carboxamide[MNXC3]		KSF55_12300	-99999	99999			sbo/SBO:0000375			REACTION: MNXR188247 PROP BC-b: bidi PROP GRE-c: orig PROP FBA-f: -0.732887763500912 PROP BC-p: asso PROP FBA-c: nonz PROP BC-t: enzy
	mnxr188249c3	mnxr188249c3	L-glutamine[MNXC3] + 5-[(5-phospho-1-deoxy-D-ribulos-1-ylimino)methylamino]-1-(5-phospho-beta-D-ribosyl)imidazole-4-carboxamide[MNXC3] => L-glutamate[MNXC3] + H(+)[MNXC3] + D-erythro-1-(imidazol-4-yl)glycerol 3-phosphate[MNXC3] + 5-amino-1-(5-phospho-beta-D-ribosyl)imidazole-4-carboxamide[MNXC3]		KSF55_11595 and KSF55_11605	0	99999			sbo/SBO:0000375			REACTION: MNXR188249 PROP GRE-c: orig PROP BC-b: oned PROP BC-p: asso PROP FBA-c: nonz PROP FBA-f: -0.101999967067968 PROP BC-t: enzy
	mnxr188253c3	mnxr188253c3	NAD(+)[MNXC3] + H2O[MNXC3] + IMP[MNXC3] => H(+)[MNXC3] + NADH[MNXC3] + XMP[MNXC3]		KSF55_14250	0	99999			sbo/SBO:0000375			REACTION: MNXR188253 PROP FBA-f: -0.338832890585763 PROP GRE-c: orig PROP BC-b: oned PROP BC-p: asso PROP FBA-c: nonz PROP BC-t: enzy
	mnxr188263c2c3	mnxr188263c2c3	PMF[MNXC2] + myo-inositol[MNXC2] => PMF[MNXC3] + myo-inositol[MNXC3]		KSF55_15935 or KSF55_16035	0	99999			sbo/SBO:0000185			REACTION: MNXR188263 PROP FBA-c: zero PROP GRE-c: orig PROP BC-b: oned PROP BC-p: asso PROP BC-t: tran PROP FBA-f: 0
	mnxr188273c2c3	mnxr188273c2c3	PMF[MNXC2] + inosine[MNXC2] <=> PMF[MNXC3] + inosine[MNXC3]		KSF55_14290 or KSF55_16765	-99999	99999			sbo/SBO:0000185			REACTION: MNXR188273 PROP BC-b: bidi PROP FBA-c: zero PROP GRE-c: orig PROP BC-p: asso PROP BC-t: tran PROP FBA-f: 0
	mnxr188277c3	mnxr188277c3	H2O[MNXC3] + acetyl-CoA[MNXC3] + 3-methyl-2-oxobutanoate[MNXC3] => CoA[MNXC3] + H(+)[MNXC3] + (2S)-2-isopropylmalate[MNXC3]		KSF55_08045	0	99999			sbo/SBO:0000375			REACTION: MNXR188277 PROP FBA-c: zero PROP GRE-c: orig PROP BC-b: oned PROP BC-p: asso PROP BC-t: enzy PROP FBA-f: 0
	mnxr188305c3	mnxr188305c3	17 H(+)[MNXC3] + 12 NADPH[MNXC3] + acetyl-CoA[MNXC3] + 6 malonyl-CoA[MNXC3] => 12 NADP(+)[MNXC3] + 5 H2O[MNXC3] + 7 CoA[MNXC3] + 6 CO2[MNXC3] + tetradecanoate[MNXC3]		(KSF55_03045 and KSF55_07780) or (KSF55_03045 and KSF55_07790 and KSF55_07770 and KSF55_07775 and KSF55_07780 and KSF55_07810)	0	99999			sbo/SBO:0000375			REACTION: MNXR188305 PROP FBA-c: zero PROP GRE-c: orig PROP BC-b: oned PROP BC-p: asso PROP BC-t: enzy PROP FBA-f: 0
	mnxr188341c3c2	mnxr188341c3c2	ATP[MNXC3] + H2O[MNXC3] + alpha-maltohexaose[MNXC2] => phosphate[MNXC3] + H(+)[MNXC3] + ADP[MNXC3] + alpha-maltohexaose[MNXC3]		KSF55_00870 and KSF55_00875 and KSF55_00880 and KSF55_06330	0	99999			sbo/SBO:0000185			REACTION: MNXR188341 PROP FBA-c: zero PROP GRE-c: orig PROP BC-b: oned PROP BC-p: asso PROP BC-t: tran PROP FBA-f: 0
	mnxr188345c3c2	mnxr188345c3c2	ATP[MNXC3] + H2O[MNXC3] + alpha-maltopentaose[MNXC2] => phosphate[MNXC3] + H(+)[MNXC3] + ADP[MNXC3] + alpha-maltopentaose[MNXC3]		KSF55_00870 and KSF55_00875 and KSF55_00880 and KSF55_06330	0	99999			sbo/SBO:0000185			REACTION: MNXR188345 PROP FBA-c: zero PROP GRE-c: orig PROP BC-b: oned PROP BC-p: asso PROP BC-t: tran PROP FBA-f: 0
	mnxr188349c3c2	mnxr188349c3c2	ATP[MNXC3] + H2O[MNXC3] + alpha-maltotriose[MNXC2] => phosphate[MNXC3] + H(+)[MNXC3] + ADP[MNXC3] + alpha-maltotriose[MNXC3]		KSF55_00870 and KSF55_00875 and KSF55_00880 and KSF55_06330	0	99999			sbo/SBO:0000185			REACTION: MNXR188349 PROP FBA-c: zero PROP GRE-c: orig PROP BC-b: oned PROP BC-p: asso PROP BC-t: tran PROP FBA-f: 0
	mnxr188353c3c2	mnxr188353c3c2	ATP[MNXC3] + H2O[MNXC3] + alpha-maltotetraose[MNXC2] => phosphate[MNXC3] + H(+)[MNXC3] + ADP[MNXC3] + alpha-maltotetraose[MNXC3]		KSF55_00870 and KSF55_00875 and KSF55_00880 and KSF55_06330	0	99999			sbo/SBO:0000185			REACTION: MNXR188353 PROP FBA-c: zero PROP GRE-c: orig PROP BC-b: oned PROP BC-p: asso PROP BC-t: tran PROP FBA-f: 0
	mnxr188359c3c2	mnxr188359c3c2	phosphoenolpyruvate[MNXC3] + D-maltose[MNXC2] => pyruvate[MNXC3] + alpha-maltose 6&apos;-phosphate[MNXC3]		(KSF55_04385 and KSF55_06060 and KSF55_06065 and KSF55_16135) or (KSF55_04505 and KSF55_16135)	0	99999			sbo/SBO:0000185			REACTION: MNXR188359 PROP FBA-c: zero PROP GRE-c: orig PROP BC-b: oned PROP BC-p: asso PROP BC-t: tran PROP FBA-f: 0
	mnxr188369c3c2	mnxr188369c3c2	ATP[MNXC3] + H2O[MNXC3] + D-mannose[MNXC2] => phosphate[MNXC3] + H(+)[MNXC3] + ADP[MNXC3] + D-mannose[MNXC3]			0	99999			sbo/SBO:0000185			REACTION: MNXR188369 XREFS: seedR:rxn13849;bigg.reaction:MANabc;bigg.reaction:MANabcpp;bigg.reaction:R_MANabc;bigg.reaction:R_MANabcpp;biggR:MANabc;biggR:MANabcpp;biggR:R_MANabc;biggR:R_MANabcpp;seed.reaction:rxn13849 REFERENCE: seedR:rxn13849 PROP BC-p: orph PROP FBA-c: zero PROP GRE-c: orig PROP BC-b: oned PROP BC-t: tran PROP FBA-f: 0
	mnxr188371c2c3	mnxr188371c2c3	PMF[MNXC2] + D-mannose[MNXC2] => PMF[MNXC3] + D-mannose[MNXC3]		KSF55_16250	0	99999			sbo/SBO:0000185			REACTION: MNXR188371 PROP FBA-c: zero PROP GRE-c: orig PROP BC-b: oned PROP BC-p: asso PROP BC-t: tran PROP FBA-f: 0
	mnxr188373c3	mnxr188373c3	ATP[MNXC3] + L-methionine[MNXC3] + H2O[MNXC3] => (S)-S-adenosyl-L-methionine[MNXC3] + phosphate[MNXC3] + diphosphate[MNXC3]		KSF55_06255	0	99999			sbo/SBO:0000375			REACTION: MNXR188373 PROP FBA-c: zero PROP GRE-c: orig PROP BC-b: oned PROP BC-p: asso PROP BC-t: enzy PROP FBA-f: 0
	mnxr188383c2c3	mnxr188383c2c3	PMF[MNXC2] + Melibiose[MNXC2] => PMF[MNXC3] + Melibiose[MNXC3]		KSF55_16345	0	99999			sbo/SBO:0000185			REACTION: MNXR188383 PROP FBA-c: zero PROP GRE-c: orig PROP BC-b: oned PROP BC-p: asso PROP BC-t: tran PROP FBA-f: 0
	mnxr188385c2c3	mnxr188385c2c3	PMF[MNXC2] + Melibiose[MNXC3] => PMF[MNXC3] + Melibiose[MNXC2]		KSF55_13750 or KSF55_13870	0	99999			sbo/SBO:0000185			REACTION: MNXR188385 PROP FBA-c: zero PROP GRE-c: orig PROP BC-b: oned PROP BC-p: asso PROP BC-t: tran PROP FBA-f: 0
	mnxr188421c3	mnxr188421c3	H2O[MNXC3] + alpha-maltotetraose[MNXC3] => D-glucose[MNXC3] + alpha-maltotriose[MNXC3]		KSF55_00110 or KSF55_00940	0	99999			sbo/SBO:0000375			REACTION: MNXR188421 PROP FBA-c: zero PROP GRE-c: orig PROP BC-b: oned PROP BC-p: asso PROP BC-t: enzy PROP FBA-f: 0
	mnxr188423c3	mnxr188423c3	H2O[MNXC3] + alpha-maltopentaose[MNXC3] => D-glucose[MNXC3] + alpha-maltotetraose[MNXC3]		KSF55_00110 or KSF55_00940	0	99999			sbo/SBO:0000375			REACTION: MNXR188423 PROP FBA-c: zero PROP GRE-c: orig PROP BC-b: oned PROP BC-p: asso PROP BC-t: enzy PROP FBA-f: 0
	mnxr188425c3	mnxr188425c3	H2O[MNXC3] + alpha-maltohexaose[MNXC3] => D-glucose[MNXC3] + alpha-maltopentaose[MNXC3]		KSF55_00110 or KSF55_00940	0	99999			sbo/SBO:0000375			REACTION: MNXR188425 PROP FBA-c: zero PROP GRE-c: orig PROP BC-b: oned PROP BC-p: asso PROP BC-t: enzy PROP FBA-f: 0
	mnxr188454c3	mnxr188454c3	H(+)[MNXC3] + (6S)-10-formyltetrahydrofolate[MNXC3] <=> H2O[MNXC3] + 5,10-methenyltetrahydrofolate[MNXC3]		KSF55_07475 or KSF55_08260	-99999	99999			sbo/SBO:0000375			REACTION: MNXR188454 PROP BC-b: bidi PROP FBA-f: -99999 PROP FBA-c: extr PROP GRE-c: orig PROP BC-p: asso PROP BC-t: enzy
	mnxr188456c3	mnxr188456c3	NADP(+)[MNXC3] + (6R)-5,10-methylene-5,6,7,8-tetrahydrofolate[MNXC3] <=> NADPH[MNXC3] + 5,10-methenyltetrahydrofolate[MNXC3]		KSF55_07475	-99999	99999			sbo/SBO:0000375			REACTION: MNXR188456 PROP BC-b: bidi PROP FBA-c: extr PROP GRE-c: orig PROP FBA-f: 99999 PROP BC-p: asso PROP BC-t: enzy
	mnxr188458c3	mnxr188458c3	NAD(+)[MNXC3] + (6R)-5,10-methylene-5,6,7,8-tetrahydrofolate[MNXC3] => NADH[MNXC3] + 5,10-methenyltetrahydrofolate[MNXC3]		KSF55_07475	0	99999			sbo/SBO:0000375			REACTION: MNXR188458 PROP GRE-c: orig PROP BC-b: oned PROP BC-p: asso PROP FBA-f: -1.36374255994451 PROP FBA-c: nonz PROP BC-t: enzy
	mnxr188483c3	mnxr188483c3	GTP[MNXC3] + NAD(+)[MNXC3] => NADP(+)[MNXC3] + H(+)[MNXC3] + GDP[MNXC3]		KSF55_10070	0	99999			sbo/SBO:0000375			REACTION: MNXR188483 PROP FBA-c: zero PROP GRE-c: orig PROP BC-b: oned PROP BC-p: asso PROP BC-t: enzy PROP FBA-f: 0
	mnxr188487c3	mnxr188487c3	ATP[MNXC3] + NH4(+)[MNXC3] + deamido-NAD(+)[MNXC3] => AMP[MNXC3] + NAD(+)[MNXC3] + H(+)[MNXC3] + diphosphate[MNXC3]		KSF55_02665	0	99999			sbo/SBO:0000375			REACTION: MNXR188487 PROP GRE-c: orig PROP BC-b: oned PROP FBA-f: 2.20000219997019e-05 PROP BC-p: asso PROP FBA-c: nonz PROP BC-t: enzy
	mnxr188489c3	mnxr188489c3	ATP[MNXC3] + H2O[MNXC3] + nicotinate[MNXC3] + 5-phospho-alpha-D-ribose 1-diphosphate[MNXC3] => phosphate[MNXC3] + ADP[MNXC3] + nicotinate beta-D-ribonucleotide[MNXC3] + diphosphate[MNXC3]		KSF55_02660 or KSF55_12550	0	99999			sbo/SBO:0000375			REACTION: MNXR188489 PROP FBA-c: zero PROP GRE-c: orig PROP BC-b: oned PROP BC-p: asso PROP BC-t: enzy PROP FBA-f: 0
	mnxr188491c3	mnxr188491c3	H(+)[MNXC3] + nicotinate[MNXC3] + 5-phospho-alpha-D-ribose 1-diphosphate[MNXC3] <=> nicotinate beta-D-ribonucleotide[MNXC3] + diphosphate[MNXC3]		KSF55_02660 or KSF55_12550	-99999	99999			sbo/SBO:0000375			REACTION: MNXR188491 PROP BC-b: bidi PROP GRE-c: orig PROP FBA-f: 2.20000219997019e-05 PROP BC-p: asso PROP FBA-c: nonz PROP BC-t: enzy
	mnxr188495c3	mnxr188495c3	H2O[MNXC3] + GDP[MNXC3] => GMP[MNXC3] + phosphate[MNXC3] + H(+)[MNXC3]		KSF55_04310	0	99999			sbo/SBO:0000375			REACTION: MNXR188495 PROP FBA-c: zero PROP GRE-c: orig PROP BC-b: oned PROP BC-p: asso PROP BC-t: enzy PROP FBA-f: 0
	mnxr188499c3	mnxr188499c3	H2O[MNXC3] + UTP[MNXC3] => phosphate[MNXC3] + H(+)[MNXC3] + UDP[MNXC3]		KSF55_10425	0	99999			sbo/SBO:0000375			REACTION: MNXR188499 PROP FBA-c: zero PROP GRE-c: orig PROP BC-b: oned PROP BC-p: asso PROP BC-t: enzy PROP FBA-f: 0
	mnxr188501c3	mnxr188501c3	UTP[MNXC3] + ADP[MNXC3] <=> ATP[MNXC3] + UDP[MNXC3]		KSF55_01190 or KSF55_05090	-99999	99999			sbo/SBO:0000375			REACTION: MNXR188501 PROP BC-b: bidi PROP FBA-f: -99999 PROP FBA-c: extr PROP GRE-c: orig PROP BC-p: asso PROP BC-t: enzy
	mnxr188503c3	mnxr188503c3	ATP[MNXC3] + CDP[MNXC3] <=> CTP[MNXC3] + ADP[MNXC3]		KSF55_01190 or KSF55_05090	-99999	99999			sbo/SBO:0000375			REACTION: MNXR188503 PROP BC-b: bidi PROP FBA-c: zero PROP GRE-c: orig PROP BC-p: asso PROP BC-t: enzy PROP FBA-f: 0
	mnxr188511c3c2	mnxr188511c3c2	H2O[MNXC3] + H(+)[MNXC3] + beta-nicotinamide D-ribonucleotide[MNXC2] => nicotinamide[MNXC3] + alpha-D-ribose 5-phosphate[MNXC3]			0	99999			sbo/SBO:0000185			REACTION: MNXR188511 CLASSIFICATION: 3.2.2.14 XREFS: seedR:rxn08996;bigg.reaction:NMNt7;bigg.reaction:NMNt7pp;bigg.reaction:R_NMNt7;bigg.reaction:R_NMNt7pp;biggR:NMNt7;biggR:NMNt7pp;biggR:R_NMNt7;biggR:R_NMNt7pp;seed.reaction:rxn08996;seed.reaction:rxn10141;seedR:rxn10141 REFERENCE: seedR:rxn08996 PROP BC-p: orph PROP FBA-c: zero PROP GRE-c: orig PROP BC-b: oned PROP BC-t: tran PROP FBA-f: 0
	mnxr188513c3	mnxr188513c3	diphosphate[MNXC3] + deamido-NAD(+)[MNXC3] <=> ATP[MNXC3] + H(+)[MNXC3] + nicotinate beta-D-ribonucleotide[MNXC3]		KSF55_07170	-99999	99999			sbo/SBO:0000375			REACTION: MNXR188513 PROP BC-b: bidi PROP FBA-f: -2.20000219997019e-05 PROP GRE-c: orig PROP BC-p: asso PROP FBA-c: nonz PROP BC-t: enzy
	mnxr188525c2	mnxr188525c2	H2O[MNXC2] + XMP[MNXC2] => phosphate[MNXC2] + xanthosine[MNXC2]		KSF55_15075	0	99999			sbo/SBO:0000375			REACTION: MNXR188525 PROP FBA-c: zero PROP GRE-c: orig PROP BC-b: oned PROP BC-p: asso PROP BC-t: enzy PROP FBA-f: 0
	mnxr188525c3	mnxr188525c3	H2O[MNXC3] + XMP[MNXC3] => phosphate[MNXC3] + xanthosine[MNXC3]		KSF55_10280	0	99999			sbo/SBO:0000375			REACTION: MNXR188525 PROP FBA-c: zero PROP GRE-c: orig PROP BC-b: oned PROP BC-p: asso PROP BC-t: enzy PROP FBA-f: 0
	mnxr188527c2	mnxr188527c2	H2O[MNXC2] + IMP[MNXC2] => phosphate[MNXC2] + inosine[MNXC2]		KSF55_15075	0	99999			sbo/SBO:0000375			REACTION: MNXR188527 PROP FBA-c: zero PROP GRE-c: orig PROP BC-b: oned PROP BC-p: asso PROP BC-t: enzy PROP FBA-f: 0
	mnxr188529c2	mnxr188529c2	H2O[MNXC2] + UMP[MNXC2] => phosphate[MNXC2] + uridine[MNXC2]		KSF55_15075	0	99999			sbo/SBO:0000375			REACTION: MNXR188529 PROP FBA-c: zero PROP GRE-c: orig PROP BC-b: oned PROP BC-p: asso PROP BC-t: enzy PROP FBA-f: 0
	mnxr188529c3	mnxr188529c3	H2O[MNXC3] + UMP[MNXC3] => phosphate[MNXC3] + uridine[MNXC3]		KSF55_09365 or KSF55_10270 or KSF55_10280	0	99999			sbo/SBO:0000375			REACTION: MNXR188529 PROP FBA-f: -99999 PROP FBA-c: extr PROP GRE-c: orig PROP BC-b: oned PROP BC-p: asso PROP BC-t: enzy
	mnxr188531c2	mnxr188531c2	H2O[MNXC2] + CMP[MNXC2] => phosphate[MNXC2] + cytidine[MNXC2]		KSF55_15075	0	99999			sbo/SBO:0000375			REACTION: MNXR188531 PROP FBA-c: zero PROP GRE-c: orig PROP BC-b: oned PROP BC-p: asso PROP BC-t: enzy PROP FBA-f: 0
	mnxr188531c3	mnxr188531c3	H2O[MNXC3] + CMP[MNXC3] => phosphate[MNXC3] + cytidine[MNXC3]		KSF55_10270 or KSF55_10280	0	99999			sbo/SBO:0000375			REACTION: MNXR188531 PROP FBA-c: zero PROP GRE-c: orig PROP BC-b: oned PROP BC-p: asso PROP BC-t: enzy PROP FBA-f: 0
	mnxr188533c2	mnxr188533c2	H2O[MNXC2] + AMP[MNXC2] => phosphate[MNXC2] + adenosine[MNXC2]		KSF55_15075	0	99999			sbo/SBO:0000375			REACTION: MNXR188533 PROP FBA-c: zero PROP GRE-c: orig PROP BC-b: oned PROP BC-p: asso PROP BC-t: enzy PROP FBA-f: 0
	mnxr188533c3	mnxr188533c3	AMP[MNXC3] + H2O[MNXC3] => phosphate[MNXC3] + adenosine[MNXC3]		KSF55_10270 or KSF55_10280 or KSF55_15075	0	99999			sbo/SBO:0000375			REACTION: MNXR188533 PROP FBA-f: -1.09999964479357e-05 PROP GRE-c: orig PROP BC-b: oned PROP BC-p: asso PROP FBA-c: nonz PROP BC-t: enzy
	mnxr188537c3	mnxr188537c3	GTP[MNXC3] + H2O[MNXC3] => phosphate[MNXC3] + H(+)[MNXC3] + GDP[MNXC3]		KSF55_04430 or KSF55_04975 or KSF55_07575 or KSF55_10425	0	99999			sbo/SBO:0000375			REACTION: MNXR188537 PROP FBA-c: zero PROP GRE-c: orig PROP BC-b: oned PROP BC-p: asso PROP BC-t: enzy PROP FBA-f: 0
	mnxr188539c3	mnxr188539c3	H2O[MNXC3] + CTP[MNXC3] => phosphate[MNXC3] + H(+)[MNXC3] + CDP[MNXC3]		KSF55_07575 or KSF55_10425	0	99999			sbo/SBO:0000375			REACTION: MNXR188539 PROP FBA-c: zero PROP GRE-c: orig PROP BC-b: oned PROP BC-p: asso PROP BC-t: enzy PROP FBA-f: 0
	mnxr188543c3	mnxr188543c3	GTP[MNXC3] + H2O[MNXC3] => GMP[MNXC3] + H(+)[MNXC3] + diphosphate[MNXC3]		KSF55_10115	0	99999			sbo/SBO:0000375			REACTION: MNXR188543 PROP FBA-c: zero PROP GRE-c: orig PROP BC-b: oned PROP BC-p: asso PROP BC-t: enzy PROP FBA-f: 0
	mnxr188557c3	mnxr188557c3	NAD(+)[MNXC3] + CoA[MNXC3] + 2-oxobutanoate[MNXC3] => NADH[MNXC3] + CO2[MNXC3] + propanoyl-CoA[MNXC3]		KSF55_09790 and KSF55_09795 and KSF55_09800 and KSF55_09805	0	99999			sbo/SBO:0000375			REACTION: MNXR188557 PROP FBA-c: zero PROP GRE-c: orig PROP BC-b: oned PROP BC-p: asso PROP BC-t: enzy PROP FBA-f: 0
	mnxr188559c3	mnxr188559c3	formate[MNXC3] + propanoyl-CoA[MNXC3] <=> CoA[MNXC3] + 2-oxobutanoate[MNXC3]		KSF55_14820 and KSF55_14825	-99999	99999			sbo/SBO:0000375			REACTION: MNXR188559 PROP BC-b: bidi PROP FBA-c: zero PROP GRE-c: orig PROP BC-p: asso PROP BC-t: enzy PROP FBA-f: 0
	mnxr188585c3	mnxr188585c3	NADH[MNXC3] + CO2[MNXC3] + 3-methylbutanoyl-CoA[MNXC3] <=> NAD(+)[MNXC3] + CoA[MNXC3] + 4-methyl-2-oxopentanoate[MNXC3]		KSF55_09790 and KSF55_09795 and KSF55_09800 and KSF55_09805	-99999	99999			sbo/SBO:0000375			REACTION: MNXR188585 PROP BC-b: bidi PROP FBA-c: zero PROP GRE-c: orig PROP BC-p: asso PROP BC-t: enzy PROP FBA-f: 0
	mnxr188587c3	mnxr188587c3	NAD(+)[MNXC3] + CoA[MNXC3] + 3-methyl-2-oxobutanoate[MNXC3] => NADH[MNXC3] + CO2[MNXC3] + 2-methylpropanoyl-CoA[MNXC3]		KSF55_09790 and KSF55_09795 and KSF55_09800 and KSF55_09805	0	99999			sbo/SBO:0000375			REACTION: MNXR188587 PROP FBA-c: zero PROP GRE-c: orig PROP BC-b: oned PROP BC-p: asso PROP BC-t: enzy PROP FBA-f: 0
	mnxr188594c3	mnxr188594c3	H(+)[MNXC3] + orotidine 5&apos;-phosphate[MNXC3] => UMP[MNXC3] + CO2[MNXC3]		KSF55_12235	0	99999			sbo/SBO:0000375			REACTION: MNXR188594 PROP FBA-c: zero PROP GRE-c: orig PROP BC-b: oned PROP BC-p: asso PROP BC-t: enzy PROP FBA-f: 0
	mnxr188600c3	mnxr188600c3	diphosphate[MNXC3] + orotidine 5&apos;-phosphate[MNXC3] <=> orotate[MNXC3] + 5-phospho-alpha-D-ribose 1-diphosphate[MNXC3]		KSF55_09480 or KSF55_12230	-99999	99999			sbo/SBO:0000375			REACTION: MNXR188600 PROP BC-b: bidi PROP FBA-c: zero PROP GRE-c: orig PROP BC-p: asso PROP BC-t: enzy PROP FBA-f: 0
	mnxr188623c3	mnxr188623c3	phosphate[MNXC3] + propanoyl-CoA[MNXC3] <=> CoA[MNXC3] + propanoyl phosphate[MNXC3]		KSF55_04075	-99999	99999			sbo/SBO:0000375			REACTION: MNXR188623 PROP BC-b: bidi PROP FBA-c: zero PROP GRE-c: orig PROP BC-p: asso PROP BC-t: enzy PROP FBA-f: 0
	mnxr188625c3	mnxr188625c3	NAD(+)[MNXC3] + CoA[MNXC3] + pyruvate[MNXC3] => NADH[MNXC3] + CO2[MNXC3] + acetyl-CoA[MNXC3]		(KSF55_09790 and KSF55_09795 and KSF55_09800) or (KSF55_09790 and KSF55_09800 and KSF55_09805)	0	99999			sbo/SBO:0000375			REACTION: MNXR188625 PROP FBA-c: zero PROP GRE-c: orig PROP BC-b: oned PROP BC-p: asso PROP BC-t: enzy PROP FBA-f: 0
	mnxr188637c3	mnxr188637c3	acetyl-CoA[MNXC3] + formate[MNXC3] <=> CoA[MNXC3] + pyruvate[MNXC3]		KSF55_14820 and KSF55_14825	-99999	99999			sbo/SBO:0000375			REACTION: MNXR188637 PROP BC-b: bidi PROP FBA-c: extr PROP GRE-c: orig PROP FBA-f: 99999 PROP BC-p: asso PROP BC-t: enzy
	mnxr188639c3	mnxr188639c3	alpha-D-glucosamine 6-phosphate[MNXC3] <=> alpha-D-glucosamine 1-phosphate[MNXC3]		KSF55_04135	-99999	99999			sbo/SBO:0000375			REACTION: MNXR188639 PROP BC-b: bidi PROP FBA-c: zero PROP GRE-c: orig PROP BC-p: asso PROP BC-t: enzy PROP FBA-f: 0
	mnxr188641c3	mnxr188641c3	H2O[MNXC3] + 6-phospho-D-glucono-1,5-lactone[MNXC3] => H(+)[MNXC3] + 6-phospho-D-gluconate[MNXC3]		KSF55_01095 or KSF55_10055	0	99999			sbo/SBO:0000375			REACTION: MNXR188641 PROP FBA-c: zero PROP GRE-c: orig PROP BC-b: oned PROP BC-p: asso PROP BC-t: enzy PROP FBA-f: 0
	mnxr188686c3	mnxr188686c3	ATP[MNXC3] + hydrogencarbonate[MNXC3] + propanoyl-CoA[MNXC3] => phosphate[MNXC3] + H(+)[MNXC3] + ADP[MNXC3] + (S)-methylmalonyl-CoA[MNXC3]		KSF55_07805	0	99999			sbo/SBO:0000375			REACTION: MNXR188686 PROP FBA-c: zero PROP GRE-c: orig PROP BC-b: oned PROP BC-p: asso PROP BC-t: enzy PROP FBA-f: 0
	mnxr188692c3	mnxr188692c3	H2O[MNXC3] + guanosine 3&apos;,5&apos;-bis(diphosphate)[MNXC3] => H(+)[MNXC3] + diphosphate[MNXC3] + GDP[MNXC3]		KSF55_09150 or KSF55_10075	0	99999			sbo/SBO:0000375			REACTION: MNXR188692 PROP FBA-c: zero PROP GRE-c: orig PROP BC-b: oned PROP BC-p: asso PROP BC-t: enzy PROP FBA-f: 0
	mnxr188698c3	mnxr188698c3	phosphate[MNXC3] + H(+)[MNXC3] + ADP[MNXC3] + N(1)-(5-phospho-beta-D-ribosyl)glycinamide[MNXC3] <=> glycine[MNXC3] + ATP[MNXC3] + 5-phospho-beta-D-ribosylamine[MNXC3]		KSF55_12295	-99999	99999			sbo/SBO:0000375			REACTION: MNXR188698 PROP FBA-f: -0.630887796432944 PROP BC-b: bidi PROP GRE-c: orig PROP BC-p: asso PROP FBA-c: nonz PROP BC-t: enzy
	mnxr188712c3	mnxr188712c3	alpha-D-ribose 5-phosphate[MNXC3] + uracil[MNXC3] <=> H2O[MNXC3] + 2 H(+)[MNXC3] + psi-UMP[MNXC3]		(KSF55_05170 and KSF55_06310) or KSF55_08710 or KSF55_09255	-99999	99999			sbo/SBO:0000375			REACTION: MNXR188712 PROP BC-b: bidi PROP FBA-c: zero PROP GRE-c: orig PROP BC-p: asso PROP BC-t: enzy PROP FBA-f: 0
	mnxr188714c3	mnxr188714c3	phosphate[MNXC3] + acetyl-CoA[MNXC3] <=> CoA[MNXC3] + acetyl phosphate[MNXC3]		KSF55_04075	-99999	99999			sbo/SBO:0000375			REACTION: MNXR188714 PROP BC-b: bidi PROP GRE-c: orig PROP BC-p: asso PROP FBA-f: 15622.49335729 PROP FBA-c: nonz PROP BC-t: enzy
	mnxr188728c3	mnxr188728c3	H(+)[MNXC3] + phosphoenolpyruvate[MNXC3] + UDP[MNXC3] => UTP[MNXC3] + pyruvate[MNXC3]		KSF55_08745	0	99999			sbo/SBO:0000375			REACTION: MNXR188728 PROP FBA-c: zero PROP GRE-c: orig PROP BC-b: oned PROP BC-p: asso PROP BC-t: enzy PROP FBA-f: 0
	mnxr188730c3	mnxr188730c3	H(+)[MNXC3] + phosphoenolpyruvate[MNXC3] + CDP[MNXC3] => CTP[MNXC3] + pyruvate[MNXC3]		KSF55_08745	0	99999			sbo/SBO:0000375			REACTION: MNXR188730 PROP FBA-c: zero PROP GRE-c: orig PROP BC-b: oned PROP BC-p: asso PROP BC-t: enzy PROP FBA-f: 0
	mnxr188736c3	mnxr188736c3	ATP[MNXC3] + alpha-D-ribose 1,5-bisphosphate[MNXC3] => ADP[MNXC3] + 5-phospho-alpha-D-ribose 1-diphosphate[MNXC3]		KSF55_07535	0	99999			sbo/SBO:0000375			REACTION: MNXR188736 PROP FBA-f: -99999 PROP FBA-c: extr PROP GRE-c: orig PROP BC-b: oned PROP BC-p: asso PROP BC-t: enzy
	mnxr188738c3	mnxr188738c3	ATP[MNXC3] + alpha-D-ribose 1-phosphate[MNXC3] => H(+)[MNXC3] + ADP[MNXC3] + alpha-D-ribose 1,5-bisphosphate[MNXC3]			0	99999			rhea/29775;sbo/SBO:0000375			REACTION: MNXR188738 XREFS: rheaR:29775;bigg.reaction:R1PK;bigg.reaction:R_R1PK;biggR:R1PK;biggR:R_R1PK;metacyc.reaction:RXN0-1402;metacycR:RXN0-1402;rhea:29775;rhea:29776;rhea:29777;rhea:29778;rheaR:29776;rheaR:29777;rheaR:29778;seed.reaction:rxn09221;seedR:rxn09221 REFERENCE: rheaR:29775 PROP BC-p: orph PROP FBA-c: extr PROP GRE-c: orig PROP BC-b: oned PROP FBA-f: 99999 PROP BC-t: enzy
	mnxr188742c3	mnxr188742c3	H2O[MNXC3] + alpha-D-ribose 5-phosphate[MNXC3] => phosphate[MNXC3] + 2 H(+)[MNXC3] + D-ribose[MNXC3]		KSF55_00120 or KSF55_08660 or KSF55_10270 or KSF55_15825	0	99999			sbo/SBO:0000375			REACTION: MNXR188742 PROP FBA-c: zero PROP GRE-c: orig PROP BC-b: oned PROP BC-p: asso PROP BC-t: enzy PROP FBA-f: 0
	mnxr188820c3	mnxr188820c3	diphosphate[MNXC3] + adenosine 5&apos;-phosphosulfate[MNXC3] <=> ATP[MNXC3] + sulfate[MNXC3] + H(+)[MNXC3]		KSF55_06510	-99999	99999			sbo/SBO:0000375			REACTION: MNXR188820 PROP BC-b: bidi PROP FBA-c: zero PROP GRE-c: orig PROP BC-p: asso PROP BC-t: enzy PROP FBA-f: 0
	mnxr188826c3	mnxr188826c3	L-serine[MNXC3] + acetyl-CoA[MNXC3] <=> CoA[MNXC3] + O-acetyl-L-serine[MNXC3]		KSF55_01220	-99999	99999			sbo/SBO:0000375			REACTION: MNXR188826 PROP BC-b: bidi PROP FBA-f: -99999 PROP FBA-c: extr PROP GRE-c: orig PROP BC-p: asso PROP BC-t: enzy
	mnxr188864c3	mnxr188864c3	H(+)[MNXC3] + NADPH[MNXC3] + succinyl-CoA[MNXC3] <=> NADP(+)[MNXC3] + CoA[MNXC3] + succinate semialdehyde[MNXC3]		KSF55_01620 or KSF55_13785	-99999	99999			sbo/SBO:0000375			REACTION: MNXR188864 PROP BC-b: bidi PROP FBA-c: zero PROP GRE-c: orig PROP BC-p: asso PROP BC-t: enzy PROP FBA-f: 0
	mnxr188886c2c3	mnxr188886c2c3	PMF[MNXC2] + sucrose[MNXC2] => PMF[MNXC3] + sucrose[MNXC3]		KSF55_16250	0	99999			sbo/SBO:0000185			REACTION: MNXR188886 PROP FBA-c: zero PROP GRE-c: orig PROP BC-b: oned PROP BC-p: asso PROP BC-t: tran PROP FBA-f: 0
	mnxr188890c3	mnxr188890c3	2 H2O[MNXC3] + UDP-N-acetyl-alpha-D-glucosamine[MNXC3] => phosphate[MNXC3] + UMP[MNXC3] + 2 H(+)[MNXC3] + N-acetyl-D-glucosamine[MNXC3]			0	99999			sbo/SBO:0000375			REACTION: MNXR188890 XREFS: seedR:rxn10887;bigg.reaction:R_TAGO;bigg.reaction:TAGO;biggR:R_TAGO;biggR:TAGO;seed.reaction:rxn10887 REFERENCE: seedR:rxn10887 PROP BC-p: orph PROP FBA-c: zero PROP GRE-c: orig PROP BC-b: oned PROP BC-t: enzy PROP FBA-f: 0
	mnxr188900c3	mnxr188900c3	H2O[MNXC3] + (S)-2,3,4,5-tetrahydrodipicolinate[MNXC3] + succinyl-CoA[MNXC3] => CoA[MNXC3] + (S)-2-succinylamino-6-oxoheptanedioate[MNXC3]		KSF55_10410	0	99999			sbo/SBO:0000375			REACTION: MNXR188900 PROP FBA-c: zero PROP GRE-c: orig PROP BC-b: oned PROP BC-p: asso PROP BC-t: enzy PROP FBA-f: 0
	mnxr188916c3	mnxr188916c3	(6R)-5,10-methylene-5,6,7,8-tetrahydrofolate[MNXC3] + dUMP[MNXC3] => dTMP[MNXC3] + 7,8-dihydrofolate[MNXC3]		KSF55_08635 or KSF55_11510	0	99999			sbo/SBO:0000375			REACTION: MNXR188916 PROP FBA-c: zero PROP GRE-c: orig PROP BC-b: oned PROP BC-p: asso PROP BC-t: enzy PROP FBA-f: 0
	mnxr188922c3	mnxr188922c3	H(+)[MNXC3] + 4-amino-2-methyl-5-(diphosphooxymethyl)pyrimidine[MNXC3] + 4-methyl-5-(2-phosphooxyethyl)-thiazole[MNXC3] => diphosphate[MNXC3] + thiamine phosphate[MNXC3]		KSF55_00560	0	99999			sbo/SBO:0000375			REACTION: MNXR188922 PROP FBA-c: zero PROP GRE-c: orig PROP BC-b: oned PROP BC-p: asso PROP BC-t: enzy PROP FBA-f: 0
	mnxr188930c2c3	mnxr188930c2c3	phosphoenolpyruvate[MNXC3] + alpha,alpha-trehalose[MNXC2] => pyruvate[MNXC3] + alpha,alpha-trehalose 6-phosphate[MNXC3]		(KSF55_00925 and KSF55_06060 and KSF55_06065) or (KSF55_04385 and KSF55_00925 and KSF55_06060 and KSF55_06065) or (KSF55_16115 and KSF55_13355)	0	99999			sbo/SBO:0000185			REACTION: MNXR188930 PROP FBA-c: zero PROP GRE-c: orig PROP BC-b: oned PROP BC-p: asso PROP BC-t: tran PROP FBA-f: 0
	mnxr188974c3	mnxr188974c3	ADP[MNXC3] + UDP[MNXC3] <=> ATP[MNXC3] + UMP[MNXC3]		KSF55_08685 and KSF55_09350	-99999	99999			sbo/SBO:0000375			REACTION: MNXR188974 PROP BC-b: bidi PROP FBA-c: zero PROP GRE-c: orig PROP BC-p: asso PROP BC-t: enzy PROP FBA-f: 0
	mnxr188976c2c3	mnxr188976c2c3	PMF[MNXC2] + UMP[MNXC2] <=> UMP[MNXC3] + PMF[MNXC3]			-99999	99999			sbo/SBO:0000185			REACTION: MNXR188976 XREFS: seedR:rxn05665;bigg.reaction:R_UMPt6;bigg.reaction:UMPt6;biggR:R_UMPt6;biggR:UMPt6;seed.reaction:rxn05665 REFERENCE: seedR:rxn05665 PROP BC-b: bidi PROP BC-p: orph PROP FBA-c: zero PROP GRE-c: orig PROP BC-t: tran PROP FBA-f: 0
	mnxr188980c3	mnxr188980c3	uracil[MNXC3] + 5-phospho-alpha-D-ribose 1-diphosphate[MNXC3] <=> UMP[MNXC3] + diphosphate[MNXC3]		KSF55_08275 or KSF55_10890	-99999	99999			sbo/SBO:0000375			REACTION: MNXR188980 PROP BC-b: bidi PROP FBA-c: zero PROP GRE-c: orig PROP BC-p: asso PROP BC-t: enzy PROP FBA-f: 0
	mnxr188986c3	mnxr188986c3	ATP[MNXC3] + uridine[MNXC3] => UMP[MNXC3] + H(+)[MNXC3] + ADP[MNXC3]		KSF55_07305	0	99999			sbo/SBO:0000375			REACTION: MNXR188986 PROP FBA-c: zero PROP GRE-c: orig PROP BC-b: oned PROP BC-p: asso PROP BC-t: enzy PROP FBA-f: 0
	mnxr188988c3	mnxr188988c3	GTP[MNXC3] + uridine[MNXC3] => UMP[MNXC3] + H(+)[MNXC3] + GDP[MNXC3]		KSF55_07305	0	99999			sbo/SBO:0000375			REACTION: MNXR188988 PROP FBA-c: zero PROP GRE-c: orig PROP BC-b: oned PROP BC-p: asso PROP BC-t: enzy PROP FBA-f: 0
	mnxr188992c2c3	mnxr188992c2c3	PMF[MNXC2] + uridine[MNXC2] <=> PMF[MNXC3] + uridine[MNXC3]		KSF55_14290	-99999	99999			sbo/SBO:0000185			REACTION: MNXR188992 PROP BC-b: bidi PROP FBA-f: 99998.3690022033 PROP FBA-c: extr PROP GRE-c: orig PROP BC-p: asso PROP BC-t: tran
	mnxr188994c2c3	mnxr188994c2c3	Na(+)[MNXC2] + uridine[MNXC2] => Na(+)[MNXC3] + uridine[MNXC3]		KSF55_14290	0	99999			sbo/SBO:0000185			REACTION: MNXR188994 PROP FBA-c: zero PROP GRE-c: orig PROP BC-b: oned PROP BC-p: asso PROP BC-t: tran PROP FBA-f: 0
	mnxr189000c3	mnxr189000c3	UTP[MNXC3] + cytidine[MNXC3] => CMP[MNXC3] + H(+)[MNXC3] + UDP[MNXC3]		KSF55_07305	0	99999			sbo/SBO:0000375			REACTION: MNXR189000 PROP FBA-c: zero PROP GRE-c: orig PROP BC-b: oned PROP BC-p: asso PROP BC-t: enzy PROP FBA-f: 0
	mnxr189008c3	mnxr189008c3	UTP[MNXC3] + uridine[MNXC3] => UMP[MNXC3] + H(+)[MNXC3] + UDP[MNXC3]		KSF55_07305	0	99999			sbo/SBO:0000375			REACTION: MNXR189008 PROP FBA-c: extr PROP GRE-c: orig PROP BC-b: oned PROP FBA-f: 99999 PROP BC-p: asso PROP BC-t: enzy
	mnxr189010c3	mnxr189010c3	(2E)-butenoyl-CoA[MNXC3] <=> vinylacetyl-CoA[MNXC3]		KSF55_00355	-99999	99999			sbo/SBO:0000375			REACTION: MNXR189010 PROP BC-b: bidi PROP FBA-c: zero PROP GRE-c: orig PROP BC-p: asso PROP BC-t: enzy PROP FBA-f: 0
	mnxr189022c3	mnxr189022c3	xanthine[MNXC3] + 5-phospho-alpha-D-ribose 1-diphosphate[MNXC3] => diphosphate[MNXC3] + XMP[MNXC3]		KSF55_02535 or KSF55_05440	0	99999			sbo/SBO:0000375			REACTION: MNXR189022 PROP FBA-c: zero PROP GRE-c: orig PROP BC-b: oned PROP BC-p: asso PROP BC-t: enzy PROP FBA-f: 0
	mnxr189024c3	mnxr189024c3	H2O[MNXC3] + xanthosine[MNXC3] => xanthine[MNXC3] + D-ribose[MNXC3]		KSF55_01805 or KSF55_12805	0	99999			sbo/SBO:0000375			REACTION: MNXR189024 PROP FBA-c: zero PROP GRE-c: orig PROP BC-b: oned PROP BC-p: asso PROP BC-t: enzy PROP FBA-f: 0
	mnxr189026c2c3	mnxr189026c2c3	PMF[MNXC2] + xanthosine[MNXC2] <=> PMF[MNXC3] + xanthosine[MNXC3]		KSF55_16765	-99999	99999			sbo/SBO:0000185			REACTION: MNXR189026 PROP BC-b: bidi PROP FBA-c: zero PROP GRE-c: orig PROP BC-p: asso PROP BC-t: tran PROP FBA-f: 0
	mnxr189147c3	mnxr189147c3	ATP[MNXC3] + (2R)-2,3-bisphosphoglycerate[MNXC3] => phosphate[MNXC3] + ADP[MNXC3] + Cyclic 2,3-bisphospho-D-glycerate[MNXC3]			0	99999			bigg.reaction/CDPGS;sbo/SBO:0000375			REACTION: MNXR189147 CLASSIFICATION: 4.6.1.- XREFS: biggR:CDPGS;bigg.reaction:CDPGS;bigg.reaction:R_CDPGS;biggR:R_CDPGS REFERENCE: biggR:CDPGS PROP BC-p: orph PROP FBA-c: zero PROP GRE-c: orig PROP BC-b: oned PROP BC-t: enzy PROP FBA-f: 0
	mnxr189171c3	mnxr189171c3	fumarate[MNXC3] + 5-amino-1-(5-phospho-beta-D-ribosyl)imidazole-4-carboxamide[MNXC3] <=> (2S)-2-[5-amino-1-(5-phospho-beta-D-ribosyl)imidazole-4-carboxamido]succinate[MNXC3]		KSF55_14565	-99999	99999			sbo/SBO:0000375			REACTION: MNXR189171 PROP FBA-f: -0.630887796432944 PROP BC-b: bidi PROP GRE-c: orig PROP BC-p: asso PROP FBA-c: nonz PROP BC-t: enzy
	mnxr189257c3	mnxr189257c3	beta-D-glucose 1-phosphate[MNXC3] => D-glucose 6-phosphate[MNXC3]		KSF55_00120	0	99999			sbo/SBO:0000375			REACTION: MNXR189257 PROP FBA-c: zero PROP GRE-c: orig PROP BC-b: oned PROP BC-p: asso PROP BC-t: enzy PROP FBA-f: 0
	mnxr189339c2c3	mnxr189339c2c3	PMF[MNXC2] + inosine[MNXC3] => PMF[MNXC3] + inosine[MNXC2]		KSF55_13750	0	99999			sbo/SBO:0000185			REACTION: MNXR189339 PROP FBA-c: zero PROP GRE-c: orig PROP BC-b: oned PROP BC-p: asso PROP BC-t: tran PROP FBA-f: 0
	mnxr189341c2c3	mnxr189341c2c3	PMF[MNXC2] + guanosine[MNXC3] => PMF[MNXC3] + guanosine[MNXC2]		KSF55_13750	0	99999			sbo/SBO:0000185			REACTION: MNXR189341 PROP FBA-c: zero PROP GRE-c: orig PROP BC-b: oned PROP BC-p: asso PROP BC-t: tran PROP FBA-f: 0
	mnxr189525c3	mnxr189525c3	H2O[MNXC3] + Cyclic 2,3-bisphospho-D-glycerate[MNXC3] => (2R)-2,3-bisphosphoglycerate[MNXC3]			0	99999			bigg.reaction/CDPGH;sbo/SBO:0000375			REACTION: MNXR189525 XREFS: biggR:CDPGH;bigg.reaction:CDPGH;bigg.reaction:R_CDPGH;biggR:R_CDPGH REFERENCE: biggR:CDPGH PROP BC-p: orph PROP FBA-c: zero PROP GRE-c: orig PROP BC-b: oned PROP BC-t: enzy PROP FBA-f: 0
	mnxr189550c3c2	mnxr189550c3c2	ATP[MNXC3] + H2O[MNXC3] + L-methionine S-oxide[MNXC2] => phosphate[MNXC3] + H(+)[MNXC3] + ADP[MNXC3] + L-methionine S-oxide[MNXC3]		KSF55_10795 and KSF55_10800 and KSF55_10805	0	99999			sbo/SBO:0000185			REACTION: MNXR189550 PROP FBA-c: zero PROP GRE-c: orig PROP BC-b: oned PROP BC-p: asso PROP BC-t: tran PROP FBA-f: 0
	mnxr189551c3c2	mnxr189551c3c2	ATP[MNXC3] + H2O[MNXC3] + L-methionine (S)-S-oxide[MNXC2] => phosphate[MNXC3] + H(+)[MNXC3] + ADP[MNXC3] + L-methionine (S)-S-oxide[MNXC3]			0	99999			sbo/SBO:0000185			REACTION: MNXR189551 XREFS: seedR:rxn42109;bigg.reaction:METSOX1abc;bigg.reaction:METSOX1abcpp;bigg.reaction:R_METSOX1abc;bigg.reaction:R_METSOX1abcpp;biggR:METSOX1abc;biggR:METSOX1abcpp;biggR:R_METSOX1abc;biggR:R_METSOX1abcpp;metacyc.reaction:RXN0-7186;metacycR:RXN0-7186;seed.reaction:rxn42109 REFERENCE: seedR:rxn42109 PROP BC-p: orph PROP FBA-c: zero PROP GRE-c: orig PROP BC-b: oned PROP BC-t: …
	mnxr189560c3	mnxr189560c3	H2O[MNXC3] + H(+)[MNXC3] + 2,5-diamino-6-hydroxy-4-(5-phosphoribosylamino)-pyrimidine[MNXC3] => NH4(+)[MNXC3] + 5-amino-6-(5-phospho-D-ribosylamino)uracil[MNXC3]		KSF55_06690	0	99999			sbo/SBO:0000375			REACTION: MNXR189560 PROP FBA-f: 1.0999996448e-05 PROP GRE-c: orig PROP BC-b: oned PROP BC-p: asso PROP FBA-c: nonz PROP BC-t: enzy
	mnxr189564c3	mnxr189564c3	50 H2O[MNXC3] + CDPdiacylglycerol (Saureus)[MNXC3] => 50 CMP[MNXC3] + Phosphatidate (Saureus)[MNXC3]			0	99999			sbo/SBO:0000375			REACTION: MNXR189564 XREFS: seedR:rxn10854;bigg.reaction:CDAPPA_SA;bigg.reaction:R_CDAPPA_SA;biggR:CDAPPA_SA;biggR:R_CDAPPA_SA;seed.reaction:rxn10854 REFERENCE: seedR:rxn10854 PROP BC-p: orph PROP FBA-c: zero PROP GRE-c: orig PROP BC-b: oned PROP BC-t: enzy PROP FBA-f: 0
	mnxr189566c3	mnxr189566c3	50 CTP[MNXC3] + Phosphatidate (Saureus)[MNXC3] <=> 50 diphosphate[MNXC3] + CDPdiacylglycerol (Saureus)[MNXC3]		KSF55_09335	-99999	99999			sbo/SBO:0000375			REACTION: MNXR189566 PROP BC-b: bidi PROP FBA-c: zero PROP GRE-c: orig PROP BC-p: asso PROP BC-t: enzy PROP FBA-f: 0
	mnxr189614c3	mnxr189614c3	H2O[MNXC3] + 3&apos;,5&apos;-cyclic GMP[MNXC3] => GMP[MNXC3] + H(+)[MNXC3]		KSF55_13220 or KSF55_14510	0	99999			sbo/SBO:0000375			REACTION: MNXR189614 PROP FBA-c: zero PROP GRE-c: orig PROP BC-b: oned PROP BC-p: asso PROP BC-t: enzy PROP FBA-f: 0
	mnxr189646c3	mnxr189646c3	GTP[MNXC3] + H2O[MNXC3] <=> H(+)[MNXC3] + formate[MNXC3] + 7,8-dihydroneopterin 3&apos;-triphosphate[MNXC3]		KSF55_14730	-99999	99999			sbo/SBO:0000375			REACTION: MNXR189646 PROP BC-b: bidi PROP FBA-c: zero PROP GRE-c: orig PROP BC-p: asso PROP BC-t: enzy PROP FBA-f: 0
	mnxr189648c3	mnxr189648c3	GTP[MNXC3] => diphosphate[MNXC3] + 3&apos;,5&apos;-cyclic GMP[MNXC3]		KSF55_13220	0	99999			sbo/SBO:0000375			REACTION: MNXR189648 PROP FBA-c: zero PROP GRE-c: orig PROP BC-b: oned PROP BC-p: asso PROP BC-t: enzy PROP FBA-f: 0
	mnxr189682c3	mnxr189682c3	ITP[MNXC3] + cytidine[MNXC3] => CMP[MNXC3] + H(+)[MNXC3] + IDP[MNXC3]		KSF55_07305	0	99999			sbo/SBO:0000375			REACTION: MNXR189682 PROP FBA-c: zero PROP GRE-c: orig PROP BC-b: oned PROP BC-p: asso PROP BC-t: enzy PROP FBA-f: 0
	mnxr189684c3	mnxr189684c3	H2O[MNXC3] + ITP[MNXC3] => phosphate[MNXC3] + H(+)[MNXC3] + IDP[MNXC3]		KSF55_07575	0	99999			sbo/SBO:0000375			REACTION: MNXR189684 PROP FBA-c: zero PROP GRE-c: orig PROP BC-b: oned PROP BC-p: asso PROP BC-t: enzy PROP FBA-f: 0
	mnxr189686c3	mnxr189686c3	carboxyacetyl-[acyl-carrier protein][MNXC3] + acetyl-CoA[MNXC3] => CoA[MNXC3] + CO2[MNXC3] + acetoacetyl-[acp][MNXC3]		KSF55_03045 or (KSF55_07760 and KSF55_07780)	0	99999			sbo/SBO:0000375			REACTION: MNXR189686 PROP FBA-c: zero PROP GRE-c: orig PROP BC-b: oned PROP BC-p: asso PROP BC-t: enzy PROP FBA-f: 0
	mnxr189688c3	mnxr189688c3	20 H(+)[MNXC3] + 14 NADPH[MNXC3] + acetyl-CoA[MNXC3] + 7 malonyl-CoA[MNXC3] => 14 NADP(+)[MNXC3] + 6 H2O[MNXC3] + 8 CoA[MNXC3] + 7 CO2[MNXC3] + hexadecanoate[MNXC3]		(KSF55_03045 and KSF55_07780) or (KSF55_03045 and KSF55_07790 and KSF55_07770 and KSF55_07775 and KSF55_07780 and KSF55_07810)	0	99999			sbo/SBO:0000375			REACTION: MNXR189688 PROP FBA-c: zero PROP GRE-c: orig PROP BC-b: oned PROP BC-p: asso PROP BC-t: enzy PROP FBA-f: 0
	mnxr189706c3	mnxr189706c3	acetyl-CoA[MNXC3] + D-maltose[MNXC3] <=> CoA[MNXC3] + 1-O-acetylmaltose[MNXC3]		KSF55_12975	-99999	99999			sbo/SBO:0000375			REACTION: MNXR189706 PROP BC-b: bidi PROP FBA-c: zero PROP GRE-c: orig PROP BC-p: asso PROP BC-t: enzy PROP FBA-f: 0
	mnxr189722c3	mnxr189722c3	L-methionine[MNXC3] + H2O2[MNXC3] => H2O[MNXC3] + L-methionine S-oxide[MNXC3]		KSF55_08500	0	99999			sbo/SBO:0000375			REACTION: MNXR189722 PROP FBA-c: zero PROP GRE-c: orig PROP BC-b: oned PROP BC-p: asso PROP BC-t: enzy PROP FBA-f: 0
	mnxr189751c3	mnxr189751c3	ADP[MNXC3] + ITP[MNXC3] <=> ATP[MNXC3] + IDP[MNXC3]		KSF55_01190	-99999	99999			sbo/SBO:0000375			REACTION: MNXR189751 PROP BC-b: bidi PROP FBA-c: extr PROP GRE-c: orig PROP FBA-f: 99999 PROP BC-p: asso PROP BC-t: enzy
	mnxr189753c3	mnxr189753c3	H2O[MNXC3] + H(+)[MNXC3] + beta-nicotinamide D-ribonucleotide[MNXC3] => nicotinamide[MNXC3] + alpha-D-ribose 5-phosphate[MNXC3]		KSF55_01805	0	99999			sbo/SBO:0000375			REACTION: MNXR189753 PROP FBA-c: zero PROP GRE-c: orig PROP BC-b: oned PROP BC-p: asso PROP BC-t: enzy PROP FBA-f: 0
	mnxr189820c3	mnxr189820c3	2 H(+)[MNXC3] + alpha-D-ribose 1-phosphate[MNXC3] <=> alpha-D-ribose 5-phosphate[MNXC3]		KSF55_03875	-99999	99999			sbo/SBO:0000375			REACTION: MNXR189820 PROP BC-b: bidi PROP FBA-f: -99999 PROP FBA-c: extr PROP GRE-c: orig PROP BC-p: asso PROP BC-t: enzy
	mnxr189826c3	mnxr189826c3	ATP[MNXC3] + alpha-D-ribose 5-phosphate[MNXC3] <=> AMP[MNXC3] + 3 H(+)[MNXC3] + 5-phospho-alpha-D-ribose 1-diphosphate[MNXC3]		KSF55_02245	-99999	99999			sbo/SBO:0000375			REACTION: MNXR189826 PROP BC-b: bidi PROP FBA-c: extr PROP GRE-c: orig PROP FBA-f: -99998.2183902522 PROP BC-p: asso PROP BC-t: enzy
	mnxr189836c3	mnxr189836c3	H(+)[MNXC3] + phosphoenolpyruvate[MNXC3] + IDP[MNXC3] => pyruvate[MNXC3] + ITP[MNXC3]		KSF55_08745	0	99999			sbo/SBO:0000375			REACTION: MNXR189836 PROP FBA-c: zero PROP GRE-c: orig PROP BC-b: oned PROP BC-p: asso PROP BC-t: enzy PROP FBA-f: 0
	mnxr189840c3	mnxr189840c3	ADP[MNXC3] + alpha-D-ribose 5-phosphate[MNXC3] <=> ATP[MNXC3] + H(+)[MNXC3] + D-ribose[MNXC3]		KSF55_10335 or KSF55_16315	-99999	99999			sbo/SBO:0000375			REACTION: MNXR189840 PROP BC-b: bidi PROP FBA-c: zero PROP GRE-c: orig PROP BC-p: asso PROP BC-t: enzy PROP FBA-f: 0
	mnxr189850c3	mnxr189850c3	alpha-D-ribose 5-phosphate[MNXC3] <=> 2 H(+)[MNXC3] + D-ribulose 5-phosphate[MNXC3]		KSF55_03105	-99999	99999			sbo/SBO:0000375			REACTION: MNXR189850 PROP BC-b: bidi PROP GRE-c: orig PROP BC-p: asso PROP FBA-c: nonz PROP FBA-f: 28124.8629151096 PROP BC-t: enzy
	mnxr189852c3	mnxr189852c3	GTP[MNXC3] + ATP[MNXC3] + H2O[MNXC3] + sulfate[MNXC3] => phosphate[MNXC3] + diphosphate[MNXC3] + GDP[MNXC3] + adenosine 5&apos;-phosphosulfate[MNXC3]		KSF55_09660	0	99999			sbo/SBO:0000375			REACTION: MNXR189852 PROP FBA-c: zero PROP GRE-c: orig PROP BC-b: oned PROP BC-p: asso PROP BC-t: enzy PROP FBA-f: 0
	mnxr189856c3	mnxr189856c3	H(+)[MNXC3] + NADH[MNXC3] + beta-D-fructose[MNXC3] <=> NAD(+)[MNXC3] + D-sorbitol[MNXC3]		KSF55_12380 or KSF55_15875	-99999	99999			sbo/SBO:0000375			REACTION: MNXR189856 PROP BC-b: bidi PROP FBA-c: zero PROP GRE-c: orig PROP BC-p: asso PROP BC-t: enzy PROP FBA-f: 0
	mnxr189862c3	mnxr189862c3	H2O[MNXC3] + sucrose[MNXC3] => D-glucose[MNXC3] + beta-D-fructose[MNXC3]		KSF55_00930 or KSF55_16170	0	99999			sbo/SBO:0000375			REACTION: MNXR189862 PROP FBA-c: zero PROP GRE-c: orig PROP BC-b: oned PROP BC-p: asso PROP BC-t: enzy PROP FBA-f: 0
	mnxr189886c3	mnxr189886c3	H(+)[MNXC3] + UDP[MNXC3] + N-acetyl-D-mannosamine[MNXC3] <=> H2O[MNXC3] + UDP-N-acetyl-alpha-D-glucosamine[MNXC3]		KSF55_05640	-99999	99999			sbo/SBO:0000375			REACTION: MNXR189886 PROP BC-b: bidi PROP FBA-c: zero PROP GRE-c: orig PROP BC-p: asso PROP BC-t: enzy PROP FBA-f: 0
	mnxr189906c3	mnxr189906c3	ITP[MNXC3] + uridine[MNXC3] => UMP[MNXC3] + H(+)[MNXC3] + IDP[MNXC3]		KSF55_07305	0	99999			sbo/SBO:0000375			REACTION: MNXR189906 PROP FBA-c: zero PROP GRE-c: orig PROP BC-b: oned PROP BC-p: asso PROP BC-t: enzy PROP FBA-f: 0
	mnxr190109c3	mnxr190109c3	ATP[MNXC3] + N-acetyl-D-glucosamine[MNXC3] => H(+)[MNXC3] + ADP[MNXC3] + N-acetyl-alpha-D-glucosamine 6-phosphate[MNXC3]		KSF55_16180	0	99999			sbo/SBO:0000375			REACTION: MNXR190109 PROP FBA-c: zero PROP GRE-c: orig PROP BC-b: oned PROP BC-p: asso PROP BC-t: enzy PROP FBA-f: 0
	mnxr190113c2c3	mnxr190113c2c3	PMF[MNXC2] + N-acetyl-beta-neuraminate[MNXC2] => PMF[MNXC3] + N-acetyl-beta-neuraminate[MNXC3]		KSF55_08065 or KSF55_16250	0	99999			sbo/SBO:0000185			REACTION: MNXR190113 PROP FBA-c: zero PROP GRE-c: orig PROP BC-b: oned PROP BC-p: asso PROP BC-t: tran PROP FBA-f: 0
	mnxr190119c3	mnxr190119c3	N-acetyl-beta-neuraminate[MNXC3] => pyruvate[MNXC3] + N-acetyl-D-mannosamine[MNXC3]		KSF55_15985	0	99999			sbo/SBO:0000375			REACTION: MNXR190119 PROP FBA-c: zero PROP GRE-c: orig PROP BC-b: oned PROP BC-p: asso PROP BC-t: enzy PROP FBA-f: 0
	mnxr190121c3	mnxr190121c3	H2O[MNXC3] + phosphoenolpyruvate[MNXC3] + N-acetyl-D-mannosamine[MNXC3] <=> phosphate[MNXC3] + N-acetyl-beta-neuraminate[MNXC3]			-99999	99999			sbo/SBO:0000375			REACTION: MNXR190121 CLASSIFICATION: 2.5.1.56 XREFS: seedR:rxn15255;bigg.reaction:ACNPLYS;bigg.reaction:R_ACNPLYS;biggR:ACNPLYS;biggR:R_ACNPLYS;metacyc.reaction:N-ACETYLNEURAMINATE-SYNTHASE-RXN;metacycR:N-ACETYLNEURAMINATE-SYNTHASE-RXN;seed.reaction:rxn15255 REFERENCE: seedR:rxn15255 PROP BC-b: bidi PROP BC-p: orph PROP FBA-c: zero PROP GRE-c: orig PROP BC-t: enzy PROP FBA-f: 0
	mnxr190163c3	mnxr190163c3	AMP[MNXC3] + ITP[MNXC3] <=> ADP[MNXC3] + IDP[MNXC3]		KSF55_05090	-99999	99999			sbo/SBO:0000375			REACTION: MNXR190163 PROP BC-b: bidi PROP FBA-f: -99999 PROP FBA-c: extr PROP GRE-c: orig PROP BC-p: asso PROP BC-t: enzy
	mnxr190176c3	mnxr190176c3	ATP[MNXC3] + H(+)[MNXC3] + N-acetyl-D-mannosamine[MNXC3] => ADP[MNXC3] + N-acetyl-D-mannosamine 6-phosphate[MNXC3]		KSF55_03795 or KSF55_16335	0	99999			sbo/SBO:0000375			REACTION: MNXR190176 PROP FBA-c: zero PROP GRE-c: orig PROP BC-b: oned PROP BC-p: asso PROP BC-t: enzy PROP FBA-f: 0
	mnxr190194c3	mnxr190194c3	H2O[MNXC3] + diacetylchitobiose-6&apos;-phosphate[MNXC3] => N-acetyl-alpha-D-glucosamine 6-phosphate[MNXC3] + N-acetyl-D-glucosamine[MNXC3]		KSF55_04400	0	99999			sbo/SBO:0000375			REACTION: MNXR190194 PROP FBA-c: zero PROP GRE-c: orig PROP BC-b: oned PROP BC-p: asso PROP BC-t: enzy PROP FBA-f: 0
	mnxr190253c3c2	mnxr190253c3c2	phosphoenolpyruvate[MNXC3] + beta-D-fructose[MNXC2] => pyruvate[MNXC3] + beta-D-fructose 1-phosphate[MNXC3]		(KSF55_03010 and KSF55_03010 and KSF55_03015 and KSF55_03020) or (KSF55_03035 and KSF55_03040 and KSF55_03015 and KSF55_03020) or (KSF55_06060 and KSF55_06065 and KSF55_15850) or (KSF55_15670 and KSF55_15675) or (KSF55_15850 and KSF55_15855 and KSF55_15860)	0	99999			sbo/SBO:0000185			REACTION: MNXR190253 PROP FBA-c: zero PROP GRE-c: orig PROP BC-b: oned PROP BC-p: asso PROP BC-t: tran PROP FBA-f: 0
	mnxr190281c3	mnxr190281c3	ATP[MNXC3] + UTP[MNXC3] + NH4(+)[MNXC3] => phosphate[MNXC3] + CTP[MNXC3] + 2 H(+)[MNXC3] + ADP[MNXC3]		KSF55_02285	0	99999			sbo/SBO:0000375			REACTION: MNXR190281 PROP FBA-c: zero PROP GRE-c: orig PROP BC-b: oned PROP BC-p: asso PROP BC-t: enzy PROP FBA-f: 0
	mnxr190420c2	mnxr190420c2	H2O[MNXC2] + 2&apos;,3&apos;-cyclophospho-AMP[MNXC2] => H(+)[MNXC2] + 3&apos;-AMP[MNXC2]		KSF55_15075	0	99999			sbo/SBO:0000375			REACTION: MNXR190420 PROP FBA-c: zero PROP GRE-c: orig PROP BC-b: oned PROP BC-p: asso PROP BC-t: enzy PROP FBA-f: 0
	mnxr190422c2	mnxr190422c2	H2O[MNXC2] + 2&apos;,3&apos;-cyclophospho-UMP[MNXC2] => H(+)[MNXC2] + 3&apos;-UMP[MNXC2]		KSF55_15075	0	99999			sbo/SBO:0000375			REACTION: MNXR190422 PROP FBA-c: zero PROP GRE-c: orig PROP BC-b: oned PROP BC-p: asso PROP BC-t: enzy PROP FBA-f: 0
	mnxr190432c2c3	mnxr190432c2c3	PMF[MNXC2] + 3&apos;-AMP[MNXC2] <=> PMF[MNXC3] + 3&apos;-AMP[MNXC3]			-99999	99999			sbo/SBO:0000185			REACTION: MNXR190432 XREFS: seedR:rxn05476;bigg.reaction:3AMPt6;bigg.reaction:R_3AMPt6;biggR:3AMPt6;biggR:R_3AMPt6;seed.reaction:rxn05476 REFERENCE: seedR:rxn05476 PROP BC-b: bidi PROP BC-p: orph PROP FBA-c: zero PROP GRE-c: orig PROP BC-t: tran PROP FBA-f: 0
	mnxr190448c2	mnxr190448c2	H2O[MNXC2] + 3&apos;-UMP[MNXC2] => phosphate[MNXC2] + uridine[MNXC2]		KSF55_15075	0	99999			sbo/SBO:0000375			REACTION: MNXR190448 PROP FBA-f: 99998.3690022033 PROP FBA-c: extr PROP GRE-c: orig PROP BC-b: oned PROP BC-p: asso PROP BC-t: enzy
	mnxr190448c3	mnxr190448c3	H2O[MNXC3] + 3&apos;-UMP[MNXC3] <=> phosphate[MNXC3] + uridine[MNXC3]		KSF55_10280	-99999	99999			sbo/SBO:0000375			REACTION: MNXR190448 PROP BC-b: bidi PROP FBA-c: extr PROP GRE-c: orig PROP BC-p: asso PROP FBA-f: -99998.3690022033 PROP BC-t: enzy
	mnxr190450c2	mnxr190450c2	H2O[MNXC2] + 3&apos;-CMP[MNXC2] => phosphate[MNXC2] + cytidine[MNXC2]		KSF55_15075	0	99999			sbo/SBO:0000375			REACTION: MNXR190450 PROP FBA-c: zero PROP GRE-c: orig PROP BC-b: oned PROP BC-p: asso PROP BC-t: enzy PROP FBA-f: 0
	mnxr190450c3	mnxr190450c3	phosphate[MNXC3] + cytidine[MNXC3] <=> H2O[MNXC3] + 3&apos;-CMP[MNXC3]		KSF55_10280	-99999	99999			sbo/SBO:0000375			REACTION: MNXR190450 PROP BC-b: bidi PROP FBA-c: zero PROP GRE-c: orig PROP BC-p: asso PROP BC-t: enzy PROP FBA-f: 0
	mnxr190452c2	mnxr190452c2	H2O[MNXC2] + 3&apos;-AMP[MNXC2] => phosphate[MNXC2] + adenosine[MNXC2]		KSF55_15075	0	99999			sbo/SBO:0000375			REACTION: MNXR190452 PROP FBA-c: zero PROP GRE-c: orig PROP BC-b: oned PROP BC-p: asso PROP BC-t: enzy PROP FBA-f: 0
	mnxr190452c3	mnxr190452c3	H2O[MNXC3] + 3&apos;-AMP[MNXC3] <=> phosphate[MNXC3] + adenosine[MNXC3]		KSF55_10280	-99999	99999			sbo/SBO:0000375			REACTION: MNXR190452 PROP BC-b: bidi PROP FBA-c: zero PROP GRE-c: orig PROP BC-p: asso PROP BC-t: enzy PROP FBA-f: 0
	mnxr190454c2	mnxr190454c2	H2O[MNXC2] + 3&apos;-GMP[MNXC2] => phosphate[MNXC2] + guanosine[MNXC2]		KSF55_15075	0	99999			sbo/SBO:0000375			REACTION: MNXR190454 PROP FBA-c: zero PROP GRE-c: orig PROP BC-b: oned PROP BC-p: asso PROP BC-t: enzy PROP FBA-f: 0
	mnxr190454c3	mnxr190454c3	phosphate[MNXC3] + guanosine[MNXC3] <=> H2O[MNXC3] + 3&apos;-GMP[MNXC3]		KSF55_10280	-99999	99999			sbo/SBO:0000375			REACTION: MNXR190454 PROP BC-b: bidi PROP FBA-c: zero PROP GRE-c: orig PROP BC-p: asso PROP BC-t: enzy PROP FBA-f: 0
	mnxr190464c2c3	mnxr190464c2c3	PMF[MNXC2] + 3&apos;-UMP[MNXC2] <=> PMF[MNXC3] + 3&apos;-UMP[MNXC3]			-99999	99999			sbo/SBO:0000185			REACTION: MNXR190464 XREFS: seedR:rxn05480;bigg.reaction:3UMPt6;bigg.reaction:R_3UMPt6;biggR:3UMPt6;biggR:R_3UMPt6;seed.reaction:rxn05480 REFERENCE: seedR:rxn05480 PROP BC-b: bidi PROP BC-p: orph PROP FBA-c: extr PROP GRE-c: orig PROP FBA-f: -99998.3690022033 PROP BC-t: tran
	mnxr190480c3	mnxr190480c3	H2O[MNXC3] + salicin-6-phosphate[MNXC3] => D-glucose 6-phosphate[MNXC3] + salicyl alcohol[MNXC3]		KSF55_12610 or KSF55_16140	0	99999			sbo/SBO:0000375			REACTION: MNXR190480 PROP FBA-c: zero PROP GRE-c: orig PROP BC-b: oned PROP BC-p: asso PROP BC-t: enzy PROP FBA-f: 0
	mnxr190488c3	mnxr190488c3	ATP[MNXC3] + adenosine 5&apos;-phosphosulfate[MNXC3] <=> H(+)[MNXC3] + ADP[MNXC3] + 3&apos;-phosphoadenylyl sulfate[MNXC3]		KSF55_05735 or KSF55_06515	-99999	99999			sbo/SBO:0000375			REACTION: MNXR190488 PROP BC-b: bidi PROP FBA-c: zero PROP GRE-c: orig PROP BC-p: asso PROP BC-t: enzy PROP FBA-f: 0
	mnxr190490c3	mnxr190490c3	H2O[MNXC3] + arbutin 6-phosphate[MNXC3] => hydroquinone[MNXC3] + D-glucose 6-phosphate[MNXC3]		KSF55_12610 or KSF55_16140	0	99999			sbo/SBO:0000375			REACTION: MNXR190490 PROP FBA-c: zero PROP GRE-c: orig PROP BC-b: oned PROP BC-p: asso PROP BC-t: enzy PROP FBA-f: 0
	mnxr190509c3	mnxr190509c3	H(+)[MNXC3] + NADH[MNXC3] + acetyl-CoA[MNXC3] <=> NAD(+)[MNXC3] + CoA[MNXC3] + acetaldehyde[MNXC3]		KSF55_01620 or KSF55_16350	-99999	99999			sbo/SBO:0000375			REACTION: MNXR190509 PROP BC-b: bidi PROP GRE-c: orig PROP BC-p: asso PROP FBA-c: nonz PROP FBA-f: -15622.49335729 PROP BC-t: enzy
	mnxr190515c3	mnxr190515c3	ATP[MNXC3] + hydrogencarbonate[MNXC3] + acetyl-CoA[MNXC3] <=> phosphate[MNXC3] + H(+)[MNXC3] + ADP[MNXC3] + malonyl-CoA[MNXC3]		(KSF55_02140 and KSF55_07805) or (KSF55_03050 and KSF55_07795 and KSF55_07800 and KSF55_07805) or (KSF55_07785 and KSF55_07795 and KSF55_07800 and KSF55_07805) or (KSF55_07800 and KSF55_04270 and KSF55_07795 and KSF55_07805 and KSF55_10725)	-99999	99999			sbo/SBO:0000375			REACTION: MNXR190515 PROP BC-b: bidi PROP FBA-c: zero PROP GRE-c: orig PROP BC-p: asso PROP BC-t: enzy PROP FBA-f: 0
	mnxr190529c2c3	mnxr190529c2c3	phosphoenolpyruvate[MNXC3] + N-acetyl-D-glucosamine[MNXC2] => pyruvate[MNXC3] + N-acetyl-alpha-D-glucosamine 6-phosphate[MNXC3]		(KSF55_04385 and KSF55_06060 and KSF55_06065 and KSF55_13355) or (KSF55_06060 and KSF55_06065 and KSF55_15590)	0	99999			sbo/SBO:0000185			REACTION: MNXR190529 PROP FBA-c: zero PROP GRE-c: orig PROP BC-b: oned PROP BC-p: asso PROP BC-t: tran PROP FBA-f: 0
	mnxr190531c3	mnxr190531c3	L-glutamate[MNXC3] + acetyl-CoA[MNXC3] => CoA[MNXC3] + H(+)[MNXC3] + N-acetyl-L-glutamate[MNXC3]		KSF55_02450 or KSF55_02455	0	99999			sbo/SBO:0000375			REACTION: MNXR190531 PROP FBA-c: zero PROP GRE-c: orig PROP BC-b: oned PROP BC-p: asso PROP BC-t: enzy PROP FBA-f: 0
	mnxr190535c2c3	mnxr190535c2c3	2 H(+)[MNXC3] + phosphoenolpyruvate[MNXC3] + N-acetyl-D-mannosamine[MNXC2] => pyruvate[MNXC3] + N-acetyl-D-mannosamine 6-phosphate[MNXC3]		KSF55_03015 and KSF55_03020 and KSF55_03040 and KSF55_06060 and KSF55_06065	0	99999			sbo/SBO:0000185			REACTION: MNXR190535 PROP FBA-c: zero PROP GRE-c: orig PROP BC-b: oned PROP BC-p: asso PROP BC-t: tran PROP FBA-f: 0
	mnxr190537c2c3	mnxr190537c2c3	PMF[MNXC2] + N-acetyl-D-mannosamine[MNXC2] => PMF[MNXC3] + N-acetyl-D-mannosamine[MNXC3]			0	99999			sbo/SBO:0000185			REACTION: MNXR190537 XREFS: seedR:rxn05486;bigg.reaction:ACMANAt2;bigg.reaction:R_ACMANAt2;biggR:ACMANAt2;biggR:R_ACMANAt2;seed.reaction:rxn05486 REFERENCE: seedR:rxn05486 PROP BC-p: orph PROP FBA-c: zero PROP GRE-c: orig PROP BC-b: oned PROP BC-t: tran PROP FBA-f: 0
	mnxr190571c3	mnxr190571c3	ATP[MNXC3] + CoA[MNXC3] + acetate[MNXC3] => AMP[MNXC3] + acetyl-CoA[MNXC3] + diphosphate[MNXC3]		KSF55_01380	0	99999			sbo/SBO:0000375			REACTION: MNXR190571 PROP FBA-f: -0.109010964792105 PROP GRE-c: orig PROP BC-b: oned PROP BC-p: asso PROP FBA-c: nonz PROP BC-t: enzy
	mnxr190575c3	mnxr190575c3	H2O[MNXC3] + H(+)[MNXC3] + adenosine[MNXC3] => NH4(+)[MNXC3] + inosine[MNXC3]		KSF55_03560	0	99999			sbo/SBO:0000375			REACTION: MNXR190575 PROP FBA-f: -0.040810986814904 PROP GRE-c: orig PROP BC-b: oned PROP BC-p: asso PROP FBA-c: nonz PROP BC-t: enzy
	mnxr190581c3	mnxr190581c3	ADP[MNXC3] + GDP[MNXC3] <=> GTP[MNXC3] + AMP[MNXC3]		KSF55_05090	-99999	99999			sbo/SBO:0000375			REACTION: MNXR190581 PROP BC-b: bidi PROP FBA-c: extr PROP GRE-c: orig PROP FBA-f: 99999 PROP BC-p: asso PROP BC-t: enzy
	mnxr190585c3	mnxr190585c3	ATP[MNXC3] + adenosine[MNXC3] => AMP[MNXC3] + H(+)[MNXC3] + ADP[MNXC3]		KSF55_05090 or KSF55_06355 or KSF55_09520	0	99999			sbo/SBO:0000375			REACTION: MNXR190585 PROP FBA-c: zero PROP GRE-c: orig PROP BC-b: oned PROP BC-p: asso PROP BC-t: enzy PROP FBA-f: 0
	mnxr190591c3	mnxr190591c3	H2O[MNXC3] + adenosine[MNXC3] => adenine[MNXC3] + D-ribose[MNXC3]		KSF55_01805 or KSF55_12805	0	99999			sbo/SBO:0000375			REACTION: MNXR190591 PROP FBA-c: zero PROP GRE-c: orig PROP BC-b: oned PROP BC-p: asso PROP BC-t: enzy PROP FBA-f: 0
	mnxr190595c2c3	mnxr190595c2c3	PMF[MNXC2] + adenosine[MNXC2] <=> PMF[MNXC3] + adenosine[MNXC3]		KSF55_14290 or KSF55_16765	-99999	99999			sbo/SBO:0000185			REACTION: MNXR190595 PROP BC-b: bidi PROP FBA-c: zero PROP GRE-c: orig PROP BC-p: asso PROP BC-t: tran PROP FBA-f: 0
	mnxr190607c3	mnxr190607c3	adenine[MNXC3] + 5-phospho-alpha-D-ribose 1-diphosphate[MNXC3] => AMP[MNXC3] + diphosphate[MNXC3]		KSF55_02230 or KSF55_09480	0	99999			sbo/SBO:0000375			REACTION: MNXR190607 PROP FBA-c: zero PROP GRE-c: orig PROP BC-b: oned PROP BC-p: asso PROP BC-t: enzy PROP FBA-f: 0
	mnxr190611c3	mnxr190611c3	H2O[MNXC3] + S-adenosyl-L-homocysteine[MNXC3] <=> L-homocysteine[MNXC3] + adenosine[MNXC3]		KSF55_09905	-99999	99999			sbo/SBO:0000375			REACTION: MNXR190611 PROP BC-b: bidi PROP FBA-f: -1.09999964479357e-05 PROP GRE-c: orig PROP BC-p: asso PROP FBA-c: nonz PROP BC-t: enzy
	mnxr190613c3	mnxr190613c3	N6-(1,2-Dicarboxyethyl)-AMP[MNXC3] <=> AMP[MNXC3] + 4 H(+)[MNXC3] + fumarate[MNXC3]		KSF55_14565	-99999	99999			sbo/SBO:0000375			REACTION: MNXR190613 PROP BC-b: bidi PROP GRE-c: orig PROP FBA-f: 0.434865859730053 PROP BC-p: asso PROP FBA-c: nonz PROP BC-t: enzy
	mnxr190617c3	mnxr190617c3	acetate[MNXC3] + alpha-D-glucosamine 6-phosphate[MNXC3] <=> H2O[MNXC3] + N-acetyl-alpha-D-glucosamine 6-phosphate[MNXC3]		KSF55_02645	-99999	99999			sbo/SBO:0000375			REACTION: MNXR190617 PROP BC-b: bidi PROP FBA-c: zero PROP GRE-c: orig PROP BC-p: asso PROP BC-t: enzy PROP FBA-f: 0
	mnxr190625c3	mnxr190625c3	(6S)-10-formyltetrahydrofolate[MNXC3] + 5-amino-1-(5-phospho-beta-D-ribosyl)imidazole-4-carboxamide[MNXC3] <=> (6S)-5,6,7,8-tetrahydrofolate[MNXC3] + 5-formamido-1-(5-phospho-D-ribosyl)imidazole-4-carboxamide[MNXC3]		KSF55_12300	-99999	99999			sbo/SBO:0000375			REACTION: MNXR190625 PROP BC-b: bidi PROP GRE-c: orig PROP FBA-f: 0.732887763500912 PROP BC-p: asso PROP FBA-c: nonz PROP BC-t: enzy
	mnxr190634c3	mnxr190634c3	NAD(+)[MNXC3] + CoA[MNXC3] + 2-oxoglutarate[MNXC3] => NADH[MNXC3] + CO2[MNXC3] + succinyl-CoA[MNXC3]		KSF55_05975 and KSF55_09790	0	99999			sbo/SBO:0000375			REACTION: MNXR190634 PROP FBA-c: zero PROP GRE-c: orig PROP BC-b: oned PROP BC-p: asso PROP BC-t: enzy PROP FBA-f: 0
	mnxr190640c3	mnxr190640c3	H2O[MNXC3] + D-alanyl-D-alanine[MNXC3] => 2 D-alanine[MNXC3]		KSF55_03890 or KSF55_10775	0	99999			sbo/SBO:0000375			REACTION: MNXR190640 PROP FBA-c: zero PROP GRE-c: orig PROP BC-b: oned PROP BC-p: asso PROP BC-t: enzy PROP FBA-f: 0
	mnxr190644c3	mnxr190644c3	phosphate[MNXC3] + H(+)[MNXC3] + ADP[MNXC3] + D-alanyl-D-alanine[MNXC3] <=> ATP[MNXC3] + 2 D-alanine[MNXC3]		KSF55_10775	-99999	99999			sbo/SBO:0000375			REACTION: MNXR190644 PROP BC-b: bidi PROP FBA-c: zero PROP GRE-c: orig PROP BC-p: asso PROP BC-t: enzy PROP FBA-f: 0
	mnxr190648c2c3	mnxr190648c2c3	PMF[MNXC2] + (2S)-2-acetolactate[MNXC2] <=> PMF[MNXC3] + (2S)-2-acetolactate[MNXC3]			-99999	99999			sbo/SBO:0000185			REACTION: MNXR190648 XREFS: seedR:rxn10438;bigg.reaction:ALACt2r;bigg.reaction:R_ALACt2r;biggR:ALACt2r;biggR:R_ALACt2r;seed.reaction:rxn10438 REFERENCE: seedR:rxn10438 PROP BC-b: bidi PROP BC-p: orph PROP FBA-c: zero PROP GRE-c: orig PROP BC-t: tran PROP FBA-f: 0
	mnxr190678c3	mnxr190678c3	5-phospho-alpha-D-ribose 1-diphosphate[MNXC3] + anthranilate[MNXC3] => diphosphate[MNXC3] + N-(5-phospho-beta-D-ribosyl)anthranilate[MNXC3]		KSF55_07700	0	99999			sbo/SBO:0000375			REACTION: MNXR190678 PROP GRE-c: orig PROP BC-b: oned PROP BC-p: asso PROP FBA-f: 0.0486999842743273 PROP FBA-c: nonz PROP BC-t: enzy
	mnxr190690c3	mnxr190690c3	H2O[MNXC3] + acetyl-CoA[MNXC3] + (S)-2,3,4,5-tetrahydrodipicolinate[MNXC3] => CoA[MNXC3] + L-2-acetamido-6-oxoheptanedioate[MNXC3]		KSF55_10410	0	99999			sbo/SBO:0000375			REACTION: MNXR190690 PROP FBA-c: zero PROP GRE-c: orig PROP BC-b: oned PROP BC-p: asso PROP BC-t: enzy PROP FBA-f: 0
	mnxr190696c3	mnxr190696c3	diphosphate[MNXC3] + 3&apos;-dephospho-CoA[MNXC3] <=> ATP[MNXC3] + H(+)[MNXC3] + (R)-4&apos;-phosphopantetheine[MNXC3]		KSF55_09720	-99999	99999			sbo/SBO:0000375			REACTION: MNXR190696 PROP BC-b: bidi PROP FBA-c: zero PROP GRE-c: orig PROP BC-p: asso PROP BC-t: enzy PROP FBA-f: 0
	mnxr190718c3	mnxr190718c3	ATP[MNXC3] + GDP[MNXC3] <=> GTP[MNXC3] + ADP[MNXC3]		KSF55_01190 or KSF55_05090	-99999	99999			sbo/SBO:0000375			REACTION: MNXR190718 PROP BC-b: bidi PROP FBA-f: -99999 PROP FBA-c: extr PROP GRE-c: orig PROP BC-p: asso PROP BC-t: enzy
	mnxr190730c3	mnxr190730c3	L-glutamate[MNXC3] + (S)-3-methyl-2-oxopentanoate[MNXC3] <=> L-isoleucine[MNXC3] + 2-oxoglutarate[MNXC3]		KSF55_10945	-99999	99999			sbo/SBO:0000375			REACTION: MNXR190730 PROP BC-b: bidi PROP FBA-c: zero PROP GRE-c: orig PROP BC-p: asso PROP BC-t: enzy PROP FBA-f: 0
	mnxr190814c3	mnxr190814c3	H2O[MNXC3] + CMP[MNXC3] + H(+)[MNXC3] => UMP[MNXC3] + NH4(+)[MNXC3]		KSF55_09705	0	99999			sbo/SBO:0000375			REACTION: MNXR190814 PROP FBA-c: zero PROP GRE-c: orig PROP BC-b: oned PROP BC-p: asso PROP BC-t: enzy PROP FBA-f: 0
	mnxr190816c3	mnxr190816c3	H2O[MNXC3] + CMP[MNXC3] + 2 H(+)[MNXC3] => alpha-D-ribose 5-phosphate[MNXC3] + cytosine[MNXC3]			0	99999			rhea/30075;sbo/SBO:0000375			REACTION: MNXR190816 CLASSIFICATION: 3.2.2.10 XREFS: rheaR:30075;bigg.reaction:CMPN;bigg.reaction:R_CMPN;biggR:CMPN;biggR:R_CMPN;kegg.reaction:R00510;keggR:R00510;metacyc.reaction:RXN-14065;metacycR:RXN-14065;rhea:30075;rhea:30076;rhea:30077;rhea:30078;rheaR:30076;rheaR:30077;rheaR:30078;seed.reaction:rxn00362;seed.reaction:rxn15049;seedR:rxn00362;seedR:rxn15049 REFERENCE: rheaR:30075 PROP BC-p: …
	mnxr190818c2c3	mnxr190818c2c3	PMF[MNXC2] + CMP[MNXC2] <=> CMP[MNXC3] + PMF[MNXC3]			-99999	99999			sbo/SBO:0000185			REACTION: MNXR190818 XREFS: seedR:rxn05525;bigg.reaction:CMPt6;bigg.reaction:R_CMPt6;biggR:CMPt6;biggR:R_CMPt6;seed.reaction:rxn05525 REFERENCE: seedR:rxn05525 PROP BC-b: bidi PROP BC-p: orph PROP FBA-c: zero PROP GRE-c: orig PROP BC-t: tran PROP FBA-f: 0
	mnxr190850c3	mnxr190850c3	ATP[MNXC3] + H2O[MNXC3] + L-glutamine[MNXC3] + UTP[MNXC3] => phosphate[MNXC3] + L-glutamate[MNXC3] + CTP[MNXC3] + 2 H(+)[MNXC3] + ADP[MNXC3]		KSF55_02285	0	99999			sbo/SBO:0000375			REACTION: MNXR190850 PROP FBA-c: zero PROP GRE-c: orig PROP BC-b: oned PROP BC-p: asso PROP BC-t: enzy PROP FBA-f: 0
	mnxr190858c3	mnxr190858c3	H2O[MNXC3] + cytidine[MNXC3] => D-ribose[MNXC3] + cytosine[MNXC3]		KSF55_01805	0	99999			sbo/SBO:0000375			REACTION: MNXR190858 PROP FBA-c: zero PROP GRE-c: orig PROP BC-b: oned PROP BC-p: asso PROP BC-t: enzy PROP FBA-f: 0
	mnxr190860c3	mnxr190860c3	ATP[MNXC3] + cytidine[MNXC3] => CMP[MNXC3] + H(+)[MNXC3] + ADP[MNXC3]		KSF55_07305	0	99999			sbo/SBO:0000375			REACTION: MNXR190860 PROP FBA-c: zero PROP GRE-c: orig PROP BC-b: oned PROP BC-p: asso PROP BC-t: enzy PROP FBA-f: 0
	mnxr190862c3	mnxr190862c3	GTP[MNXC3] + cytidine[MNXC3] => CMP[MNXC3] + H(+)[MNXC3] + GDP[MNXC3]		KSF55_07305	0	99999			sbo/SBO:0000375			REACTION: MNXR190862 PROP FBA-c: zero PROP GRE-c: orig PROP BC-b: oned PROP BC-p: asso PROP BC-t: enzy PROP FBA-f: 0
	mnxr190866c2c3	mnxr190866c2c3	PMF[MNXC2] + cytidine[MNXC2] <=> PMF[MNXC3] + cytidine[MNXC3]		KSF55_14290	-99999	99999			sbo/SBO:0000185			REACTION: MNXR190866 PROP BC-b: bidi PROP FBA-c: zero PROP GRE-c: orig PROP BC-p: asso PROP BC-t: tran PROP FBA-f: 0
	mnxr190868c2c3	mnxr190868c2c3	Na(+)[MNXC2] + cytidine[MNXC2] => Na(+)[MNXC3] + cytidine[MNXC3]		KSF55_14290	0	99999			sbo/SBO:0000185			REACTION: MNXR190868 PROP FBA-c: zero PROP GRE-c: orig PROP BC-b: oned PROP BC-p: asso PROP BC-t: tran PROP FBA-f: 0
	mnxr190870c3	mnxr190870c3	ADP[MNXC3] + CDP[MNXC3] <=> ATP[MNXC3] + CMP[MNXC3]		KSF55_08685	-99999	99999			sbo/SBO:0000375			REACTION: MNXR190870 PROP BC-b: bidi PROP FBA-c: zero PROP GRE-c: orig PROP BC-p: asso PROP BC-t: enzy PROP FBA-f: 0
	mnxr190874c3	mnxr190874c3	H(+)[MNXC3] + meso-2,6-diaminoheptanedioate[MNXC3] => L-lysine[MNXC3] + CO2[MNXC3]		KSF55_07950	0	99999			sbo/SBO:0000375			REACTION: MNXR190874 PROP GRE-c: orig PROP BC-b: oned PROP BC-p: asso PROP FBA-f: -0.262999915081309 PROP FBA-c: nonz PROP BC-t: enzy
	mnxr190882c3	mnxr190882c3	dATP[MNXC3] + cytidine[MNXC3] => CMP[MNXC3] + H(+)[MNXC3] + dADP[MNXC3]		KSF55_07305	0	99999			sbo/SBO:0000375			REACTION: MNXR190882 PROP FBA-c: zero PROP GRE-c: orig PROP BC-b: oned PROP BC-p: asso PROP BC-t: enzy PROP FBA-f: 0
	mnxr190884c3	mnxr190884c3	dATP[MNXC3] + uridine[MNXC3] => UMP[MNXC3] + H(+)[MNXC3] + dADP[MNXC3]		KSF55_07305	0	99999			sbo/SBO:0000375			REACTION: MNXR190884 PROP FBA-c: zero PROP GRE-c: orig PROP BC-b: oned PROP BC-p: asso PROP BC-t: enzy PROP FBA-f: 0
	mnxr190886c3	mnxr190886c3	H(+)[MNXC3] + D-ribulose 5-phosphate[MNXC3] => formate[MNXC3] + 2-hydroxy-3-oxobutyl phosphate[MNXC3]		KSF55_06700	0	99999			sbo/SBO:0000375			REACTION: MNXR190886 PROP GRE-c: orig PROP BC-b: oned PROP FBA-f: -2.19999928958714e-05 PROP BC-p: asso PROP FBA-c: nonz PROP BC-t: enzy
	mnxr190894c3	mnxr190894c3	dCTP[MNXC3] + cytidine[MNXC3] => CMP[MNXC3] + H(+)[MNXC3] + dCDP[MNXC3]		KSF55_07305	0	99999			sbo/SBO:0000375			REACTION: MNXR190894 PROP FBA-c: zero PROP GRE-c: orig PROP BC-b: oned PROP BC-p: asso PROP BC-t: enzy PROP FBA-f: 0
	mnxr190896c3	mnxr190896c3	dCTP[MNXC3] + uridine[MNXC3] => UMP[MNXC3] + H(+)[MNXC3] + dCDP[MNXC3]		KSF55_07305	0	99999			sbo/SBO:0000375			REACTION: MNXR190896 PROP FBA-c: zero PROP GRE-c: orig PROP BC-b: oned PROP BC-p: asso PROP BC-t: enzy PROP FBA-f: 0
	mnxr190904c3	mnxr190904c3	dGTP[MNXC3] + cytidine[MNXC3] => CMP[MNXC3] + H(+)[MNXC3] + dGDP[MNXC3]		KSF55_07305	0	99999			sbo/SBO:0000375			REACTION: MNXR190904 PROP FBA-c: zero PROP GRE-c: orig PROP BC-b: oned PROP BC-p: asso PROP BC-t: enzy PROP FBA-f: 0
	mnxr190906c3	mnxr190906c3	dGTP[MNXC3] + uridine[MNXC3] => UMP[MNXC3] + H(+)[MNXC3] + dGDP[MNXC3]		KSF55_07305	0	99999			sbo/SBO:0000375			REACTION: MNXR190906 PROP FBA-c: zero PROP GRE-c: orig PROP BC-b: oned PROP BC-p: asso PROP BC-t: enzy PROP FBA-f: 0
	mnxr190914c3	mnxr190914c3	NADP(+)[MNXC3] + (6S)-5,6,7,8-tetrahydrofolate[MNXC3] <=> H(+)[MNXC3] + NADPH[MNXC3] + 7,8-dihydrofolate[MNXC3]		KSF55_07775 or KSF55_08630	-99999	99999			sbo/SBO:0000375			REACTION: MNXR190914 PROP BC-b: bidi PROP FBA-c: zero PROP GRE-c: orig PROP BC-p: asso PROP BC-t: enzy PROP FBA-f: 0
	mnxr190938c3	mnxr190938c3	ATP[MNXC3] + H2O[MNXC3] + L-glutamine[MNXC3] + deamido-NAD(+)[MNXC3] => AMP[MNXC3] + NAD(+)[MNXC3] + L-glutamate[MNXC3] + H(+)[MNXC3] + diphosphate[MNXC3]		KSF55_02665	0	99999			sbo/SBO:0000375			REACTION: MNXR190938 PROP FBA-c: zero PROP GRE-c: orig PROP BC-b: oned PROP BC-p: asso PROP BC-t: enzy PROP FBA-f: 0
	mnxr190944c3	mnxr190944c3	ATP[MNXC3] + 3&apos;-dephospho-CoA[MNXC3] => CoA[MNXC3] + H(+)[MNXC3] + ADP[MNXC3]		KSF55_07060	0	99999			sbo/SBO:0000375			REACTION: MNXR190944 PROP FBA-c: zero PROP GRE-c: orig PROP BC-b: oned PROP BC-p: asso PROP BC-t: enzy PROP FBA-f: 0
	mnxr190948c3	mnxr190948c3	dTTP[MNXC3] + cytidine[MNXC3] => CMP[MNXC3] + H(+)[MNXC3] + dTDP[MNXC3]		KSF55_07305	0	99999			sbo/SBO:0000375			REACTION: MNXR190948 PROP FBA-c: zero PROP GRE-c: orig PROP BC-b: oned PROP BC-p: asso PROP BC-t: enzy PROP FBA-f: 0
	mnxr190950c3	mnxr190950c3	dTTP[MNXC3] + uridine[MNXC3] => UMP[MNXC3] + H(+)[MNXC3] + dTDP[MNXC3]		KSF55_07305	0	99999			sbo/SBO:0000375			REACTION: MNXR190950 PROP FBA-c: zero PROP GRE-c: orig PROP BC-b: oned PROP BC-p: asso PROP BC-t: enzy PROP FBA-f: 0
	mnxr190952c3	mnxr190952c3	dUTP[MNXC3] + cytidine[MNXC3] => CMP[MNXC3] + H(+)[MNXC3] + dUDP[MNXC3]		KSF55_07305	0	99999			sbo/SBO:0000375			REACTION: MNXR190952 PROP FBA-c: zero PROP GRE-c: orig PROP BC-b: oned PROP BC-p: asso PROP BC-t: enzy PROP FBA-f: 0
	mnxr190954c3	mnxr190954c3	dUTP[MNXC3] + uridine[MNXC3] => UMP[MNXC3] + H(+)[MNXC3] + dUDP[MNXC3]		KSF55_07305	0	99999			sbo/SBO:0000375			REACTION: MNXR190954 PROP FBA-c: zero PROP GRE-c: orig PROP BC-b: oned PROP BC-p: asso PROP BC-t: enzy PROP FBA-f: 0
	mnxr190984c3	mnxr190984c3	H2O[MNXC3] + tetradecanoyl-CoA[MNXC3] => CoA[MNXC3] + H(+)[MNXC3] + tetradecanoate[MNXC3]		KSF55_15620	0	99999			sbo/SBO:0000375			REACTION: MNXR190984 PROP FBA-c: zero PROP GRE-c: orig PROP BC-b: oned PROP BC-p: asso PROP BC-t: enzy PROP FBA-f: 0
	mnxr190986c3	mnxr190986c3	H2O[MNXC3] + hexadecanoyl-CoA[MNXC3] => CoA[MNXC3] + H(+)[MNXC3] + hexadecanoate[MNXC3]		KSF55_15620	0	99999			sbo/SBO:0000375			REACTION: MNXR190986 PROP FBA-c: zero PROP GRE-c: orig PROP BC-b: oned PROP BC-p: asso PROP BC-t: enzy PROP FBA-f: 0
	mnxr191004c3	mnxr191004c3	AMP[MNXC3] + diphosphate[MNXC3] + tetradecanoyl-CoA[MNXC3] <=> ATP[MNXC3] + CoA[MNXC3] + tetradecanoate[MNXC3]		KSF55_01380 or KSF55_15625	-99999	99999			sbo/SBO:0000375			REACTION: MNXR191004 PROP BC-b: bidi PROP FBA-c: zero PROP GRE-c: orig PROP BC-p: asso PROP BC-t: enzy PROP FBA-f: 0
	mnxr191006c3c2	mnxr191006c3c2	ATP[MNXC3] + CoA[MNXC3] + PMF[MNXC2] + tetradecanoate[MNXC2] => AMP[MNXC3] + PMF[MNXC3] + diphosphate[MNXC3] + tetradecanoyl-CoA[MNXC3]		KSF55_15625	0	99999			sbo/SBO:0000185			REACTION: MNXR191006 PROP FBA-c: zero PROP GRE-c: orig PROP BC-b: oned PROP BC-p: asso PROP BC-t: tran PROP FBA-f: 0
	mnxr191008c3	mnxr191008c3	ATP[MNXC3] + CoA[MNXC3] + hexadecanoate[MNXC3] <=> AMP[MNXC3] + diphosphate[MNXC3] + hexadecanoyl-CoA[MNXC3]		KSF55_15625	-99999	99999			sbo/SBO:0000375			REACTION: MNXR191008 PROP BC-b: bidi PROP FBA-c: zero PROP GRE-c: orig PROP BC-p: asso PROP BC-t: enzy PROP FBA-f: 0
	mnxr191010c2c3	mnxr191010c2c3	ATP[MNXC3] + CoA[MNXC3] + PMF[MNXC2] + hexadecanoate[MNXC2] => AMP[MNXC3] + PMF[MNXC3] + diphosphate[MNXC3] + hexadecanoyl-CoA[MNXC3]		KSF55_15625	0	99999			sbo/SBO:0000185			REACTION: MNXR191010 PROP FBA-c: zero PROP GRE-c: orig PROP BC-b: oned PROP BC-p: asso PROP BC-t: tran PROP FBA-f: 0
	mnxr191012c3	mnxr191012c3	AMP[MNXC3] + diphosphate[MNXC3] + (9Z)-hexadecenoyl-CoA[MNXC3] <=> ATP[MNXC3] + CoA[MNXC3] + (9Z)-hexadecenoate[MNXC3]		KSF55_01380 or KSF55_15625	-99999	99999			sbo/SBO:0000375			REACTION: MNXR191012 PROP BC-b: bidi PROP FBA-c: zero PROP GRE-c: orig PROP BC-p: asso PROP BC-t: enzy PROP FBA-f: 0
	mnxr191014c3c2	mnxr191014c3c2	ATP[MNXC3] + CoA[MNXC3] + PMF[MNXC2] + (9Z)-hexadecenoate[MNXC2] => AMP[MNXC3] + PMF[MNXC3] + diphosphate[MNXC3] + (9Z)-hexadecenoyl-CoA[MNXC3]		KSF55_15625	0	99999			sbo/SBO:0000185			REACTION: MNXR191014 PROP FBA-c: zero PROP GRE-c: orig PROP BC-b: oned PROP BC-p: asso PROP BC-t: tran PROP FBA-f: 0
	mnxr191073c3	mnxr191073c3	beta-D-fructose 1-phosphate[MNXC3] <=> D-glyceraldehyde[MNXC3] + dihydroxyacetone phosphate[MNXC3]		KSF55_01625	-99999	99999			sbo/SBO:0000375			REACTION: MNXR191073 PROP BC-b: bidi PROP FBA-c: zero PROP GRE-c: orig PROP BC-p: asso PROP BC-t: enzy PROP FBA-f: 0
	mnxr191079c3c2	mnxr191079c3c2	GTP[MNXC3] + H2O[MNXC3] + Fe(2+)[MNXC2] => Fe(2+)[MNXC3] + phosphate[MNXC3] + H(+)[MNXC3] + GDP[MNXC3]		KSF55_06865	0	99999			sbo/SBO:0000185			REACTION: MNXR191079 PROP FBA-c: zero PROP GRE-c: orig PROP BC-b: oned PROP BC-p: asso PROP BC-t: tran PROP FBA-f: 0
	mnxr191095c3	mnxr191095c3	H2O[MNXC3] + (6S)-10-formyltetrahydrofolate[MNXC3] => H(+)[MNXC3] + formate[MNXC3] + (6S)-5,6,7,8-tetrahydrofolate[MNXC3]		KSF55_12305	0	99999			sbo/SBO:0000375			REACTION: MNXR191095 PROP FBA-c: zero PROP GRE-c: orig PROP BC-b: oned PROP BC-p: asso PROP BC-t: enzy PROP FBA-f: 0
	mnxr191099c3	mnxr191099c3	phosphate[MNXC3] + ADP[MNXC3] + (6S)-10-formyltetrahydrofolate[MNXC3] <=> ATP[MNXC3] + formate[MNXC3] + (6S)-5,6,7,8-tetrahydrofolate[MNXC3]		KSF55_07475 or KSF55_08260	-99999	99999			sbo/SBO:0000375			REACTION: MNXR191099 PROP BC-b: bidi PROP FBA-c: extr PROP GRE-c: orig PROP FBA-f: 99999 PROP BC-p: asso PROP BC-t: enzy
	mnxr191105c3	mnxr191105c3	NADP(+)[MNXC3] + beta-D-glucose 6-phosphate[MNXC3] => H(+)[MNXC3] + NADPH[MNXC3] + 6-phospho-D-glucono-1,5-lactone[MNXC3]		KSF55_12175	0	99999			sbo/SBO:0000375			REACTION: MNXR191105 PROP FBA-f: -99999 PROP FBA-c: extr PROP GRE-c: orig PROP BC-b: oned PROP BC-p: asso PROP BC-t: enzy
	mnxr191107c3	mnxr191107c3	beta-D-glucose 6-phosphate[MNXC3] <=> D-glucose 6-phosphate[MNXC3]		KSF55_11330	-99999	99999			sbo/SBO:0000375			REACTION: MNXR191107 PROP BC-b: bidi PROP FBA-f: -99999 PROP FBA-c: extr PROP GRE-c: orig PROP BC-p: asso PROP BC-t: enzy
	mnxr191133c3c2	mnxr191133c3c2	ATP[MNXC3] + H2O[MNXC3] + L-Leucine[MNXC2] => phosphate[MNXC3] + H(+)[MNXC3] + ADP[MNXC3] + L-Leucine[MNXC3]		KSF55_04050 or KSF55_09625 or KSF55_10590 or KSF55_10595 or (KSF55_13400 and KSF55_13405 and KSF55_13410 and KSF55_13415 and KSF55_13420) or KSF55_14335	0	99999			sbo/SBO:0000185			REACTION: MNXR191133 PROP FBA-c: zero PROP GRE-c: orig PROP BC-b: oned PROP BC-p: asso PROP BC-t: tran PROP FBA-f: 0
	mnxr191135c2c3	mnxr191135c2c3	PMF[MNXC2] + L-Leucine[MNXC2] <=> PMF[MNXC3] + L-Leucine[MNXC3]		KSF55_01875 or KSF55_10030 or KSF55_15370	-99999	99999			sbo/SBO:0000185			REACTION: MNXR191135 PROP BC-b: bidi PROP FBA-c: zero PROP GRE-c: orig PROP BC-p: asso PROP BC-t: tran PROP FBA-f: 0
	mnxr191159c3	mnxr191159c3	ADP[MNXC3] + (2R)-3-phospho-glyceroyl phosphate[MNXC3] <=> ATP[MNXC3] + (2R)-3-phosphoglycerate[MNXC3]		KSF55_03995	-99999	99999			sbo/SBO:0000375			REACTION: MNXR191159 PROP BC-b: bidi PROP FBA-f: -12503.7887713618 PROP GRE-c: orig PROP BC-p: asso PROP FBA-c: nonz PROP BC-t: enzy
	mnxr191169c2c3	mnxr191169c2c3	PMF[MNXC2] + O-phospho-L-serine[MNXC2] <=> PMF[MNXC3] + O-phospho-L-serine[MNXC3]			-99999	99999			sbo/SBO:0000185			REACTION: MNXR191169 XREFS: seedR:rxn05640;bigg.reaction:PSER_Lt6;bigg.reaction:R_PSER_Lt6;biggR:PSER_Lt6;biggR:R_PSER_Lt6;seed.reaction:rxn05640 REFERENCE: seedR:rxn05640 PROP BC-b: bidi PROP BC-p: orph PROP FBA-c: zero PROP GRE-c: orig PROP BC-t: tran PROP FBA-f: 0
	mnxr191290c3	mnxr191290c3	H(+)[MNXC3] + NADH[MNXC3] + beta-D-fructose 6-phosphate[MNXC3] <=> NAD(+)[MNXC3] + D-mannitol 1-phosphate[MNXC3]		KSF55_01160	-99999	99999			sbo/SBO:0000375			REACTION: MNXR191290 PROP BC-b: bidi PROP FBA-c: zero PROP GRE-c: orig PROP BC-p: asso PROP BC-t: enzy PROP FBA-f: 0
	mnxr191809c3c2	mnxr191809c3c2	ATP[MNXC3] + H2O[MNXC3] + L-Alanyl-gamma-D-glutamyl-meso-2,6-diaminoheptanedioate[MNXC2] => phosphate[MNXC3] + H(+)[MNXC3] + ADP[MNXC3] + L-Alanyl-gamma-D-glutamyl-meso-2,6-diaminoheptanedioate[MNXC3]		KSF55_00770 or (KSF55_06010 and KSF55_06030 and KSF55_06015 and KSF55_06020 and KSF55_06025) or KSF55_14595	0	99999			sbo/SBO:0000185			REACTION: MNXR191809 PROP FBA-c: zero PROP GRE-c: orig PROP BC-b: oned PROP BC-p: asso PROP BC-t: tran PROP FBA-f: 0
	mnxr191953c3	mnxr191953c3	ATP[MNXC3] + D-glucose[MNXC3] => H(+)[MNXC3] + ADP[MNXC3] + D-glucose 6-phosphate[MNXC3]		KSF55_07360 or KSF55_15805 or KSF55_15980 or KSF55_16180	0	99999			sbo/SBO:0000375			REACTION: MNXR191953 PROP FBA-c: zero PROP GRE-c: orig PROP BC-b: oned PROP BC-p: asso PROP BC-t: enzy PROP FBA-f: 0
	mnxr191954c3	mnxr191954c3	ATP[MNXC3] + alpha-D-glucose[MNXC3] => H(+)[MNXC3] + ADP[MNXC3] + alpha-D-glucose 6-phosphate[MNXC3]		KSF55_07360 or KSF55_16180	0	99999			sbo/SBO:0000375			REACTION: MNXR191954 PROP FBA-c: zero PROP GRE-c: orig PROP BC-b: oned PROP BC-p: asso PROP BC-t: enzy PROP FBA-f: 0
	mnxr191958c2c3	mnxr191958c2c3	PMF[MNXC2] + guanine[MNXC2] => PMF[MNXC3] + guanine[MNXC3]		KSF55_12275 or KSF55_12280	0	99999			sbo/SBO:0000185			REACTION: MNXR191958 PROP FBA-c: zero PROP GRE-c: orig PROP BC-b: oned PROP BC-p: asso PROP BC-t: tran PROP FBA-f: 0
	mnxr191959c2c3	mnxr191959c2c3	guanine[MNXC2] <=> guanine[MNXC3]		KSF55_12280	-99999	99999			sbo/SBO:0000185			REACTION: MNXR191959 PROP BC-b: bidi PROP FBA-c: zero PROP GRE-c: orig PROP BC-p: asso PROP BC-t: tran PROP FBA-f: 0
	mnxr191962c2c3	mnxr191962c2c3	PMF[MNXC2] + hypoxanthine[MNXC2] => PMF[MNXC3] + hypoxanthine[MNXC3]		KSF55_12280	0	99999			sbo/SBO:0000185			REACTION: MNXR191962 PROP FBA-c: extr PROP GRE-c: orig PROP BC-b: oned PROP FBA-f: 99999 PROP BC-p: asso PROP BC-t: tran
	mnxr191963c2c3	mnxr191963c2c3	hypoxanthine[MNXC2] <=> hypoxanthine[MNXC3]		KSF55_04245	-99999	99999			sbo/SBO:0000185			REACTION: MNXR191963 PROP BC-b: bidi PROP FBA-f: -99999 PROP FBA-c: extr PROP GRE-c: orig PROP BC-p: asso PROP BC-t: tran
	mnxr191970c3	mnxr191970c3	H2O[MNXC3] + alpha-maltose 6&apos;-phosphate[MNXC3] <=> D-glucose[MNXC3] + D-glucose 6-phosphate[MNXC3]		KSF55_12610 or KSF55_16140	-99999	99999			sbo/SBO:0000375			REACTION: MNXR191970 PROP BC-b: bidi PROP FBA-c: zero PROP GRE-c: orig PROP BC-p: asso PROP BC-t: enzy PROP FBA-f: 0
	mnxr191975c3	mnxr191975c3	D-glucose 6-phosphate[MNXC3] <=> beta-D-fructose 6-phosphate[MNXC3]		KSF55_11330	-99999	99999			sbo/SBO:0000375			REACTION: MNXR191975 PROP BC-b: bidi PROP FBA-c: zero PROP GRE-c: orig PROP BC-p: asso PROP BC-t: enzy PROP FBA-f: 0
	mnxr191977c3	mnxr191977c3	alpha-D-mannose 6-phosphate[MNXC3] <=> beta-D-fructose 6-phosphate[MNXC3]		KSF55_00090 or KSF55_10930	-99999	99999			sbo/SBO:0000375			REACTION: MNXR191977 PROP BC-b: bidi PROP FBA-c: zero PROP GRE-c: orig PROP BC-p: asso PROP BC-t: enzy PROP FBA-f: 0
	mnxr191992c3	mnxr191992c3	H(+)[MNXC3] + (S)-methylmalonyl-CoA[MNXC3] => CO2[MNXC3] + propanoyl-CoA[MNXC3]		KSF55_07800	0	99999			sbo/SBO:0000375			REACTION: MNXR191992 PROP FBA-c: zero PROP GRE-c: orig PROP BC-b: oned PROP BC-p: asso PROP BC-t: enzy PROP FBA-f: 0
	mnxr192017c3	mnxr192017c3	alpha-D-glucose 6-phosphate[MNXC3] <=> D-glucopyranose 1-phosphate[MNXC3]		KSF55_03875	-99999	99999			sbo/SBO:0000375			REACTION: MNXR192017 PROP BC-b: bidi PROP FBA-c: extr PROP GRE-c: orig PROP FBA-f: 99999 PROP BC-p: asso PROP BC-t: enzy
	mnxr192018c3	mnxr192018c3	D-glucose 6-phosphate[MNXC3] <=> D-glucopyranose 1-phosphate[MNXC3]		KSF55_00120 or KSF55_03875 or KSF55_04135	-99999	99999			sbo/SBO:0000375			REACTION: MNXR192018 PROP BC-b: bidi PROP FBA-f: -99999 PROP FBA-c: extr PROP GRE-c: orig PROP BC-p: asso PROP BC-t: enzy
	mnxr192029c3	mnxr192029c3	2 6,7-Dimethyl-8-(1-D-ribityl)lumazine[MNXC3] => riboflavin[MNXC3] + H(+)[MNXC3] + 5-amino-6-(D-ribitylamino)uracil[MNXC3]		KSF55_06695 and KSF55_06705	0	99999			sbo/SBO:0000375			REACTION: MNXR192029 PROP FBA-f: 1.0999996448e-05 PROP GRE-c: orig PROP BC-b: oned PROP BC-p: asso PROP FBA-c: nonz PROP BC-t: enzy
	mnxr192042c3	mnxr192042c3	H2O[MNXC3] + alpha,alpha-trehalose 6-phosphate[MNXC3] => D-glucose[MNXC3] + D-glucose 6-phosphate[MNXC3]		KSF55_00940	0	99999			sbo/SBO:0000375			REACTION: MNXR192042 PROP FBA-c: zero PROP GRE-c: orig PROP BC-b: oned PROP BC-p: asso PROP BC-t: enzy PROP FBA-f: 0
	mnxr192061c3	mnxr192061c3	NAD(+)[MNXC3] + D-glucose[MNXC3] => H(+)[MNXC3] + NADH[MNXC3] + D-glucono-1,5-lactone[MNXC3]		KSF55_14105	0	99999			sbo/SBO:0000375			REACTION: MNXR192061 PROP FBA-c: zero PROP GRE-c: orig PROP BC-b: oned PROP BC-p: asso PROP BC-t: enzy PROP FBA-f: 0
	mnxr192172c3	mnxr192172c3	FAD[MNXC3] + hexanoyl-CoA[MNXC3] <=> 2 H(+)[MNXC3] + FADH2[MNXC3] + (2E)-hexenoyl-CoA[MNXC3]		KSF55_15640 or KSF55_15650	-99999	99999			sbo/SBO:0000375			REACTION: MNXR192172 PROP BC-b: bidi PROP GRE-c: orig PROP BC-p: asso PROP FBA-c: nonz PROP FBA-f: -43748.9426098875 PROP BC-t: enzy
	mnxr192390c3	mnxr192390c3	2 H(+)[MNXC3] + FADH2[MNXC3] + (2E)-tetradecenoyl-CoA[MNXC3] <=> FAD[MNXC3] + tetradecanoyl-CoA[MNXC3]		KSF55_15640 or KSF55_15650	-99999	99999			sbo/SBO:0000375			REACTION: MNXR192390 PROP BC-b: bidi PROP FBA-c: extr PROP GRE-c: orig PROP FBA-f: 99999 PROP BC-p: asso PROP BC-t: enzy
	mnxr192392c3	mnxr192392c3	2 H(+)[MNXC3] + FADH2[MNXC3] + (2E)-hexadecenoyl-CoA[MNXC3] <=> FAD[MNXC3] + hexadecanoyl-CoA[MNXC3]		KSF55_15640 or KSF55_15650	-99999	99999			sbo/SBO:0000375			REACTION: MNXR192392 PROP BC-b: bidi PROP FBA-f: -99999 PROP FBA-c: extr PROP GRE-c: orig PROP BC-p: asso PROP BC-t: enzy
	mnxr192394c3	mnxr192394c3	2 H(+)[MNXC3] + FADH2[MNXC3] + (2E)-butenoyl-CoA[MNXC3] <=> FAD[MNXC3] + butanoyl-CoA[MNXC3]		KSF55_15630 or KSF55_15635 or KSF55_15640 or KSF55_15650	-99999	99999			sbo/SBO:0000375			REACTION: MNXR192394 PROP BC-b: bidi PROP FBA-f: -99999 PROP FBA-c: extr PROP GRE-c: orig PROP BC-p: asso PROP BC-t: enzy
	mnxr192404c2c3	mnxr192404c2c3	PMF[MNXC2] + L-asparagine[MNXC2] <=> L-asparagine[MNXC3] + PMF[MNXC3]		KSF55_08395	-99999	99999			sbo/SBO:0000185			REACTION: MNXR192404 PROP BC-b: bidi PROP FBA-c: zero PROP GRE-c: orig PROP BC-p: asso PROP BC-t: tran PROP FBA-f: 0
	mnxr192418c3	mnxr192418c3	H2O[MNXC3] + 7,8-dihydroneopterin 3&apos;-triphosphate[MNXC3] => diphosphate[MNXC3] + Dihydroneopterin monophosphate[MNXC3]		KSF55_00615 or KSF55_04435 or KSF55_08695 or KSF55_09915	0	99999			sbo/SBO:0000375			REACTION: MNXR192418 PROP FBA-c: zero PROP GRE-c: orig PROP BC-b: oned PROP BC-p: asso PROP BC-t: enzy PROP FBA-f: 0
	mnxr192432c3	mnxr192432c3	H2O[MNXC3] + D-glucopyranose 1-phosphate[MNXC3] => phosphate[MNXC3] + D-glucose[MNXC3]		KSF55_00120 or KSF55_15825	0	99999			sbo/SBO:0000375			REACTION: MNXR192432 PROP FBA-c: zero PROP GRE-c: orig PROP BC-b: oned PROP BC-p: asso PROP BC-t: enzy PROP FBA-f: 0
	mnxr192434c3	mnxr192434c3	H(+)[MNXC3] + NADPH[MNXC3] + 6-phospho-D-glucono-1,5-lactone[MNXC3] <=> NADP(+)[MNXC3] + D-glucose 6-phosphate[MNXC3]		KSF55_12175	-99999	99999			sbo/SBO:0000375			REACTION: MNXR192434 PROP BC-b: bidi PROP FBA-c: extr PROP GRE-c: orig PROP FBA-f: 99999 PROP BC-p: asso PROP BC-t: enzy
	mnxr192436c3	mnxr192436c3	H(+)[MNXC3] + ADP[MNXC3] + alpha-D-galactose 1-phosphate[MNXC3] <=> ATP[MNXC3] + alpha-D-galactose[MNXC3]		KSF55_15445	-99999	99999			sbo/SBO:0000375			REACTION: MNXR192436 PROP BC-b: bidi PROP FBA-c: zero PROP GRE-c: orig PROP BC-p: asso PROP BC-t: enzy PROP FBA-f: 0
	mnxr192438c3	mnxr192438c3	ATP[MNXC3] + 2 H(+)[MNXC3] + FMNH2[MNXC3] => dATP[MNXC3] + H2O[MNXC3] + FMN[MNXC3]		KSF55_13230	0	99999			sbo/SBO:0000375			REACTION: MNXR192438 PROP FBA-f: -1.09999964479357e-05 PROP GRE-c: orig PROP BC-b: oned PROP BC-p: asso PROP FBA-c: nonz PROP BC-t: enzy
	mnxr192440c2	mnxr192440c2	H2O[MNXC2] + L-asparagine[MNXC2] => NH4(+)[MNXC2] + L-aspartate[MNXC2]		KSF55_12380	0	99999			sbo/SBO:0000375			REACTION: MNXR192440 PROP FBA-c: zero PROP GRE-c: orig PROP BC-b: oned PROP BC-p: asso PROP BC-t: enzy PROP FBA-f: 0
	mnxr192440c3	mnxr192440c3	L-asparagine[MNXC3] + H2O[MNXC3] => L-aspartate[MNXC3] + NH4(+)[MNXC3]		KSF55_04785 or KSF55_12380	0	99999			sbo/SBO:0000375			REACTION: MNXR192440 PROP FBA-c: zero PROP GRE-c: orig PROP BC-b: oned PROP BC-p: asso PROP BC-t: enzy PROP FBA-f: 0
	mnxr192556c3	mnxr192556c3	L-aspartate[MNXC3] + 2-oxoglutarate[MNXC3] <=> L-glutamate[MNXC3] + oxaloacetate[MNXC3]		KSF55_06605 or KSF55_08105 or KSF55_12185	-99999	99999			sbo/SBO:0000375			REACTION: MNXR192556 PROP BC-b: bidi PROP GRE-c: orig PROP BC-p: asso PROP FBA-f: -15624.6011216097 PROP FBA-c: nonz PROP BC-t: enzy
	mnxr192558c3	mnxr192558c3	L-aspartate[MNXC3] + carbamoyl phosphate[MNXC3] => phosphate[MNXC3] + H(+)[MNXC3] + N-carbamoyl-L-aspartate[MNXC3]		KSF55_12245 or (KSF55_12255 and KSF55_12260)	0	99999			sbo/SBO:0000375			REACTION: MNXR192558 PROP FBA-c: zero PROP GRE-c: orig PROP BC-b: oned PROP BC-p: asso PROP BC-t: enzy PROP FBA-f: 0
	mnxr192576c3	mnxr192576c3	phosphate[MNXC3] + 2 H(+)[MNXC3] + ADP[MNXC3] + (2S)-2-[5-amino-1-(5-phospho-beta-D-ribosyl)imidazole-4-carboxamido]succinate[MNXC3] <=> L-aspartate[MNXC3] + ATP[MNXC3] + 5-amino-1-(5-phospho-D-ribosyl)imidazole-4-carboxylate[MNXC3]		KSF55_12335	-99999	99999			sbo/SBO:0000375			REACTION: MNXR192576 PROP FBA-f: -0.630887796432944 PROP BC-b: bidi PROP GRE-c: orig PROP BC-p: asso PROP FBA-c: nonz PROP BC-t: enzy
	mnxr192609c3	mnxr192609c3	riboflavin[MNXC3] + ATP[MNXC3] + 2 H(+)[MNXC3] => ADP[MNXC3] + FMN[MNXC3]		KSF55_04255 or KSF55_09250	0	99999			sbo/SBO:0000375			REACTION: MNXR192609 PROP FBA-c: zero PROP GRE-c: orig PROP BC-b: oned PROP BC-p: asso PROP BC-t: enzy PROP FBA-f: 0
	mnxr192628c3	mnxr192628c3	2-hydroxy-3-oxobutyl phosphate[MNXC3] + 5-amino-6-(D-ribitylamino)uracil[MNXC3] => phosphate[MNXC3] + 2 H2O[MNXC3] + 2 H(+)[MNXC3] + 6,7-Dimethyl-8-(1-D-ribityl)lumazine[MNXC3]		KSF55_06695 and KSF55_06705	0	99999			sbo/SBO:0000375			REACTION: MNXR192628 PROP GRE-c: orig PROP BC-b: oned PROP FBA-f: 2.1999992896e-05 PROP BC-p: asso PROP FBA-c: nonz PROP BC-t: enzy
	mnxr192636c3	mnxr192636c3	H2O[MNXC3] + FMN[MNXC3] => riboflavin[MNXC3] + phosphate[MNXC3] + 3 H(+)[MNXC3]		KSF55_08660 or KSF55_11865	0	99999			sbo/SBO:0000375			REACTION: MNXR192636 PROP FBA-c: zero PROP GRE-c: orig PROP BC-b: oned PROP BC-p: asso PROP BC-t: enzy PROP FBA-f: 0
	mnxr192654c3	mnxr192654c3	NADPH[MNXC3] + FMN[MNXC3] <=> NADP(+)[MNXC3] + H(+)[MNXC3] + FMNH2[MNXC3]		KSF55_12355	-99999	99999			sbo/SBO:0000375			REACTION: MNXR192654 PROP FBA-f: 1.09999964479357e-05 PROP BC-b: bidi PROP GRE-c: orig PROP BC-p: asso PROP FBA-c: nonz PROP BC-t: enzy
	mnxr192657c3	mnxr192657c3	NADH[MNXC3] + FMN[MNXC3] => NAD(+)[MNXC3] + H(+)[MNXC3] + FMNH2[MNXC3]		KSF55_11510	0	99999			sbo/SBO:0000375			REACTION: MNXR192657 PROP FBA-c: zero PROP GRE-c: orig PROP BC-b: oned PROP BC-p: asso PROP BC-t: enzy PROP FBA-f: 0
	mnxr192666c3	mnxr192666c3	GTP[MNXC3] + L-aspartate[MNXC3] + 2 H(+)[MNXC3] + IMP[MNXC3] => phosphate[MNXC3] + GDP[MNXC3] + N6-(1,2-Dicarboxyethyl)-AMP[MNXC3]		KSF55_14570	0	99999			sbo/SBO:0000375			REACTION: MNXR192666 PROP GRE-c: orig PROP BC-b: oned PROP BC-p: asso PROP FBA-c: nonz PROP FBA-f: 0.43486585973221 PROP BC-t: enzy
	mnxr192670c2	mnxr192670c2	H(+)[MNXC2] + H2O[MNXC2] + L-alanine-D-glutamate-meso-2,6-diaminoheptanedioate-D-alanine[MNXC2] => D-alanine[MNXC2] + L-Alanyl-gamma-D-glutamyl-meso-2,6-diaminoheptanedioate[MNXC2]		KSF55_05930	0	99999			sbo/SBO:0000375			REACTION: MNXR192670 PROP FBA-c: zero PROP GRE-c: orig PROP BC-b: oned PROP BC-p: asso PROP BC-t: enzy PROP FBA-f: 0
	mnxr192670c3	mnxr192670c3	H2O[MNXC3] + H(+)[MNXC3] + L-alanine-D-glutamate-meso-2,6-diaminoheptanedioate-D-alanine[MNXC3] => D-alanine[MNXC3] + L-Alanyl-gamma-D-glutamyl-meso-2,6-diaminoheptanedioate[MNXC3]		KSF55_08200	0	99999			sbo/SBO:0000375			REACTION: MNXR192670 PROP FBA-c: zero PROP GRE-c: orig PROP BC-b: oned PROP BC-p: asso PROP BC-t: enzy PROP FBA-f: 0
	mnxr192674c2	mnxr192674c2	H2O[MNXC2] + N-Acetyl-D-glucosamine(anhydrous)N-Acetylmuramyl-tripeptide[MNXC2] => H(+)[MNXC2] + N-Acetyl-D-glucosamine(anhydrous)N-Acetylmuramic acid[MNXC2] + L-Alanyl-gamma-D-glutamyl-meso-2,6-diaminoheptanedioate[MNXC2]		KSF55_09130	0	99999			sbo/SBO:0000375			REACTION: MNXR192674 PROP FBA-c: zero PROP GRE-c: orig PROP BC-b: oned PROP BC-p: asso PROP BC-t: enzy PROP FBA-f: 0
	mnxr192685c3	mnxr192685c3	2-oxoglutarate[MNXC3] + L-Leucine[MNXC3] <=> L-glutamate[MNXC3] + 4-methyl-2-oxopentanoate[MNXC3]		KSF55_10945	-99999	99999			sbo/SBO:0000375			REACTION: MNXR192685 PROP BC-b: bidi PROP FBA-c: zero PROP GRE-c: orig PROP BC-p: asso PROP BC-t: enzy PROP FBA-f: 0
	mnxr195425c3	mnxr195425c3	H2O[MNXC3] + D-glucose 6-phosphate[MNXC3] => phosphate[MNXC3] + D-glucose[MNXC3]		KSF55_00115 or KSF55_00120 or KSF55_08660 or KSF55_15980	0	99999			sbo/SBO:0000375			REACTION: MNXR195425 PROP FBA-c: zero PROP GRE-c: orig PROP BC-b: oned PROP BC-p: asso PROP BC-t: enzy PROP FBA-f: 0
	mnxr94684c2c3	mnxr94684c2c3	(S)-propane-1,2-diol[MNXC2] <=> (S)-propane-1,2-diol[MNXC3]			-99999	99999			bigg.reaction/EX_12ppd__S_e;sbo/SBO:0000185			REACTION: MNXR94684 XREFS: biggR:EX_12ppd__S_e;bigg.reaction:12PPDStex;bigg.reaction:12PPDStpp;bigg.reaction:12PPDt;bigg.reaction:EX_12ppd__S_e;bigg.reaction:R_12PPDStex;bigg.reaction:R_12PPDStpp;bigg.reaction:R_12PPDt;bigg.reaction:R_EX_12ppd__S_e;biggR:12PPDStex;biggR:12PPDStpp;biggR:12PPDt;biggR:R_12PPDStex;biggR:R_12PPDStpp;biggR:R_12PPDt;biggR:R_EX_12ppd__S_e REFERENCE: biggR:EX_12ppd__S_e P…
	mnxr94724c2	mnxr94724c2	H2O[MNXC2] + 2&apos;,3&apos;-cyclophospho-CMP[MNXC2] => H(+)[MNXC2] + 3&apos;-CMP[MNXC2]		KSF55_15075	0	99999			sbo/SBO:0000375			REACTION: MNXR94724 PROP FBA-c: zero PROP GRE-c: orig PROP BC-b: oned PROP BC-p: asso PROP BC-t: enzy PROP FBA-f: 0
	mnxr94785c3	mnxr94785c3	NADH[MNXC3] + 2-Dehydro-L-gulonate[MNXC3] => NAD(+)[MNXC3] + D-gluconate[MNXC3]		KSF55_03955	0	99999			sbo/SBO:0000375			REACTION: MNXR94785 PROP FBA-c: zero PROP GRE-c: orig PROP BC-b: oned PROP BC-p: asso PROP BC-t: enzy PROP FBA-f: 0
	mnxr94786c3	mnxr94786c3	NADPH[MNXC3] + 2-Dehydro-L-gulonate[MNXC3] => NADP(+)[MNXC3] + D-gluconate[MNXC3]		KSF55_03955	0	99999			sbo/SBO:0000375			REACTION: MNXR94786 PROP FBA-c: zero PROP GRE-c: orig PROP BC-b: oned PROP BC-p: asso PROP BC-t: enzy PROP FBA-f: 0
	mnxr94787c3	mnxr94787c3	NADH[MNXC3] + 2-Dehydro-L-gulonate[MNXC3] => NAD(+)[MNXC3] + L-idonate[MNXC3]		KSF55_03955	0	99999			sbo/SBO:0000375			REACTION: MNXR94787 PROP FBA-c: zero PROP GRE-c: orig PROP BC-b: oned PROP BC-p: asso PROP BC-t: enzy PROP FBA-f: 0
	mnxr94788c3	mnxr94788c3	NADPH[MNXC3] + 2-Dehydro-L-gulonate[MNXC3] => NADP(+)[MNXC3] + L-idonate[MNXC3]		KSF55_03955	0	99999			sbo/SBO:0000375			REACTION: MNXR94788 PROP FBA-c: zero PROP GRE-c: orig PROP BC-b: oned PROP BC-p: asso PROP BC-t: enzy PROP FBA-f: 0
	mnxr94804c2c3	mnxr94804c2c3	PMF[MNXC2] + salicyl alcohol[MNXC2] <=> PMF[MNXC3] + salicyl alcohol[MNXC3]			-99999	99999			sbo/SBO:0000185			REACTION: MNXR94804 XREFS: seedR:rxn05472;bigg.reaction:2HXMPt6;bigg.reaction:R_2HXMPt6;biggR:2HXMPt6;biggR:R_2HXMPt6;seed.reaction:rxn05472 REFERENCE: seedR:rxn05472 PROP BC-b: bidi PROP BC-p: orph PROP FBA-c: zero PROP GRE-c: orig PROP BC-t: tran PROP FBA-f: 0
	mnxr94806c3	mnxr94806c3	H2O[MNXC3] + 4-amino-2-methyl-5-(diphosphooxymethyl)pyrimidine[MNXC3] => phosphate[MNXC3] + H(+)[MNXC3] + 4-amino-2-methyl-5-(phosphooxymethyl)pyrimidine[MNXC3]		KSF55_04310 or KSF55_15825	0	99999			sbo/SBO:0000375			REACTION: MNXR94806 PROP FBA-c: zero PROP GRE-c: orig PROP BC-b: oned PROP BC-p: asso PROP BC-t: enzy PROP FBA-f: 0
	mnxr94822c2c3	mnxr94822c2c3	PMF[MNXC2] + 2-phosphoglycolate[MNXC2] <=> PMF[MNXC3] + 2-phosphoglycolate[MNXC3]			-99999	99999			sbo/SBO:0000185			REACTION: MNXR94822 XREFS: seedR:rxn05473;bigg.reaction:2PGLYCt6;bigg.reaction:R_2PGLYCt6;biggR:2PGLYCt6;biggR:R_2PGLYCt6;seed.reaction:rxn05473;seed.reaction:rxn30224;seed.reaction:rxn30225;seedR:rxn30224;seedR:rxn30225 REFERENCE: seedR:rxn05473 PROP BC-b: bidi PROP BC-p: orph PROP FBA-c: zero PROP GRE-c: orig PROP BC-t: tran PROP FBA-f: 0
	mnxr94824c2c3	mnxr94824c2c3	PMF[MNXC2] + (2R)-2-phosphoglycerate[MNXC2] <=> PMF[MNXC3] + (2R)-2-phosphoglycerate[MNXC3]			-99999	99999			sbo/SBO:0000185			REACTION: MNXR94824 XREFS: seedR:rxn05474;bigg.reaction:2PGt6;bigg.reaction:R_2PGt6;biggR:2PGt6;biggR:R_2PGt6;seed.reaction:rxn05474;seed.reaction:rxn30226;seed.reaction:rxn30227;seedR:rxn30226;seedR:rxn30227 REFERENCE: seedR:rxn05474 PROP BC-b: bidi PROP BC-p: orph PROP FBA-c: zero PROP GRE-c: orig PROP BC-t: tran PROP FBA-f: 0
	mnxr94860c2c3	mnxr94860c2c3	PMF[MNXC2] + 3&apos;-CMP[MNXC2] <=> PMF[MNXC3] + 3&apos;-CMP[MNXC3]			-99999	99999			sbo/SBO:0000185			REACTION: MNXR94860 XREFS: seedR:rxn05477;bigg.reaction:3CMPt6;bigg.reaction:R_3CMPt6;biggR:3CMPt6;biggR:R_3CMPt6;seed.reaction:rxn05477 REFERENCE: seedR:rxn05477 PROP BC-b: bidi PROP BC-p: orph PROP FBA-c: zero PROP GRE-c: orig PROP BC-t: tran PROP FBA-f: 0
	mnxr94867c2c3	mnxr94867c2c3	PMF[MNXC2] + 3&apos;-GMP[MNXC2] <=> PMF[MNXC3] + 3&apos;-GMP[MNXC3]			-99999	99999			sbo/SBO:0000185			REACTION: MNXR94867 XREFS: seedR:rxn05478;bigg.reaction:3GMPt6;bigg.reaction:R_3GMPt6;biggR:3GMPt6;biggR:R_3GMPt6;seed.reaction:rxn05478 REFERENCE: seedR:rxn05478 PROP BC-b: bidi PROP BC-p: orph PROP FBA-c: zero PROP GRE-c: orig PROP BC-t: tran PROP FBA-f: 0
	mnxr94878c3	mnxr94878c3	(R)-3-hydroxy-cis-dodec-5-enoyl-[acyl-carrier protein][MNXC3] => H2O[MNXC3] + Trans-3-cis-5-dodecenoyl-[acyl-carrier protein][MNXC3]		KSF55_07755 or KSF55_07790	0	99999			sbo/SBO:0000375			REACTION: MNXR94878 PROP FBA-c: zero PROP GRE-c: orig PROP BC-b: oned PROP BC-p: asso PROP BC-t: enzy PROP FBA-f: 0
	mnxr94880c3	mnxr94880c3	(R)-3-hydroxy-cis-myristol-7-eoyl-[acyl-carrier protein][MNXC3] => H2O[MNXC3] + Trans-3-cis-7-myristoleoyl-[acyl-carrier protein][MNXC3]		KSF55_07755 or KSF55_07790	0	99999			sbo/SBO:0000375			REACTION: MNXR94880 PROP FBA-c: zero PROP GRE-c: orig PROP BC-b: oned PROP BC-p: asso PROP BC-t: enzy PROP FBA-f: 0
	mnxr94882c3	mnxr94882c3	(R)-3-hydroxy-cis-palm-9-eoyl-[acyl-carrier protein][MNXC3] => H2O[MNXC3] + Trans-3-cis-9-palmitoleoyl-[acyl-carrier protein][MNXC3]		KSF55_07755 or KSF55_07790	0	99999			sbo/SBO:0000375			REACTION: MNXR94882 PROP FBA-c: zero PROP GRE-c: orig PROP BC-b: oned PROP BC-p: asso PROP BC-t: enzy PROP FBA-f: 0
	mnxr94905c2c3	mnxr94905c2c3	PMF[MNXC3] + 3-hydroxypropanoate[MNXC3] => PMF[MNXC2] + 3-hydroxypropanoate[MNXC2]			0	99999			bigg.reaction/3HPPtpp;sbo/SBO:0000185			REACTION: MNXR94905 XREFS: biggR:3HPPtpp;bigg.reaction:3HPPtpp;bigg.reaction:R_3HPPtpp;biggR:R_3HPPtpp REFERENCE: biggR:3HPPtpp PROP BC-p: orph PROP FBA-c: zero PROP GRE-c: orig PROP BC-b: oned PROP BC-t: tran PROP FBA-f: 0
	mnxr94943c3	mnxr94943c3	NADPH[MNXC3] + 3-oxo-cis-dodec-5-enoyl-[acyl-carrier protein][MNXC3] => NADP(+)[MNXC3] + (R)-3-hydroxy-cis-dodec-5-enoyl-[acyl-carrier protein][MNXC3]		KSF55_07775	0	99999			sbo/SBO:0000375			REACTION: MNXR94943 PROP FBA-c: zero PROP GRE-c: orig PROP BC-b: oned PROP BC-p: asso PROP BC-t: enzy PROP FBA-f: 0
	mnxr94945c3	mnxr94945c3	NADPH[MNXC3] + 3-oxo-cis-myristol-7-eoyl-[acyl-carrier protein][MNXC3] => NADP(+)[MNXC3] + (R)-3-hydroxy-cis-myristol-7-eoyl-[acyl-carrier protein][MNXC3]		KSF55_07775	0	99999			sbo/SBO:0000375			REACTION: MNXR94945 PROP FBA-c: zero PROP GRE-c: orig PROP BC-b: oned PROP BC-p: asso PROP BC-t: enzy PROP FBA-f: 0
	mnxr94947c3	mnxr94947c3	NADPH[MNXC3] + 3-oxo-cis-palm-9-eoyl-[acyl-carrier protein][MNXC3] => NADP(+)[MNXC3] + (R)-3-hydroxy-cis-palm-9-eoyl-[acyl-carrier protein][MNXC3]		KSF55_07775	0	99999			sbo/SBO:0000375			REACTION: MNXR94947 PROP FBA-c: zero PROP GRE-c: orig PROP BC-b: oned PROP BC-p: asso PROP BC-t: enzy PROP FBA-f: 0
	mnxr94954c3	mnxr94954c3	carboxyacetyl-[acyl-carrier protein][MNXC3] + Octanoyl-ACP (n-C8:0ACP)[MNXC3] => CO2[MNXC3] + sulfaniumyl group[MNXC3] + 3-Oxodecanoyl-[acyl-carrier protein][MNXC3]		KSF55_03045 or KSF55_07760 or KSF55_07780	0	99999			sbo/SBO:0000375			REACTION: MNXR94954 PROP FBA-c: zero PROP GRE-c: orig PROP BC-b: oned PROP BC-p: asso PROP BC-t: enzy PROP FBA-f: 0
	mnxr94955c3	mnxr94955c3	carboxyacetyl-[acyl-carrier protein][MNXC3] + Decanoyl-ACP (n-C10:0ACP)[MNXC3] => CO2[MNXC3] + sulfaniumyl group[MNXC3] + 3-Oxododecanoyl-[acyl-carrier protein][MNXC3]		KSF55_03045 or KSF55_07760 or KSF55_07780	0	99999			sbo/SBO:0000375			REACTION: MNXR94955 PROP FBA-c: zero PROP GRE-c: orig PROP BC-b: oned PROP BC-p: asso PROP BC-t: enzy PROP FBA-f: 0
	mnxr94956c3	mnxr94956c3	carboxyacetyl-[acyl-carrier protein][MNXC3] + Cis-dec-3-enoyl-[acyl-carrier protein] (n-C10:1)[MNXC3] => CO2[MNXC3] + sulfaniumyl group[MNXC3] + 3-oxo-cis-dodec-5-enoyl-[acyl-carrier protein][MNXC3]		KSF55_03045 or KSF55_07760 or KSF55_07780	0	99999			sbo/SBO:0000375			REACTION: MNXR94956 PROP FBA-c: zero PROP GRE-c: orig PROP BC-b: oned PROP BC-p: asso PROP BC-t: enzy PROP FBA-f: 0
	mnxr94957c3	mnxr94957c3	Dodecanoyl-[acyl-carrier protein][MNXC3] + carboxyacetyl-[acyl-carrier protein][MNXC3] => CO2[MNXC3] + sulfaniumyl group[MNXC3] + 3-Oxotetradecanoyl-[acyl-carrier protein][MNXC3]		KSF55_03045 or KSF55_07760 or KSF55_07780	0	99999			sbo/SBO:0000375			REACTION: MNXR94957 PROP FBA-c: zero PROP GRE-c: orig PROP BC-b: oned PROP BC-p: asso PROP BC-t: enzy PROP FBA-f: 0
	mnxr94958c3	mnxr94958c3	carboxyacetyl-[acyl-carrier protein][MNXC3] + Cis-dodec-5-enoyl-[acyl-carrier protein] (n-C12:1)[MNXC3] => CO2[MNXC3] + sulfaniumyl group[MNXC3] + 3-oxo-cis-myristol-7-eoyl-[acyl-carrier protein][MNXC3]		KSF55_03045 or KSF55_07760 or KSF55_07780	0	99999			sbo/SBO:0000375			REACTION: MNXR94958 PROP FBA-c: zero PROP GRE-c: orig PROP BC-b: oned PROP BC-p: asso PROP BC-t: enzy PROP FBA-f: 0
	mnxr94959c3	mnxr94959c3	carboxyacetyl-[acyl-carrier protein][MNXC3] + myristoyl-[acyl-carrier protein][MNXC3] => CO2[MNXC3] + sulfaniumyl group[MNXC3] + 3-Oxohexadecanoyl-[acyl-carrier protein][MNXC3]		KSF55_03045 or KSF55_07760 or KSF55_07780	0	99999			sbo/SBO:0000375			REACTION: MNXR94959 PROP FBA-c: zero PROP GRE-c: orig PROP BC-b: oned PROP BC-p: asso PROP BC-t: enzy PROP FBA-f: 0
	mnxr94960c3	mnxr94960c3	carboxyacetyl-[acyl-carrier protein][MNXC3] + Cis-tetradec-7-enoyl-[acyl-carrier protein] (n-C14:1)[MNXC3] => CO2[MNXC3] + sulfaniumyl group[MNXC3] + 3-oxo-cis-palm-9-eoyl-[acyl-carrier protein][MNXC3]		KSF55_03045 or KSF55_07760 or KSF55_07780	0	99999			sbo/SBO:0000375			REACTION: MNXR94960 PROP FBA-c: zero PROP GRE-c: orig PROP BC-b: oned PROP BC-p: asso PROP BC-t: enzy PROP FBA-f: 0
	mnxr94963c3	mnxr94963c3	carboxyacetyl-[acyl-carrier protein][MNXC3] + Butyryl-ACP (n-C4:0ACP)[MNXC3] => CO2[MNXC3] + sulfaniumyl group[MNXC3] + 3-Oxohexanoyl-[acyl-carrier protein][MNXC3]		KSF55_03045 or KSF55_07760 or KSF55_07780	0	99999			sbo/SBO:0000375			REACTION: MNXR94963 PROP FBA-c: zero PROP GRE-c: orig PROP BC-b: oned PROP BC-p: asso PROP BC-t: enzy PROP FBA-f: 0
	mnxr94964c3	mnxr94964c3	carboxyacetyl-[acyl-carrier protein][MNXC3] + Hexanoyl-[acp][MNXC3] => CO2[MNXC3] + sulfaniumyl group[MNXC3] + 3-Oxooctanoyl-[acyl-carrier protein][MNXC3]		KSF55_03045 or KSF55_07760 or KSF55_07780	0	99999			sbo/SBO:0000375			REACTION: MNXR94964 PROP FBA-c: zero PROP GRE-c: orig PROP BC-b: oned PROP BC-p: asso PROP BC-t: enzy PROP FBA-f: 0
	mnxr94973c2c3	mnxr94973c2c3	PMF[MNXC2] + (2R)-3-phosphoglycerate[MNXC2] <=> PMF[MNXC3] + (2R)-3-phosphoglycerate[MNXC3]			-99999	99999			sbo/SBO:0000185			REACTION: MNXR94973 XREFS: seedR:rxn05479;bigg.reaction:3PGt6;bigg.reaction:R_3PGt6;biggR:3PGt6;biggR:R_3PGt6;seed.reaction:rxn05479;seed.reaction:rxn30228;seed.reaction:rxn30229;seedR:rxn30228;seedR:rxn30229 REFERENCE: seedR:rxn05479 PROP BC-b: bidi PROP BC-p: orph PROP FBA-c: zero PROP GRE-c: orig PROP BC-t: tran PROP FBA-f: 0
	mnxr94994c2c3	mnxr94994c2c3	PMF[MNXC2] + 4-aminobutanoate[MNXC2] => PMF[MNXC3] + 4-aminobutanoate[MNXC3]		KSF55_00620 or KSF55_06235	0	99999			sbo/SBO:0000185			REACTION: MNXR94994 PROP FBA-c: zero PROP GRE-c: orig PROP BC-b: oned PROP BC-p: asso PROP BC-t: tran PROP FBA-f: 0
	mnxr94995c2c3	mnxr94995c2c3	4-aminobenzoate[MNXC2] => 4-aminobenzoate[MNXC3]			0	99999			sbo/SBO:0000185			REACTION: MNXR94995 XREFS: seedR:rxn09794;bigg.reaction:4ABZt;bigg.reaction:4ABZtm;bigg.reaction:EX_4abz_e;bigg.reaction:R_4ABZt;bigg.reaction:R_4ABZtm;bigg.reaction:R_EX_4abz_e;biggR:4ABZt;biggR:4ABZtm;biggR:EX_4abz_e;biggR:R_4ABZt;biggR:R_4ABZtm;biggR:R_EX_4abz_e;seed.reaction:rxn09794;seed.reaction:rxn13206;seed.reaction:rxn32655;seedR:rxn13206;seedR:rxn32655 REFERENCE: seedR:rxn09794 PROP BC-…
	mnxr94996c2c3	mnxr94996c2c3	PMF[MNXC2] + 4-aminobenzoate[MNXC2] <=> PMF[MNXC3] + 4-aminobenzoate[MNXC3]			-99999	99999			sbo/SBO:0000185			REACTION: MNXR94996 XREFS: seedR:rxn10421;bigg.reaction:4ABZt2r;bigg.reaction:R_4ABZt2r;biggR:4ABZt2r;biggR:R_4ABZt2r;seed.reaction:rxn10421 REFERENCE: seedR:rxn10421 PROP BC-b: bidi PROP BC-p: orph PROP FBA-c: zero PROP GRE-c: orig PROP BC-t: tran PROP FBA-f: 0
	mnxr95005c2c3	mnxr95005c2c3	PMF[MNXC2] + 4-hydroxybenzaldehyde[MNXC2] => PMF[MNXC3] + 4-hydroxybenzaldehyde[MNXC3]			0	99999			bigg.reaction/4HBALDt2pp;sbo/SBO:0000185			REACTION: MNXR95005 XREFS: biggR:4HBALDt2pp;bigg.reaction:4HBALDt2pp;bigg.reaction:R_4HBALDt2pp;biggR:R_4HBALDt2pp REFERENCE: biggR:4HBALDt2pp PROP BC-p: orph PROP FBA-c: zero PROP GRE-c: orig PROP BC-b: oned PROP BC-t: tran PROP FBA-f: 0
	mnxr95023c3	mnxr95023c3	ATP[MNXC3] + 4-hydroxy-L-threonine[MNXC3] => H(+)[MNXC3] + ADP[MNXC3] + 4-(phosphooxy)-L-threonine[MNXC3]		KSF55_02695	0	99999			sbo/SBO:0000375			REACTION: MNXR95023 PROP FBA-c: zero PROP GRE-c: orig PROP BC-b: oned PROP BC-p: asso PROP BC-t: enzy PROP FBA-f: 0
	mnxr95024c3	mnxr95024c3	H2O[MNXC3] + 4-(phosphooxy)-L-threonine[MNXC3] => phosphate[MNXC3] + 4-hydroxy-L-threonine[MNXC3]		KSF55_12485	0	99999			sbo/SBO:0000375			REACTION: MNXR95024 PROP FBA-c: zero PROP GRE-c: orig PROP BC-b: oned PROP BC-p: asso PROP BC-t: enzy PROP FBA-f: 0
	mnxr95050c3c2	mnxr95050c3c2	ATP[MNXC3] + H2O[MNXC3] + L-alanine-D-glutamate-meso-2,6-diaminoheptanedioate-D-alanine[MNXC2] => phosphate[MNXC3] + H(+)[MNXC3] + ADP[MNXC3] + L-alanine-D-glutamate-meso-2,6-diaminoheptanedioate-D-alanine[MNXC3]		KSF55_00770 or (KSF55_06010 and KSF55_06030 and KSF55_06015 and KSF55_06020 and KSF55_06025) or KSF55_14595	0	99999			sbo/SBO:0000185			REACTION: MNXR95050 PROP FBA-c: zero PROP GRE-c: orig PROP BC-b: oned PROP BC-p: asso PROP BC-t: tran PROP FBA-f: 0
	mnxr95065c3	mnxr95065c3	H(+)[MNXC3] + NADPH[MNXC3] + 5-dehydro-D-gluconate[MNXC3] => NADP(+)[MNXC3] + D-gluconate[MNXC3]		KSF55_14105	0	99999			sbo/SBO:0000375			REACTION: MNXR95065 PROP FBA-c: zero PROP GRE-c: orig PROP BC-b: oned PROP BC-p: asso PROP BC-t: enzy PROP FBA-f: 0
	mnxr95066c2c3	mnxr95066c2c3	PMF[MNXC2] + 5-dehydro-D-gluconate[MNXC2] <=> PMF[MNXC3] + 5-dehydro-D-gluconate[MNXC3]		KSF55_05960	-99999	99999			sbo/SBO:0000185			REACTION: MNXR95066 PROP BC-b: bidi PROP FBA-c: zero PROP GRE-c: orig PROP BC-p: asso PROP BC-t: tran PROP FBA-f: 0
	mnxr95102c2c3	mnxr95102c2c3	PMF[MNXC2] + 6-phospho-D-gluconate[MNXC2] <=> PMF[MNXC3] + 6-phospho-D-gluconate[MNXC3]			-99999	99999			sbo/SBO:0000185			REACTION: MNXR95102 XREFS: seedR:rxn05482;bigg.reaction:6PGCt6;bigg.reaction:R_6PGCt6;biggR:6PGCt6;biggR:R_6PGCt6;seed.reaction:rxn05482;seed.reaction:rxn30235;seed.reaction:rxn30236;seedR:rxn30235;seedR:rxn30236 REFERENCE: seedR:rxn05482 PROP BC-b: bidi PROP BC-p: orph PROP FBA-c: zero PROP GRE-c: orig PROP BC-t: tran PROP FBA-f: 0
	mnxr95153c2	mnxr95153c2	1,4-alpha-D-glucan[MNXC2] => alpha-maltohexaose[MNXC2]		KSF55_00110	0	99999			sbo/SBO:0000375			REACTION: MNXR95153 PROP FBA-c: zero PROP GRE-c: orig PROP BC-b: oned PROP BC-p: asso PROP BC-t: enzy PROP FBA-f: 0
	mnxr95186c3	mnxr95186c3	L-glutamate[MNXC3] + succinate semialdehyde[MNXC3] <=> 2-oxoglutarate[MNXC3] + 4-aminobutanoate[MNXC3]		KSF55_08005	-99999	99999			sbo/SBO:0000375			REACTION: MNXR95186 PROP BC-b: bidi PROP FBA-c: zero PROP GRE-c: orig PROP BC-p: asso PROP BC-t: enzy PROP FBA-f: 0
	mnxr95235c3	mnxr95235c3	N Acetyl D galactosamine 6 phosphate[MNXC3] => D-tagatose 1-phosphate[MNXC3]			0	99999			bigg.reaction/ACGAL6PI;sbo/SBO:0000375			REACTION: MNXR95235 XREFS: biggR:ACGAL6PI;bigg.reaction:ACGAL6PI;bigg.reaction:R_ACGAL6PI;biggR:R_ACGAL6PI REFERENCE: biggR:ACGAL6PI PROP BC-p: orph PROP FBA-c: zero PROP GRE-c: orig PROP BC-b: oned PROP BC-t: enzy PROP FBA-f: 0
	mnxr95243c2c3	mnxr95243c2c3	phosphoenolpyruvate[MNXC3] + N-acetyl-D-galactosamine[MNXC2] => pyruvate[MNXC3] + N Acetyl D galactosamine 6 phosphate[MNXC3]			0	99999			bigg.reaction/ACGALpts_1;sbo/SBO:0000185			REACTION: MNXR95243 XREFS: biggR:ACGALpts_1;bigg.reaction:ACGALpts_1;bigg.reaction:ACGALptspp;bigg.reaction:R_ACGALpts_1;bigg.reaction:R_ACGALptspp;biggR:ACGALptspp;biggR:R_ACGALpts_1;biggR:R_ACGALptspp REFERENCE: biggR:ACGALpts_1 PROP BC-p: orph PROP FBA-c: zero PROP GRE-c: orig PROP BC-b: oned PROP BC-t: tran PROP FBA-f: 0
	mnxr95256c3	mnxr95256c3	ATP[MNXC3] + N-acetyl-L-glutamate[MNXC3] => ADP[MNXC3] + N-acetyl-L-glutamyl 5-phosphate[MNXC3]		KSF55_02455	0	99999			sbo/SBO:0000375			REACTION: MNXR95256 PROP FBA-c: zero PROP GRE-c: orig PROP BC-b: oned PROP BC-p: asso PROP BC-t: enzy PROP FBA-f: 0
	mnxr95269c3	mnxr95269c3	ATP[MNXC3] + acetate[MNXC3] <=> ADP[MNXC3] + acetyl phosphate[MNXC3]		KSF55_01520 or KSF55_12340	-99999	99999			sbo/SBO:0000375			REACTION: MNXR95269 PROP BC-b: bidi PROP FBA-f: -99999 PROP FBA-c: extr PROP GRE-c: orig PROP BC-p: asso PROP BC-t: enzy
	mnxr95270c3	mnxr95270c3	H(+)[MNXC3] + (2S)-2-acetolactate[MNXC3] <=> CO2[MNXC3] + (R)-acetoin[MNXC3]		KSF55_09245	-99999	99999			sbo/SBO:0000375			REACTION: MNXR95270 PROP BC-b: bidi PROP FBA-c: zero PROP GRE-c: orig PROP BC-p: asso PROP BC-t: enzy PROP FBA-f: 0
	mnxr95377c3	mnxr95377c3	H2O[MNXC3] + N(2)-acetyl-L-ornithine[MNXC3] => L-ornithine[MNXC3] + acetate[MNXC3]		KSF55_02450 or KSF55_12945	0	99999			sbo/SBO:0000375			REACTION: MNXR95377 PROP FBA-c: zero PROP GRE-c: orig PROP BC-b: oned PROP BC-p: asso PROP BC-t: enzy PROP FBA-f: 0
	mnxr95388c3	mnxr95388c3	L-glutamate[MNXC3] + N-acetyl-L-glutamate 5-semialdehyde[MNXC3] <=> 2-oxoglutarate[MNXC3] + N(2)-acetyl-L-ornithine[MNXC3]		KSF55_02460 or KSF55_08005	-99999	99999			sbo/SBO:0000375			REACTION: MNXR95388 PROP BC-b: bidi PROP FBA-c: zero PROP GRE-c: orig PROP BC-p: asso PROP BC-t: enzy PROP FBA-f: 0
	mnxr95396c3	mnxr95396c3	phosphate[MNXC3] + myristoyl-[acyl-carrier protein][MNXC3] => sulfaniumyl group[MNXC3] + Tetradecanoyl-phosphate (n-C14:0)[MNXC3]		KSF55_07610 and KSF55_07615	0	99999			sbo/SBO:0000375			REACTION: MNXR95396 PROP FBA-c: zero PROP GRE-c: orig PROP BC-b: oned PROP BC-p: asso PROP BC-t: enzy PROP FBA-f: 0
	mnxr95398c3	mnxr95398c3	phosphate[MNXC3] + palmitoyl-[acyl-carrier protein] (OLD)[MNXC3] => sulfaniumyl group[MNXC3] + Hexadecanoyl-phosphate (n-C16:0)[MNXC3]		KSF55_07610 and KSF55_07615	0	99999			sbo/SBO:0000375			REACTION: MNXR95398 PROP FBA-c: zero PROP GRE-c: orig PROP BC-b: oned PROP BC-p: asso PROP BC-t: enzy PROP FBA-f: 0
	mnxr95399c3	mnxr95399c3	phosphate[MNXC3] + Cis-hexadec-9-enoyl-[acyl-carrier protein] (n-C16:1)[MNXC3] => sulfaniumyl group[MNXC3] + Hexadecanoyl-phosphate (n-C16:1)[MNXC3]		KSF55_07610 and KSF55_07615	0	99999			sbo/SBO:0000375			REACTION: MNXR95399 PROP FBA-c: zero PROP GRE-c: orig PROP BC-b: oned PROP BC-p: asso PROP BC-t: enzy PROP FBA-f: 0
	mnxr95410c3	mnxr95410c3	H2O[MNXC3] + (2R)-3-phospho-glyceroyl phosphate[MNXC3] => phosphate[MNXC3] + H(+)[MNXC3] + (2R)-3-phosphoglycerate[MNXC3]		KSF55_07270	0	99999			sbo/SBO:0000375			REACTION: MNXR95410 PROP FBA-c: zero PROP GRE-c: orig PROP BC-b: oned PROP BC-p: asso PROP BC-t: enzy PROP FBA-f: 0
	mnxr95424c3c2	mnxr95424c3c2	ATP[MNXC3] + H2O[MNXC3] + (R)-acetoin[MNXC2] => phosphate[MNXC3] + H(+)[MNXC3] + ADP[MNXC3] + (R)-acetoin[MNXC3]		KSF55_15125	0	99999			sbo/SBO:0000185			REACTION: MNXR95424 PROP FBA-c: zero PROP GRE-c: orig PROP BC-b: oned PROP BC-p: asso PROP BC-t: tran PROP FBA-f: 0
	mnxr95426c2c3	mnxr95426c2c3	PMF[MNXC2] + (R)-acetoin[MNXC2] <=> PMF[MNXC3] + (R)-acetoin[MNXC3]			-99999	99999			bigg.reaction/ACTNtpp;sbo/SBO:0000185			REACTION: MNXR95426 XREFS: biggR:ACTNtpp;bigg.reaction:ACTNt2r;bigg.reaction:ACTNtpp;bigg.reaction:R_ACTNt2r;bigg.reaction:R_ACTNtpp;biggR:ACTNt2r;biggR:R_ACTNt2r;biggR:R_ACTNtpp REFERENCE: biggR:ACTNtpp PROP BC-b: bidi PROP BC-p: orph PROP FBA-c: zero PROP GRE-c: orig PROP BC-t: tran PROP FBA-f: 0
	mnxr95427c3	mnxr95427c3	H2O[MNXC3] + acetyl phosphate[MNXC3] => phosphate[MNXC3] + H(+)[MNXC3] + acetate[MNXC3]		KSF55_07270	0	99999			sbo/SBO:0000375			REACTION: MNXR95427 PROP FBA-c: zero PROP GRE-c: orig PROP BC-b: oned PROP BC-p: asso PROP BC-t: enzy PROP FBA-f: 0
	mnxr95433c3	mnxr95433c3	ATP[MNXC3] + 2&apos;-deoxycytidine[MNXC3] => dCMP[MNXC3] + H(+)[MNXC3] + ADP[MNXC3]		KSF55_06355	0	99999			sbo/SBO:0000375			REACTION: MNXR95433 PROP FBA-c: zero PROP GRE-c: orig PROP BC-b: oned PROP BC-p: asso PROP BC-t: enzy PROP FBA-f: 0
	mnxr95434c3	mnxr95434c3	L-glutamate[MNXC3] + L-2-acetamido-6-oxoheptanedioate[MNXC3] => 2-oxoglutarate[MNXC3] + N-acetyl-(2S,6S)-2,6-diaminoheptanedioate[MNXC3]		KSF55_12185	0	99999			sbo/SBO:0000375			REACTION: MNXR95434 PROP FBA-c: zero PROP GRE-c: orig PROP BC-b: oned PROP BC-p: asso PROP BC-t: enzy PROP FBA-f: 0
	mnxr95436c3	mnxr95436c3	4-amino-4-deoxychorismate[MNXC3] => H(+)[MNXC3] + pyruvate[MNXC3] + 4-aminobenzoate[MNXC3]		KSF55_07300	0	99999			sbo/SBO:0000375			REACTION: MNXR95436 PROP FBA-c: zero PROP GRE-c: orig PROP BC-b: oned PROP BC-p: asso PROP BC-t: enzy PROP FBA-f: 0
	mnxr95440c3	mnxr95440c3	L-glutamine[MNXC3] + chorismate[MNXC3] => L-glutamate[MNXC3] + 4-amino-4-deoxychorismate[MNXC3]		KSF55_07690 and KSF55_07695	0	99999			sbo/SBO:0000375			REACTION: MNXR95440 PROP FBA-c: zero PROP GRE-c: orig PROP BC-b: oned PROP BC-p: asso PROP BC-t: enzy PROP FBA-f: 0
	mnxr95442c3	mnxr95442c3	H(+)[MNXC3] + acetoacetate[MNXC3] => CO2[MNXC3] + acetone[MNXC3]			0	99999			rhea/19729;sbo/SBO:0000375			REACTION: MNXR95442 CLASSIFICATION: 4.1.1.4 XREFS: rheaR:19729;bigg.reaction:ADCi;bigg.reaction:ADCim;bigg.reaction:R_ADCi;bigg.reaction:R_ADCim;biggR:ADCi;biggR:ADCim;biggR:R_ADCi;biggR:R_ADCim;kegg.reaction:R01366;keggR:R01366;metacyc.reaction:ACETOACETATE-DECARBOXYLASE-RXN;metacycR:ACETOACETATE-DECARBOXYLASE-RXN;rhea:19729;rhea:19730;rhea:19731;rhea:19732;rheaR:19730;rheaR:19731;rheaR:19732;sa…
	mnxr95446c2c3	mnxr95446c2c3	PMF[MNXC2] + adenine[MNXC2] <=> PMF[MNXC3] + adenine[MNXC3]		KSF55_12275 or KSF55_12280	-99999	99999			sbo/SBO:0000185			REACTION: MNXR95446 PROP BC-b: bidi PROP FBA-c: zero PROP GRE-c: orig PROP BC-p: asso PROP BC-t: tran PROP FBA-f: 0
	mnxr95450c3	mnxr95450c3	ATP[MNXC3] + AMP[MNXC3] <=> 2 ADP[MNXC3]		KSF55_05090	-99999	99999			sbo/SBO:0000375			REACTION: MNXR95450 PROP BC-b: bidi PROP GRE-c: orig PROP BC-p: asso PROP FBA-c: nonz PROP FBA-f: 1.67733045872592 PROP BC-t: enzy
	mnxr95451c3	mnxr95451c3	ADP[MNXC3] + diphosphate[MNXC3] <=> AMP[MNXC3] + H(+)[MNXC3] + triphosphate[MNXC3]		KSF55_05090	-99999	99999			sbo/SBO:0000375			REACTION: MNXR95451 PROP BC-b: bidi PROP FBA-f: -99999 PROP FBA-c: extr PROP GRE-c: orig PROP BC-p: asso PROP BC-t: enzy
	mnxr95454c3	mnxr95454c3	dATP[MNXC3] + dAMP[MNXC3] <=> 2 dADP[MNXC3]		KSF55_05090	-99999	99999			sbo/SBO:0000375			REACTION: MNXR95454 PROP BC-b: bidi PROP FBA-f: -99999 PROP FBA-c: extr PROP GRE-c: orig PROP BC-p: asso PROP BC-t: enzy
	mnxr95477c3	mnxr95477c3	H2O[MNXC3] + N-acetyl-(2S,6S)-2,6-diaminoheptanedioate[MNXC3] <=> acetate[MNXC3] + (2S,6S)-2,6-diaminoheptanedioate[MNXC3]		KSF55_10405	-99999	99999			sbo/SBO:0000375			REACTION: MNXR95477 PROP BC-b: bidi PROP FBA-c: zero PROP GRE-c: orig PROP BC-p: asso PROP BC-t: enzy PROP FBA-f: 0
	mnxr95496c2c3	mnxr95496c2c3	acetamide[MNXC3] => acetamide[MNXC2]			0	99999			sbo/SBO:0000185			REACTION: MNXR95496 XREFS: seedR:rxn10936;bigg.reaction:ADtr;bigg.reaction:EX_ad_e;bigg.reaction:R_ADtr;bigg.reaction:R_EX_ad_e;biggR:ADtr;biggR:EX_ad_e;biggR:R_ADtr;biggR:R_EX_ad_e;seed.reaction:rxn10936 REFERENCE: seedR:rxn10936 PROP BC-p: orph PROP FBA-c: zero PROP GRE-c: orig PROP BC-b: oned PROP BC-t: tran PROP FBA-f: 0
	mnxr95530c3	mnxr95530c3	NADP(+)[MNXC3] + phosphate[MNXC3] + N-acetyl-L-glutamate 5-semialdehyde[MNXC3] <=> H(+)[MNXC3] + NADPH[MNXC3] + N-acetyl-L-glutamyl 5-phosphate[MNXC3]		KSF55_02445	-99999	99999			sbo/SBO:0000375			REACTION: MNXR95530 PROP BC-b: bidi PROP FBA-c: zero PROP GRE-c: orig PROP BC-p: asso PROP BC-t: enzy PROP FBA-f: 0
	mnxr95613c3	mnxr95613c3	H(+)[MNXC3] + phosphoenolpyruvate[MNXC3] + dGDP[MNXC3] => dGTP[MNXC3] + pyruvate[MNXC3]		KSF55_08745	0	99999			sbo/SBO:0000375			REACTION: MNXR95613 PROP GRE-c: orig PROP BC-b: oned PROP FBA-f: 87494.5018288673 PROP BC-p: asso PROP FBA-c: nonz PROP BC-t: enzy
	mnxr95635c3	mnxr95635c3	acetate[MNXC3] + S-Sulfo-L-cysteine[MNXC3] <=> hydrogenselenide[MNXC3] + O-acetyl-L-serine[MNXC3]		KSF55_01230	-99999	99999			sbo/SBO:0000375			REACTION: MNXR95635 PROP BC-b: bidi PROP FBA-c: zero PROP GRE-c: orig PROP BC-p: asso PROP BC-t: enzy PROP FBA-f: 0
	mnxr95645c3	mnxr95645c3	H(+)[MNXC3] + 5-carboxyamino-1-(5-phospho-D-ribosyl)imidazole[MNXC3] <=> 5-amino-1-(5-phospho-D-ribosyl)imidazole-4-carboxylate[MNXC3]		KSF55_00520 or KSF55_12345	-99999	99999			sbo/SBO:0000375			REACTION: MNXR95645 PROP BC-b: bidi PROP FBA-c: zero PROP GRE-c: orig PROP BC-p: asso PROP BC-t: enzy PROP FBA-f: 0
	mnxr95659c2c3	mnxr95659c2c3	2-oxoglutarate[MNXC3] + (S)-malate[MNXC2] <=> (S)-malate[MNXC3] + 2-oxoglutarate[MNXC2]		KSF55_05305	-99999	99999			sbo/SBO:0000185			REACTION: MNXR95659 PROP BC-b: bidi PROP FBA-f: -99999 PROP FBA-c: extr PROP GRE-c: orig PROP BC-p: asso PROP BC-t: tran
	mnxr95661c2c3	mnxr95661c2c3	PMF[MNXC2] + 2-oxoglutarate[MNXC2] <=> PMF[MNXC3] + 2-oxoglutarate[MNXC3]		KSF55_05240	-99999	99999			sbo/SBO:0000185			REACTION: MNXR95661 PROP BC-b: bidi PROP FBA-f: -99999 PROP FBA-c: extr PROP GRE-c: orig PROP BC-p: asso PROP BC-t: tran
	mnxr95663c2c3	mnxr95663c2c3	2-oxoglutarate[MNXC2] <=> 2-oxoglutarate[MNXC3]			-99999	99999			sbo/SBO:0000185			REACTION: MNXR95663 XREFS: seedR:rxn08096;bigg.reaction:AKGt;bigg.reaction:AKGtc;bigg.reaction:AKGtex;bigg.reaction:AKGtm;bigg.reaction:AKGtp;bigg.reaction:EX_akg_e;bigg.reaction:R_AKGt;bigg.reaction:R_AKGtc;bigg.reaction:R_AKGtex;bigg.reaction:R_AKGtm;bigg.reaction:R_AKGtp;bigg.reaction:R_EX_akg_e;bigg.reaction:R_SK_akg_c;bigg.reaction:SK_akg_c;biggR:AKGt;biggR:AKGtc;biggR:AKGtex;biggR:AKGtm;big…
	mnxr95693c3	mnxr95693c3	D-alanine[MNXC3] <=> L-alanine[MNXC3]		KSF55_02405	-99999	99999			sbo/SBO:0000375			REACTION: MNXR95693 PROP BC-b: bidi PROP FBA-f: -99999 PROP FBA-c: extr PROP GRE-c: orig PROP BC-p: asso PROP BC-t: enzy
	mnxr95697c3	mnxr95697c3	pyridoxal 5&apos;-phosphate[MNXC3] + D-alanine[MNXC3] <=> pyruvate[MNXC3] + pyridoxamine 5&apos;-phosphate[MNXC3]		KSF55_10895	-99999	99999			sbo/SBO:0000375			REACTION: MNXR95697 PROP BC-b: bidi PROP FBA-c: extr PROP GRE-c: orig PROP FBA-f: 99999 PROP BC-p: asso PROP BC-t: enzy
	mnxr95698c3	mnxr95698c3	L-alanine[MNXC3] + 2-oxoglutarate[MNXC3] <=> L-glutamate[MNXC3] + pyruvate[MNXC3]		KSF55_01715 or KSF55_08105 or KSF55_12185	-99999	99999			sbo/SBO:0000375			REACTION: MNXR95698 PROP BC-b: bidi PROP FBA-f: -99999 PROP FBA-c: extr PROP GRE-c: orig PROP BC-p: asso PROP BC-t: enzy
	mnxr95699c3	mnxr95699c3	L-alanine[MNXC3] + pyridoxal 5&apos;-phosphate[MNXC3] => pyruvate[MNXC3] + pyridoxamine 5&apos;-phosphate[MNXC3]		KSF55_10895	0	99999			sbo/SBO:0000375			REACTION: MNXR95699 PROP FBA-c: zero PROP GRE-c: orig PROP BC-b: oned PROP BC-p: asso PROP BC-t: enzy PROP FBA-f: 0
	mnxr95703c3c2	mnxr95703c3c2	ATP[MNXC3] + H2O[MNXC3] + L-alanine[MNXC2] => L-alanine[MNXC3] + phosphate[MNXC3] + H(+)[MNXC3] + ADP[MNXC3]		KSF55_04050 or KSF55_09625 or KSF55_10590 or KSF55_10595 or (KSF55_13400 and KSF55_13405 and KSF55_13410 and KSF55_13415 and KSF55_13420) or KSF55_14335	0	99999			sbo/SBO:0000185			REACTION: MNXR95703 PROP FBA-c: zero PROP GRE-c: orig PROP BC-b: oned PROP BC-p: asso PROP BC-t: tran PROP FBA-f: 0
	mnxr95708c3	mnxr95708c3	H(+)[MNXC3] + NADH[MNXC3] + formaldehyde[MNXC3] <=> NAD(+)[MNXC3] + methanol[MNXC3]		KSF55_13645 or KSF55_16000	-99999	99999			sbo/SBO:0000375			REACTION: MNXR95708 PROP BC-b: bidi PROP FBA-c: extr PROP GRE-c: orig PROP FBA-f: 99999 PROP BC-p: asso PROP BC-t: enzy
	mnxr95709c3	mnxr95709c3	H(+)[MNXC3] + NADH[MNXC3] + D-glyceraldehyde[MNXC3] <=> NAD(+)[MNXC3] + glycerol[MNXC3]		KSF55_01620 or KSF55_13645 or KSF55_13650 or KSF55_14070	-99999	99999			sbo/SBO:0000375			REACTION: MNXR95709 PROP BC-b: bidi PROP FBA-c: extr PROP GRE-c: orig PROP FBA-f: 99999 PROP BC-p: asso PROP BC-t: enzy
	mnxr95711c3	mnxr95711c3	H(+)[MNXC3] + NADPH[MNXC3] + D-glyceraldehyde[MNXC3] <=> NADP(+)[MNXC3] + glycerol[MNXC3]		KSF55_00710 or KSF55_01620 or KSF55_13645 or KSF55_14070 or KSF55_15505	-99999	99999			sbo/SBO:0000375			REACTION: MNXR95711 PROP BC-b: bidi PROP GRE-c: orig PROP BC-p: asso PROP FBA-f: -56250.0573901125 PROP FBA-c: nonz PROP BC-t: enzy
	mnxr95714c3	mnxr95714c3	H(+)[MNXC3] + NADH[MNXC3] + (S)-lactaldehyde[MNXC3] <=> NAD(+)[MNXC3] + (S)-propane-1,2-diol[MNXC3]		KSF55_13645	-99999	99999			sbo/SBO:0000375			REACTION: MNXR95714 PROP BC-b: bidi PROP FBA-f: -99999 PROP FBA-c: extr PROP GRE-c: orig PROP BC-p: asso PROP BC-t: enzy
	mnxr95725c3	mnxr95725c3	H(+)[MNXC3] + NADH[MNXC3] + acetaldehyde[MNXC3] <=> NAD(+)[MNXC3] + ethanol[MNXC3]		KSF55_01620 or KSF55_13645 or KSF55_13650 or KSF55_14070	-99999	99999			sbo/SBO:0000375			REACTION: MNXR95725 PROP BC-b: bidi PROP FBA-f: -99999 PROP FBA-c: extr PROP GRE-c: orig PROP BC-p: asso PROP BC-t: enzy
	mnxr95726c3	mnxr95726c3	NADP(+)[MNXC3] + ethanol[MNXC3] <=> H(+)[MNXC3] + NADPH[MNXC3] + acetaldehyde[MNXC3]		KSF55_07745 or KSF55_14070	-99999	99999			sbo/SBO:0000375			REACTION: MNXR95726 PROP BC-b: bidi PROP FBA-f: -99999 PROP FBA-c: extr PROP GRE-c: orig PROP BC-p: asso PROP BC-t: enzy
	mnxr95727c3	mnxr95727c3	H(+)[MNXC3] + NADH[MNXC3] + propanal[MNXC3] <=> NAD(+)[MNXC3] + 1-propanol[MNXC3]		KSF55_13645	-99999	99999			sbo/SBO:0000375			REACTION: MNXR95727 PROP BC-b: bidi PROP FBA-c: zero PROP GRE-c: orig PROP BC-p: asso PROP BC-t: enzy PROP FBA-f: 0
	mnxr95728c3	mnxr95728c3	H(+)[MNXC3] + NADH[MNXC3] + butanal[MNXC3] <=> NAD(+)[MNXC3] + butan-1-ol[MNXC3]		KSF55_01620 or KSF55_13645 or KSF55_16350	-99999	99999			sbo/SBO:0000375			REACTION: MNXR95728 PROP BC-b: bidi PROP FBA-c: zero PROP GRE-c: orig PROP BC-p: asso PROP BC-t: enzy PROP FBA-f: 0
	mnxr95729c3	mnxr95729c3	H(+)[MNXC3] + NADPH[MNXC3] + butanal[MNXC3] => NADP(+)[MNXC3] + butan-1-ol[MNXC3]		KSF55_01620 or KSF55_13645	0	99999			sbo/SBO:0000375			REACTION: MNXR95729 PROP FBA-c: zero PROP GRE-c: orig PROP BC-b: oned PROP BC-p: asso PROP BC-t: enzy PROP FBA-f: 0
	mnxr95732c3	mnxr95732c3	NAD(+)[MNXC3] + H2O[MNXC3] + formaldehyde[MNXC3] => 2 H(+)[MNXC3] + NADH[MNXC3] + formate[MNXC3]		KSF55_07745 or KSF55_13650 or KSF55_13785 or KSF55_14070	0	99999			sbo/SBO:0000375			REACTION: MNXR95732 PROP FBA-f: -99999 PROP FBA-c: extr PROP GRE-c: orig PROP BC-b: oned PROP BC-p: asso PROP BC-t: enzy
	mnxr95749c3	mnxr95749c3	NAD(+)[MNXC3] + H2O[MNXC3] + acetaldehyde[MNXC3] => 2 H(+)[MNXC3] + NADH[MNXC3] + acetate[MNXC3]		KSF55_13785	0	99999			sbo/SBO:0000375			REACTION: MNXR95749 PROP FBA-c: zero PROP GRE-c: orig PROP BC-b: oned PROP BC-p: asso PROP BC-t: enzy PROP FBA-f: 0
	mnxr95750c3	mnxr95750c3	NADP(+)[MNXC3] + H2O[MNXC3] + acetaldehyde[MNXC3] => 2 H(+)[MNXC3] + NADPH[MNXC3] + acetate[MNXC3]		KSF55_01810 or KSF55_13615 or KSF55_14070	0	99999			sbo/SBO:0000375			REACTION: MNXR95750 PROP FBA-c: zero PROP GRE-c: orig PROP BC-b: oned PROP BC-p: asso PROP BC-t: enzy PROP FBA-f: 0
	mnxr95751c3	mnxr95751c3	NAD(+)[MNXC3] + H2O[MNXC3] + propanal[MNXC3] => 2 H(+)[MNXC3] + NADH[MNXC3] + propanoate[MNXC3]		KSF55_13785	0	99999			sbo/SBO:0000375			REACTION: MNXR95751 PROP FBA-c: zero PROP GRE-c: orig PROP BC-b: oned PROP BC-p: asso PROP BC-t: enzy PROP FBA-f: 0
	mnxr95754c3	mnxr95754c3	NADP(+)[MNXC3] + H2O[MNXC3] + propanal[MNXC3] => 2 H(+)[MNXC3] + NADPH[MNXC3] + propanoate[MNXC3]		KSF55_14070	0	99999			sbo/SBO:0000375			REACTION: MNXR95754 PROP FBA-c: zero PROP GRE-c: orig PROP BC-b: oned PROP BC-p: asso PROP BC-t: enzy PROP FBA-f: 0
	mnxr95755c3	mnxr95755c3	NAD(+)[MNXC3] + H2O[MNXC3] + butanal[MNXC3] => 2 H(+)[MNXC3] + NADH[MNXC3] + butanoate[MNXC3]		KSF55_13785	0	99999			sbo/SBO:0000375			REACTION: MNXR95755 PROP FBA-c: zero PROP GRE-c: orig PROP BC-b: oned PROP BC-p: asso PROP BC-t: enzy PROP FBA-f: 0
	mnxr95764c3	mnxr95764c3	phosphate[MNXC3] + dihydroxyacetone[MNXC3] <=> H2O[MNXC3] + dihydroxyacetone phosphate[MNXC3]		KSF55_00120	-99999	99999			sbo/SBO:0000375			REACTION: MNXR95764 PROP BC-b: bidi PROP FBA-f: -12502.7011397128 PROP GRE-c: orig PROP BC-p: asso PROP FBA-c: nonz PROP BC-t: enzy
	mnxr95786c3	mnxr95786c3	H2O[MNXC3] + 3 H(+)[MNXC3] + urea-1-carboxylate[MNXC3] => 2 NH4(+)[MNXC3] + 2 CO2[MNXC3]		KSF55_10730 and KSF55_10735	0	99999			sbo/SBO:0000375			REACTION: MNXR95786 PROP FBA-c: zero PROP GRE-c: orig PROP BC-b: oned PROP BC-p: asso PROP BC-t: enzy PROP FBA-f: 0
	mnxr95788c3	mnxr95788c3	H(+)[MNXC3] + NADPH[MNXC3] + methylglyoxal[MNXC3] => NADP(+)[MNXC3] + hydroxyacetone[MNXC3]		KSF55_00705 or KSF55_01005 or KSF55_01070 or KSF55_15095	0	99999			sbo/SBO:0000375			REACTION: MNXR95788 PROP FBA-c: zero PROP GRE-c: orig PROP BC-b: oned PROP BC-p: asso PROP BC-t: enzy PROP FBA-f: 0
	mnxr95804c3	mnxr95804c3	N-acetyl-D-mannosamine 6-phosphate[MNXC3] <=> 2 H(+)[MNXC3] + N-acetyl-alpha-D-glucosamine 6-phosphate[MNXC3]		KSF55_15990	-99999	99999			sbo/SBO:0000375			REACTION: MNXR95804 PROP BC-b: bidi PROP FBA-c: zero PROP GRE-c: orig PROP BC-p: asso PROP BC-t: enzy PROP FBA-f: 0
	mnxr95815c3	mnxr95815c3	NH4(+)[MNXC3] + acetate[MNXC3] <=> H2O[MNXC3] + acetamide[MNXC3]		KSF55_02005 or KSF55_05475	-99999	99999			sbo/SBO:0000375			REACTION: MNXR95815 PROP BC-b: bidi PROP FBA-c: zero PROP GRE-c: orig PROP BC-p: asso PROP BC-t: enzy PROP FBA-f: 0
	mnxr95831c2c3	mnxr95831c2c3	PMF[MNXC2] + AMP[MNXC2] <=> AMP[MNXC3] + PMF[MNXC3]			-99999	99999			sbo/SBO:0000185			REACTION: MNXR95831 XREFS: seedR:rxn05497;bigg.reaction:AMPt6;bigg.reaction:R_AMPt6;biggR:AMPt6;biggR:R_AMPt6;seed.reaction:rxn05497 REFERENCE: seedR:rxn05497 PROP BC-b: bidi PROP BC-p: orph PROP FBA-c: zero PROP GRE-c: orig PROP BC-t: tran PROP FBA-f: 0
	mnxr95841c3	mnxr95841c3	NAD(+)[MNXC3] + diphosphate[MNXC3] <=> ATP[MNXC3] + H(+)[MNXC3] + beta-nicotinamide D-ribonucleotide[MNXC3]		KSF55_07170	-99999	99999			sbo/SBO:0000375			REACTION: MNXR95841 PROP BC-b: bidi PROP FBA-c: zero PROP GRE-c: orig PROP BC-p: asso PROP BC-t: enzy PROP FBA-f: 0
	mnxr95843c3	mnxr95843c3	L-glutamine[MNXC3] + chorismate[MNXC3] => L-glutamate[MNXC3] + H(+)[MNXC3] + pyruvate[MNXC3] + anthranilate[MNXC3]		(KSF55_07690 and KSF55_07695) or (KSF55_07690 and KSF55_07700)	0	99999			sbo/SBO:0000375			REACTION: MNXR95843 PROP FBA-c: zero PROP GRE-c: orig PROP BC-b: oned PROP BC-p: asso PROP BC-t: enzy PROP FBA-f: 0
	mnxr95852c3	mnxr95852c3	L-glutamate[MNXC3] + 3-(imidazol-4-yl)-2-oxopropyl phosphate[MNXC3] <=> 2-oxoglutarate[MNXC3] + L-histidinol phosphate[MNXC3]		KSF55_11580 or KSF55_11605	-99999	99999			sbo/SBO:0000375			REACTION: MNXR95852 PROP BC-b: bidi PROP FBA-f: 0.101999967067968 PROP GRE-c: orig PROP BC-p: asso PROP FBA-c: nonz PROP BC-t: enzy
	mnxr95862c3	mnxr95862c3	2-oxoglutarate[MNXC3] + beta-alanine[MNXC3] <=> L-glutamate[MNXC3] + 3-oxopropanoate[MNXC3]		KSF55_08005	-99999	99999			sbo/SBO:0000375			REACTION: MNXR95862 PROP BC-b: bidi PROP GRE-c: orig PROP BC-p: asso PROP FBA-f: 15622.7343572122 PROP FBA-c: nonz PROP BC-t: enzy
	mnxr95877c3	mnxr95877c3	H2O[MNXC3] + Tetradecanoyl-phosphate (n-C14:0)[MNXC3] => phosphate[MNXC3] + tetradecanoate[MNXC3]		KSF55_07270	0	99999			sbo/SBO:0000375			REACTION: MNXR95877 PROP FBA-c: zero PROP GRE-c: orig PROP BC-b: oned PROP BC-p: asso PROP BC-t: enzy PROP FBA-f: 0
	mnxr95879c3	mnxr95879c3	H2O[MNXC3] + Hexadecanoyl-phosphate (n-C16:0)[MNXC3] => phosphate[MNXC3] + hexadecanoate[MNXC3]		KSF55_07270	0	99999			sbo/SBO:0000375			REACTION: MNXR95879 PROP FBA-c: zero PROP GRE-c: orig PROP BC-b: oned PROP BC-p: asso PROP BC-t: enzy PROP FBA-f: 0
	mnxr95880c3	mnxr95880c3	H2O[MNXC3] + Hexadecanoyl-phosphate (n-C16:1)[MNXC3] => phosphate[MNXC3] + (9Z)-hexadecenoate[MNXC3]		KSF55_07270	0	99999			sbo/SBO:0000375			REACTION: MNXR95880 PROP FBA-c: zero PROP GRE-c: orig PROP BC-b: oned PROP BC-p: asso PROP BC-t: enzy PROP FBA-f: 0
	mnxr95897c3	mnxr95897c3	ATP[MNXC3] + propanoate[MNXC3] <=> ADP[MNXC3] + propanoyl phosphate[MNXC3]		KSF55_01025 or KSF55_01520	-99999	99999			sbo/SBO:0000375			REACTION: MNXR95897 PROP BC-b: bidi PROP FBA-c: zero PROP GRE-c: orig PROP BC-p: asso PROP BC-t: enzy PROP FBA-f: 0
	mnxr95898c3	mnxr95898c3	H(+)[MNXC3] + NADPH[MNXC3] + 5-amino-6-(5-phospho-D-ribosylamino)uracil[MNXC3] => NADP(+)[MNXC3] + 5-amino-6-(5-phospho-D-ribitylamino)uracil[MNXC3]		KSF55_06690 or (KSF55_06695 and KSF55_06705)	0	99999			sbo/SBO:0000375			REACTION: MNXR95898 PROP FBA-f: -1.09999964479357e-05 PROP GRE-c: orig PROP BC-b: oned PROP BC-p: asso PROP FBA-c: nonz PROP BC-t: enzy
	mnxr95912c2c3	mnxr95912c2c3	D-arabinose[MNXC2] <=> D-arabinose[MNXC3]			-99999	99999			sbo/SBO:0000185			REACTION: MNXR95912 XREFS: seedR:rxn05499;bigg.reaction:ARAB_Dt;bigg.reaction:DARBtex;bigg.reaction:EX_arab__D_e;bigg.reaction:R_ARAB_Dt;bigg.reaction:R_DARBtex;bigg.reaction:R_EX_arab__D_e;biggR:ARAB_Dt;biggR:DARBtex;biggR:EX_arab__D_e;biggR:R_ARAB_Dt;biggR:R_DARBtex;biggR:R_EX_arab__D_e;seed.reaction:rxn05499;seed.reaction:rxn32874;seed.reaction:rxn32883;seedR:rxn32874;seedR:rxn32883 REFERENCE:…
	mnxr95936c2c3	mnxr95936c2c3	PMF[MNXC2] + aldehydo-L-arabinose[MNXC2] <=> PMF[MNXC3] + aldehydo-L-arabinose[MNXC3]		KSF55_15480 or KSF55_16250	-99999	99999			sbo/SBO:0000185			REACTION: MNXR95936 PROP BC-b: bidi PROP FBA-c: zero PROP GRE-c: orig PROP BC-p: asso PROP BC-t: tran PROP FBA-f: 0
	mnxr95937c2c3	mnxr95937c2c3	PMF[MNXC2] + aldehydo-L-arabinose[MNXC3] => PMF[MNXC3] + aldehydo-L-arabinose[MNXC2]		KSF55_13750 or KSF55_13870	0	99999			sbo/SBO:0000185			REACTION: MNXR95937 PROP FBA-c: zero PROP GRE-c: orig PROP BC-b: oned PROP BC-p: asso PROP BC-t: tran PROP FBA-f: 0
	mnxr95938c2c3	mnxr95938c2c3	L-arginine[MNXC3] + agmatine[MNXC2] <=> agmatine[MNXC3] + L-arginine[MNXC2]		KSF55_17160	-99999	99999			sbo/SBO:0000185			REACTION: MNXR95938 PROP BC-b: bidi PROP FBA-c: zero PROP GRE-c: orig PROP BC-p: asso PROP BC-t: tran PROP FBA-f: 0
	mnxr95940c3	mnxr95940c3	L-arginine[MNXC3] + H(+)[MNXC3] => CO2[MNXC3] + agmatine[MNXC3]		KSF55_01375	0	99999			sbo/SBO:0000375			REACTION: MNXR95940 PROP FBA-c: zero PROP GRE-c: orig PROP BC-b: oned PROP BC-p: asso PROP BC-t: enzy PROP FBA-f: 0
	mnxr95942c3	mnxr95942c3	L-glutamate[MNXC3] + H(+)[MNXC3] => 4-aminobutanoate[MNXC3] + CO2[MNXC3]		KSF55_17165	0	99999			sbo/SBO:0000375			REACTION: MNXR95942 PROP FBA-c: zero PROP GRE-c: orig PROP BC-b: oned PROP BC-p: asso PROP BC-t: enzy PROP FBA-f: 0
	mnxr95943c3	mnxr95943c3	H(+)[MNXC3] + ADP[MNXC3] + N(omega)-phospho-L-arginine[MNXC3] <=> ATP[MNXC3] + L-arginine[MNXC3]			-99999	99999			rhea/22940;sbo/SBO:0000375			REACTION: MNXR95943 CLASSIFICATION: 2.7.3.3 XREFS: rheaR:22940;bigg.reaction:ARGKr;bigg.reaction:R_ARGKr;biggR:ARGKr;biggR:R_ARGKr;kegg.reaction:R00554;keggR:R00554;metacyc.reaction:ARGININE-KINASE-RXN;metacycR:ARGININE-KINASE-RXN;rhea:22940;rhea:22941;rhea:22942;rhea:22943;rheaR:22941;rheaR:22942;rheaR:22943;sabiork.reaction:966;sabiorkR:966;seed.reaction:rxn00396;seedR:rxn00396 REFERENCE: rheaR…
	mnxr95947c2c3	mnxr95947c2c3	PMF[MNXC2] + N(omega)-phospho-L-arginine[MNXC2] <=> PMF[MNXC3] + N(omega)-phospho-L-arginine[MNXC3]			-99999	99999			sbo/SBO:0000185			REACTION: MNXR95947 XREFS: seedR:rxn05502;bigg.reaction:ARGPt6;bigg.reaction:R_ARGPt6;biggR:ARGPt6;biggR:R_ARGPt6;seed.reaction:rxn05502 REFERENCE: seedR:rxn05502 PROP BC-b: bidi PROP BC-p: orph PROP FBA-c: zero PROP GRE-c: orig PROP BC-t: tran PROP FBA-f: 0
	mnxr95952c3c2	mnxr95952c3c2	ATP[MNXC3] + H2O[MNXC3] + L-arginine[MNXC2] => phosphate[MNXC3] + L-arginine[MNXC3] + H(+)[MNXC3] + ADP[MNXC3]		KSF55_04050 or (KSF55_09620 and KSF55_09625 and KSF55_09625) or KSF55_10590 or KSF55_10595 or KSF55_14335	0	99999			sbo/SBO:0000185			REACTION: MNXR95952 PROP FBA-c: zero PROP GRE-c: orig PROP BC-b: oned PROP BC-p: asso PROP BC-t: tran PROP FBA-f: 0
	mnxr95953c2c3	mnxr95953c2c3	PMF[MNXC2] + L-arginine[MNXC2] => L-arginine[MNXC3] + PMF[MNXC3]		KSF55_06235	0	99999			sbo/SBO:0000185			REACTION: MNXR95953 PROP FBA-c: zero PROP GRE-c: orig PROP BC-b: oned PROP BC-p: asso PROP BC-t: tran PROP FBA-f: 0
	mnxr95954c2c3	mnxr95954c2c3	L-arginine[MNXC3] + PMF[MNXC2] => PMF[MNXC3] + L-arginine[MNXC2]		KSF55_06600	0	99999			sbo/SBO:0000185			REACTION: MNXR95954 PROP FBA-c: zero PROP GRE-c: orig PROP BC-b: oned PROP BC-p: asso PROP BC-t: tran PROP FBA-f: 0
	mnxr96038c3	mnxr96038c3	L-alanine[MNXC3] + 5-guanidino-2-oxopentanoate[MNXC3] <=> L-arginine[MNXC3] + pyruvate[MNXC3]		KSF55_12185	-99999	99999			sbo/SBO:0000375			REACTION: MNXR96038 PROP BC-b: bidi PROP FBA-c: zero PROP GRE-c: orig PROP BC-p: asso PROP BC-t: enzy PROP FBA-f: 0
	mnxr96039c3	mnxr96039c3	H(+)[MNXC3] + NADPH[MNXC3] + 4-phospho-L-aspartate[MNXC3] <=> NADP(+)[MNXC3] + phosphate[MNXC3] + L-aspartate 4-semialdehyde[MNXC3]		KSF55_11700	-99999	99999			sbo/SBO:0000375			REACTION: MNXR96039 PROP BC-b: bidi PROP FBA-f: 0.372010879873415 PROP GRE-c: orig PROP BC-p: asso PROP FBA-c: nonz PROP BC-t: enzy
	mnxr96060c3	mnxr96060c3	L-aspartate[MNXC3] + ATP[MNXC3] + NH4(+)[MNXC3] => L-asparagine[MNXC3] + AMP[MNXC3] + H(+)[MNXC3] + diphosphate[MNXC3]		KSF55_04690 or KSF55_04785	0	99999			sbo/SBO:0000375			REACTION: MNXR96060 PROP FBA-c: zero PROP GRE-c: orig PROP BC-b: oned PROP BC-p: asso PROP BC-t: enzy PROP FBA-f: 0
	mnxr96065c3c2	mnxr96065c3c2	ATP[MNXC3] + H2O[MNXC3] + L-asparagine[MNXC2] => L-asparagine[MNXC3] + phosphate[MNXC3] + H(+)[MNXC3] + ADP[MNXC3]		KSF55_04050 or KSF55_09625 or KSF55_10590 or KSF55_10595 or KSF55_14335	0	99999			sbo/SBO:0000185			REACTION: MNXR96065 PROP FBA-c: zero PROP GRE-c: orig PROP BC-b: oned PROP BC-p: asso PROP BC-t: tran PROP FBA-f: 0
	mnxr96077c3	mnxr96077c3	L-aspartate[MNXC3] + H(+)[MNXC3] => CO2[MNXC3] + beta-alanine[MNXC3]		KSF55_17165	0	99999			sbo/SBO:0000375			REACTION: MNXR96077 PROP GRE-c: orig PROP BC-b: oned PROP BC-p: asso PROP FBA-f: 15622.7343572122 PROP FBA-c: nonz PROP BC-t: enzy
	mnxr96085c3	mnxr96085c3	L-aspartate[MNXC3] + ATP[MNXC3] <=> ADP[MNXC3] + 4-phospho-L-aspartate[MNXC3]		KSF55_04780 or KSF55_10580 or KSF55_11360 or KSF55_11460	-99999	99999			sbo/SBO:0000375			REACTION: MNXR96085 PROP BC-b: bidi PROP FBA-f: 0.372010879873415 PROP GRE-c: orig PROP BC-p: asso PROP FBA-c: nonz PROP BC-t: enzy
	mnxr96086c2c3	mnxr96086c2c3	Na(+)[MNXC2] + L-aspartate[MNXC2] => L-aspartate[MNXC3] + Na(+)[MNXC3]		KSF55_12780	0	99999			sbo/SBO:0000185			REACTION: MNXR96086 PROP FBA-c: zero PROP GRE-c: orig PROP BC-b: oned PROP BC-p: asso PROP BC-t: tran PROP FBA-f: 0
[truncated: 152 more rows]

## Sheet: METS
#	ID	NAME	UNCONSTRAINED	MIRIAM	COMPOSITION	InChI	COMPARTMENT	REPLACEMENT ID	CHARGE
	GMP[MNXC3]	GMP			C10H12N5O8P		MNXC3	MNXM1101285@MNXC3	-2
[truncated: 992 more rows]

## Sheet: COMPS
#	ABBREVIATION	NAME	INSIDE	MIRIAM
	BOUNDARY	model boundary
[truncated: 2 more rows]

## Sheet: GENES
#	NAME	MIRIAM	SHORT NAME	COMPARTMENT
[truncated: 754 more rows]
