# Supplementary material for: Genome-wide transcriptomics revealed carbon source-mediated gamma-aminobutyric acid (GABA) production in a probiotic, Lactiplantibacillus pentosus 9D3
Source: Heliyon. 2025 Jan 10;11(2):e41879. doi: 10.1016/j.heliyon.2025.e41879 (PMC11782964; doi:10.1016/j.heliyon.2025.e41879)
Supplement: Multimedia component 2 [file mmc2.xlsx]

## Sheet: Index
	Genome-wide transcriptomics revealed carbon source-mediated gamma-aminobutyric acid (GABA) production in a probiotic, Lactiplantibacillus pentosus 9D3
	Nachon Raethong1,*, Pitakthai Chamtim2, Roypim Thananusak3,4, Kanyawee Whanmek1 and Chalat Santivarangkna1
	1 Institute of Nutrition, Mahidol University, Nakhon Pathom 73170, Thailand. 2 Academic Service Division, National Laboratory Animal Center, Mahidol University, Nakhon Pathom 73170, Thailand. 3 Omics Center for Agriculture, Bioresource, Food and Health Kasetsart University (OmiKU), Faculty of Science, Kasetsart University, Bangkok 10900, Thailand. 4 Duckweed Holobiont Resource & Research Center (…
	*Correspondence: Nachon Raethong (nachon.rae@mahidol.ac.th)
	List of supplemetary tables
	Table S1: Transcriptome data summary statistics.
	Table S2: Functional annotation of expressed genes in L. pentosus 9D3.
	Table S3: List of DEGs between pairwise carbon source comparisons.
	Table S4: List of DEGs and their clusters.

## Sheet: Table S1
Table S1: Transcriptome data summary statistics.
Features	Glucose	Sucrose	Lactose
Total bases (billion base pairs)	3.11 ± 0.25	3.35 ± 0.03	2.75 ± 0.43
Total reads (million reads)	30.77 ± 2.43	33.17 ± 0.31	27.25 ± 4.28
GC (%)	46.60 ± 0.20	46.85 ± 0.95	45.10 ± 0.30
AT (%)	53.40 ± 0.20	53.15 ± 0.95	54.90 ± 0.30
Q20 (%)	97.95 ± 0.05	98.10 ± 0.10	97.90 ± 0.10
Q30 (%)	94.10 ± 0.10	94.65 ± 0.35	94.15 ± 0.15
No. of expressed genes	2,511 ± 2	2,436 ± 1	2,549 ± 4
All expressed genes	2692

## Sheet: Table S2
Table S1: Functional annotation of expressed genes in L. pentosus 9D3.
Gene name	Location	start	stop	strand	GO annotation			COG annotation				KEGG annotation
					GO_category	GO_id	Description	COG_category_id	COG_main	COG_functional_category	Description	KO	Protein families	Functional description
KSF55_12270	chromosome	2698585	2700174	+				T	Cellular processes and signaling	Signal Transduction	Purine catabolism regulatory protein-like family	K09684	Protein families: genetic information processing	ko:K09684 pucR; PucR family transcriptional regulator, purine catabolism regulatory protein
KSF55_00015	chromosome	3207	3440	+	Molecular function category	GO:0003723	RNA binding	S	Poorly characterized functions	Function Unknown	S4 domain protein YaaA	K14761	Protein families: genetic information processing	ko:K14761 ybcJ; ribosome-associated protein
KSF55_08575	chromosome	1916879	1917733	-	Molecular function category	GO:0005525	GTP binding	S	Poorly characterized functions	Function Unknown	Required for a late step of 50S ribosomal subunit assembly. Has GTPase activity	K14540	Protein families: genetic information processing	ko:K14540 rbgA; ribosome biogenesis GTPase A
KSF55_09070	chromosome	2031689	2032168	-	Molecular function category	GO:0004521	endoribonuclease activity	S	Poorly characterized functions	Function Unknown	Single strand-specific metallo-endoribonuclease involved in late-stage 70S ribosome quality control and in maturation of the 3' terminus of the 16S rRNA	K07042	Protein families: genetic information processing	ko:K07042 ybeY, yqfG; probable rRNA maturation factor
KSF55_07195	chromosome	1616625	1617179	+	Molecular function category	GO:0003677	DNA binding	S	Poorly characterized functions	Function Unknown	Uncharacterized ACR, COG1399	K07040	Protein families: genetic information processing	ko:K07040 K07040; uncharacterized protein
KSF55_03935	chromosome	856934	857818	+	Molecular function category	GO:0005525	GTP binding	S	Poorly characterized functions	Function Unknown	Displays ATPase and GTPase activities	K06958	Protein families: genetic information processing	ko:K06958 rapZ; RNase adapter protein RapZ
KSF55_07160	chromosome	1611431	1612567	+	Molecular function category	GO:0005525	GTP binding	S	Poorly characterized functions	Function Unknown	Ribosome biogenesis GTPase YqeH	K06948	Protein families: genetic information processing	ko:K06948 yqeH; 30S ribosome assembly GTPase
KSF55_03670	chromosome	790324	792306	-	Molecular function category	GO:0003677	DNA binding	S	Poorly characterized functions	Function Unknown	ABC transporter, ATP-binding protein	K06158	Protein families: genetic information processing	ko:K06158 ABCF3; ATP-binding cassette, subfamily F, member 3
KSF55_09510	chromosome	2126000	2127295	-	Molecular function category	GO:0003924	GTPase activity	S	Poorly characterized functions	Function Unknown	An essential GTPase which binds GTP, GDP and possibly (p)ppGpp with moderate affinity, with high nucleotide exchange rates and a fairly low GTP hydrolysis rate. Plays a role in control of the cell cycle, stress response, ribosome biogenesis and in those bacteria that undergo differentiation, in morphogenesis control	K03979	Protein families: genetic information processing	ko:K03979 obgE, cgtA, MTG2; GTPase [EC:3.6.5.-]
KSF55_12090	chromosome	2653895	2654398	+	Molecular function category	GO:0002161	aminoacyl-tRNA editing activity	S	Poorly characterized functions	Function Unknown	Belongs to the prolyl-tRNA editing family. YbaK EbsC subfamily	K03976	Protein families: genetic information processing	ko:K03976 ybaK, ebsC; Cys-tRNA(Pro)/Cys-tRNA(Cys) deacylase [EC:3.1.1.-]
KSF55_06635	chromosome	1485795	1486775	+	Molecular function category	GO:0003676	nucleic acid binding	S	Poorly characterized functions	Function Unknown	Metal dependent phosphohydrolases with conserved 'HD' motif.	K03698	Protein families: genetic information processing	ko:K03698 cbf, cbf1; 3'-5' exoribonuclease [EC:3.1.-.-]
KSF55_04430	chromosome	973370	974665	-	Molecular function category	GO:0003924	GTPase activity	S	Poorly characterized functions	Function Unknown	GTPase that associates with the 50S ribosomal subunit and may have a role during protein synthesis or ribosome biogenesis	K03665	Protein families: genetic information processing	ko:K03665 hflX; GTPase
KSF55_16405	chromosome	3641685	3643076	-	Molecular function category	GO:0003924	GTPase activity	S	Poorly characterized functions	Function Unknown	Exhibits a very high intrinsic GTPase hydrolysis rate. Involved in the addition of a carboxymethylaminomethyl (cmnm) group at the wobble position (U34) of certain tRNAs, forming tRNA- cmnm(5)s(2)U34	K03650	Protein families: genetic information processing	ko:K03650 mnmE, trmE, MSS1; tRNA modification GTPase [EC:3.6.-.-]
KSF55_09060	chromosome	2030339	2031247	-	Molecular function category	GO:0070181	small ribosomal subunit rRNA binding	S	Poorly characterized functions	Function Unknown	An essential GTPase that binds both GDP and GTP, with rapid nucleotide exchange. Plays a role in 16S rRNA processing and 30S ribosomal subunit biogenesis and possibly also in cell cycle regulation and energy metabolism	K03595	Protein families: genetic information processing	ko:K03595 era, ERAL1; GTPase
KSF55_11250	chromosome	2478386	2479228	-	Molecular function category	GO:0005524	ATP binding	S	Poorly characterized functions	Function Unknown	IstB-like ATP binding protein	K02315	Protein families: genetic information processing	ko:K02315 dnaC; DNA replication protein DnaC
KSF55_15040	chromosome	3321262	3321645	-				S	Poorly characterized functions	Function Unknown	Protein of unknown function (DUF1398)	K23284	Protein families: genetic information processing	ko:K23284 C1QL; C1q-related factor
KSF55_07465	chromosome	1674046	1674504	+				S	Poorly characterized functions	Function Unknown	Asp23 family, cell envelope-related function	K10947	Protein families: genetic information processing	ko:K10947 padR; PadR family transcriptional regulator, regulatory protein PadR
KSF55_15265	chromosome	3367935	3368204	+	Biological process category	GO:0006355	regulation of transcription, DNA-templated	S	Poorly characterized functions	Function Unknown	Metal-sensitive transcriptional repressor	K21600	Protein families: genetic information processing	ko:K21600 csoR, ricR; CsoR family transcriptional regulator, copper-sensing transcriptional repressor
KSF55_10545	chromosome	2336413	2337972	-	Biological process category	GO:0006402	mRNA catabolic process	S	Poorly characterized functions	Function Unknown	Endoribonuclease that initiates mRNA decay	K18682	Protein families: genetic information processing	ko:K18682 rny; ribonucrease Y [EC:3.1.-.-]
KSF55_08675	chromosome	1937874	1939184	-	Biological process category	GO:0042254	ribosome biogenesis	S	Poorly characterized functions	Function Unknown	GTPase that plays an essential role in the late steps of ribosome biogenesis	K03977	Protein families: genetic information processing	ko:K03977 engA, der; GTPase
KSF55_05920	chromosome	1298872	1299675	+	Biological process category	GO:0006282	regulation of DNA repair	S	Poorly characterized functions	Function Unknown	Regulatory protein RecX	K03565	Protein families: genetic information processing	ko:K03565 recX; regulatory protein
KSF55_14495	chromosome	3204360	3204842	+	Molecular function category	GO:0003700	DNA-binding transcription factor activity	P	Metabolism	Inorganic ion transport and metabolism	Belongs to the Fur family	K09825	Protein families: genetic information processing	ko:K09825 perR; Fur family transcriptional regulator, peroxide stress response regulator
KSF55_13965	chromosome	3093923	3094390	+	Molecular function category	GO:0016722	oxidoreductase activity, acting on metal ions	P	Metabolism	Inorganic ion transport and metabolism	Belongs to the Dps family	K04047	Protein families: genetic information processing	ko:K04047 dps; starvation-inducible DNA-binding protein
KSF55_16445	pLPE-12K	1840	2307	+	Molecular function category	GO:0016722	oxidoreductase activity, acting on metal ions	P	Metabolism	Inorganic ion transport and metabolism	Belongs to the Dps family	K04047	Protein families: genetic information processing	ko:K04047 dps; starvation-inducible DNA-binding protein
KSF55_16615	pLPE-58K	15803	16270	+	Molecular function category	GO:0016722	oxidoreductase activity, acting on metal ions	P	Metabolism	Inorganic ion transport and metabolism	Belongs to the Dps family	K04047	Protein families: genetic information processing	ko:K04047 dps; starvation-inducible DNA-binding protein
KSF55_04325	chromosome	953247	953690	+	Molecular function category	GO:0003700	DNA-binding transcription factor activity	P	Metabolism	Inorganic ion transport and metabolism	Belongs to the Fur family	K02076	Protein families: genetic information processing	ko:K02076 zurR, zur; Fur family transcriptional regulator, zinc uptake regulator
KSF55_02545	chromosome	598931	599818	+	Molecular function category	GO:0051082	unfolded protein binding	O	Cellular processes and signaling	Post-translational modification, protein turnover, chaperone functions	Redox regulated molecular chaperone. Protects both thermally unfolding and oxidatively damaged proteins from irreversible aggregation. Plays an important role in the bacterial defense system toward oxidative stress	K04083	Protein families: genetic information processing	ko:K04083 hslO; molecular chaperone Hsp33
KSF55_09230	chromosome	2066489	2068357	-	Molecular function category	GO:0051082	unfolded protein binding	O	Cellular processes and signaling	Post-translational modification, protein turnover, chaperone functions	Heat shock 70 kDa protein	K04043	Protein families: genetic information processing	ko:K04043 dnaK, HSPA9; molecular chaperone DnaK
KSF55_06050	chromosome	1332563	1334785	-	Molecular function category	GO:0008233	peptidase activity	O	Cellular processes and signaling	Post-translational modification, protein turnover, chaperone functions	Belongs to the ClpA ClpB family	K03697	Protein families: genetic information processing	ko:K03697 clpE; ATP-dependent Clp protease ATP-binding subunit ClpE
KSF55_04940	chromosome	1087282	1089786	+	Molecular function category	GO:0008233	peptidase activity	O	Cellular processes and signaling	Post-translational modification, protein turnover, chaperone functions	Part of a stress-induced multi-chaperone system, it is involved in the recovery of the cell from heat-induced damage, in cooperation with DnaK, DnaJ and GrpE	K03696	Protein families: genetic information processing	ko:K03696 clpC; ATP-dependent Clp protease ATP-binding subunit ClpC
KSF55_09235	chromosome	2068398	2069006	-	Molecular function category	GO:0000774	adenyl-nucleotide exchange factor activity	O	Cellular processes and signaling	Post-translational modification, protein turnover, chaperone functions	Participates actively in the response to hyperosmotic and heat shock by preventing the aggregation of stress-denatured proteins, in association with DnaK and GrpE. It is the nucleotide exchange factor for DnaK and may function as a thermosensor. Unfolded proteins bind initially to DnaJ	K03687	Protein families: genetic information processing	ko:K03687 GRPE; molecular chaperone GrpE
KSF55_09225	chromosome	2065245	2066387	-	Molecular function category	GO:0031072	heat shock protein binding	O	Cellular processes and signaling	Post-translational modification, protein turnover, chaperone functions	ATP binding to DnaK triggers the release of the substrate protein, thus completing the reaction cycle. Several rounds of ATP-dependent interactions between DnaJ, DnaK and GrpE are required for fully efficient folding. Also involved, together with DnaK and GrpE, in the DNA replication of plasmids through activation of initiation proteins	K03686	Protein families: genetic information processing	ko:K03686 dnaJ; molecular chaperone DnaJ
KSF55_09650	chromosome	2155020	2156288	-	Molecular function category	GO:0051082	unfolded protein binding	O	Cellular processes and signaling	Post-translational modification, protein turnover, chaperone functions	ATP-dependent specificity component of the Clp protease. It directs the protease to specific substrates. Can perform chaperone functions in the absence of ClpP	K03544	Protein families: genetic information processing	ko:K03544 clpX, CLPX; ATP-dependent Clp protease ATP-binding subunit ClpX
KSF55_12140	chromosome	2661424	2661843	-				O	Cellular processes and signaling	Post-translational modification, protein turnover, chaperone functions	Belongs to the small heat shock protein (HSP20) family	K13993	Protein families: genetic information processing	ko:K13993 HSP20; HSP20 family protein
KSF55_08540	chromosome	1908348	1909763	-	Cellular component category	GO:0009376	HslUV protease complex	O	Cellular processes and signaling	Post-translational modification, protein turnover, chaperone functions	this subunit has chaperone activity. The binding of ATP and its subsequent hydrolysis by HslU are essential for unfolding of protein substrates subsequently hydrolyzed by HslV. HslU recognizes the N-terminal part of its protein substrates and unfolds these before they are guided to HslV for hydrolysis	K03667	Protein families: genetic information processing	ko:K03667 hslU; ATP-dependent HslUV protease ATP-binding subunit HslU
KSF55_03650	chromosome	787316	788041	+	Biological process category	GO:0002949	tRNA threonylcarbamoyladenosine modification	O	Cellular processes and signaling	Post-translational modification, protein turnover, chaperone functions	Universal bacterial protein YeaZ	K14742	Protein families: genetic information processing	ko:K14742 tsaB; tRNA threonylcarbamoyladenosine biosynthesis protein TsaB
KSF55_00680	chromosome	158915	159337	+	Biological process category	GO:0009408	response to heat	O	Cellular processes and signaling	Post-translational modification, protein turnover, chaperone functions	Belongs to the small heat shock protein (HSP20) family	K13993	Protein families: genetic information processing	ko:K13993 HSP20; HSP20 family protein
KSF55_14955	chromosome	3306790	3307233	-	Biological process category	GO:0009408	response to heat	O	Cellular processes and signaling	Post-translational modification, protein turnover, chaperone functions	Belongs to the small heat shock protein (HSP20) family	K13993	Protein families: genetic information processing	ko:K13993 HSP20; HSP20 family protein
KSF55_04080	chromosome	893043	893504	+	Biological process category	GO:0002949	tRNA threonylcarbamoyladenosine modification	O	Cellular processes and signaling	Post-translational modification, protein turnover, chaperone functions	Hydrolase, P-loop family	K06925	Protein families: genetic information processing	ko:K06925 tsaE; tRNA threonylcarbamoyladenosine biosynthesis protein TsaE
KSF55_03120	chromosome	701581	702960	+	Biological process category	GO:0000725	recombinational repair	O	Cellular processes and signaling	Post-translational modification, protein turnover, chaperone functions	DNA-dependent ATPase involved in processing of recombination intermediates, plays a role in repairing DNA breaks. Stimulates the branch migration of RecA-mediated strand transfer reactions, allowing the 3' invading strand to extend heteroduplex DNA faster. Binds ssDNA in the presence of ADP but not other nucleotides, has ATPase activity that is stimulated by ssDNA and various branched DNA structu…	K04485	Protein families: genetic information processing	ko:K04485 radA, sms; DNA repair protein RadA/Sms
KSF55_03685	chromosome	795075	795359	+	Biological process category	GO:0006457	protein folding	O	Cellular processes and signaling	Post-translational modification, protein turnover, chaperone functions	Binds to Cpn60 in the presence of Mg-ATP and suppresses the ATPase activity of the latter	K04078	Protein families: genetic information processing	ko:K04078 groES, HSPE1; chaperonin GroES
KSF55_08765	chromosome	1959856	1962459	-	Biological process category	GO:0042026	protein refolding	O	Cellular processes and signaling	Post-translational modification, protein turnover, chaperone functions	Part of a stress-induced multi-chaperone system, it is involved in the recovery of the cell from heat-induced damage, in cooperation with DnaK, DnaJ and GrpE	K03695	Protein families: genetic information processing	ko:K03695 clpB; ATP-dependent Clp protease ATP-binding subunit ClpB
KSF55_01170	chromosome	274909	275241	+	Biological process category	GO:0006662	glycerol ether metabolic process	O	Cellular processes and signaling	Post-translational modification, protein turnover, chaperone functions	Belongs to the thioredoxin family	K03671	Protein families: genetic information processing	ko:K03671 trxA; thioredoxin 1
KSF55_10440	chromosome	2307692	2308003	-	Biological process category	GO:0006662	glycerol ether metabolic process	O	Cellular processes and signaling	Post-translational modification, protein turnover, chaperone functions	Belongs to the thioredoxin family	K03671	Protein families: genetic information processing	ko:K03671 trxA; thioredoxin 1
KSF55_15260	chromosome	3367597	3367917	+	Biological process category	GO:0006662	glycerol ether metabolic process	O	Cellular processes and signaling	Post-translational modification, protein turnover, chaperone functions	Thioredoxin-like domain	K03671	Protein families: genetic information processing	ko:K03671 trxA; thioredoxin 1
KSF55_16110	chromosome	3563340	3564116	-	Molecular function category	GO:0003700	DNA-binding transcription factor activity					K03481	Protein families: genetic information processing	ko:K03481 glvR; RpiR family transcriptional regulator, glv operon transcriptional regulator
KSF55_10610	chromosome	2351259	2351777	-	Biological process category	GO:0008360	regulation of cell shape	M	Cellular processes and signaling	Cell wall/membrane/envelop biogenesis	rod shape-determining protein MreD	K03571	Protein families: genetic information processing	ko:K03571 mreD; rod shape-determining protein MreD
KSF55_10615	chromosome	2351790	2352635	-	Biological process category	GO:0008360	regulation of cell shape	M	Cellular processes and signaling	Cell wall/membrane/envelop biogenesis	Involved in formation and maintenance of cell shape	K03570	Protein families: genetic information processing	ko:K03570 mreC; rod shape-determining protein MreC
KSF55_07075	chromosome	1590509	1591444	+	Molecular function category	GO:0005524	ATP binding	L	Information storage and processing	Replication and repair	Primosomal protein DnaI	K11144	Protein families: genetic information processing	ko:K11144 dnaI; primosomal protein DnaI
KSF55_09485	chromosome	2120559	2122895	-	Molecular function category	GO:0008409	5'-3' exonuclease activity	L	Information storage and processing	Replication and repair	Single-stranded-DNA-specific exonuclease RecJ	K07462	Protein families: genetic information processing	ko:K07462 recJ; single-stranded-DNA-specific exonuclease [EC:3.1.-.-]
KSF55_09615	chromosome	2148498	2150312	-	Molecular function category	GO:0009381	excinuclease ABC activity	L	Information storage and processing	Replication and repair	The UvrABC repair system catalyzes the recognition and processing of DNA lesions. UvrC both incises the 5' and 3' sides of the lesion. The N-terminal half is responsible for the 3' incision and the C-terminal half is responsible for the 5' incision	K03703	Protein families: genetic information processing	ko:K03703 uvrC; excinuclease ABC subunit C
KSF55_03905	chromosome	846554	848557	+	Molecular function category	GO:0009381	excinuclease ABC activity	L	Information storage and processing	Replication and repair	damaged site, the DNA wraps around one UvrB monomer. DNA wrap is dependent on ATP binding by UvrB and probably causes local melting of the DNA helix, facilitating insertion of UvrB beta-hairpin between the DNA strands. Then UvrB probes one DNA strand for the presence of a lesion. If a lesion is found the UvrA subunits dissociate and the UvrB-DNA preincision complex is formed. This complex is subs…	K03702	Protein families: genetic information processing	ko:K03702 uvrB; excinuclease ABC subunit B
KSF55_03910	chromosome	848595	851450	+	Molecular function category	GO:0009381	excinuclease ABC activity	L	Information storage and processing	Replication and repair	The UvrABC repair system catalyzes the recognition and processing of DNA lesions. UvrA is an ATPase and a DNA-binding protein. A damage recognition complex composed of 2 UvrA and 2 UvrB subunits scans DNA for abnormalities. When the presence of a lesion has been verified by UvrB, the UvrA molecules dissociate	K03701	Protein families: genetic information processing	ko:K03701 uvrA; excinuclease ABC subunit A
KSF55_08160	chromosome	1828478	1829101	-	Molecular function category	GO:0008821	crossover junction endodeoxyribonuclease activity	L	Information storage and processing	Replication and repair	Endonuclease that resolves Holliday junction intermediates in genetic recombination. Cleaves mobile four-strand junctions by introducing symmetrical nicks in paired strands. Promotes annealing of linear ssDNA with homologous dsDNA. Required for DNA repair, homologous recombination and chromosome segregation	K03700	Protein families: genetic information processing	ko:K03700 recU; recombination protein U
KSF55_00020	chromosome	3441	4565	+	Molecular function category	GO:0003697	single-stranded DNA binding	L	Information storage and processing	Replication and repair	it is required for DNA replication and normal SOS inducibility. RecF binds preferentially to single-stranded, linear DNA. It also seems to bind ATP	K03629	Protein families: genetic information processing	ko:K03629 recF; DNA replication and repair protein RecF
KSF55_10535	chromosome	2332722	2335454	-	Molecular function category	GO:0030983	mismatched DNA binding	L	Information storage and processing	Replication and repair	that it carries out the mismatch recognition step. This protein has a weak ATPase activity	K03555	Protein families: genetic information processing	ko:K03555 mutS; DNA mismatch repair protein MutS
KSF55_10550	chromosome	2338203	2339339	-	Molecular function category	GO:0003697	single-stranded DNA binding	L	Information storage and processing	Replication and repair	Can catalyze the hydrolysis of ATP in the presence of single-stranded DNA, the ATP-dependent uptake of single-stranded DNA by duplex DNA, and the ATP-dependent hybridization of homologous single-stranded DNAs. It interacts with LexA causing its activation and leading to its autocatalytic cleavage	K03553	Protein families: genetic information processing	ko:K03553 recA; recombination protein RecA
KSF55_06625	chromosome	1482082	1483302	+	Molecular function category	GO:0004527	exonuclease activity	L	Information storage and processing	Replication and repair	Ser Thr phosphatase family protein	K03547	Protein families: genetic information processing	ko:K03547 sbcD, mre11; DNA repair protein SbcD/Mre11
KSF55_07245	chromosome	1631493	1632674	-	Molecular function category	GO:0008408	3'-5' exonuclease activity	L	Information storage and processing	Replication and repair	SbcCD cleaves DNA hairpin structures. These structures can inhibit DNA replication and are intermediates in certain DNA recombination reactions. The complex acts as a 3'- 5' double strand exonuclease that can open hairpins. It also has a 5' single-strand endonuclease activity	K03547	Protein families: genetic information processing	ko:K03547 sbcD, mre11; DNA repair protein SbcD/Mre11
KSF55_07240	chromosome	1628308	1631490	-	Molecular function category	GO:0004527	exonuclease activity	L	Information storage and processing	Replication and repair	Putative exonuclease SbcCD, C subunit	K03546	Protein families: genetic information processing	ko:K03546 sbcC, rad50; DNA repair protein SbcC/Rad50
KSF55_13580	chromosome	2992363	2993877	-	Molecular function category	GO:0003684	damaged DNA binding	L	Information storage and processing	Replication and repair	impB/mucB/samB family C-terminal domain	K03502	Protein families: genetic information processing	ko:K03502 umuC; DNA polymerase V
KSF55_13930	chromosome	3082064	3083356	-	Molecular function category	GO:0003684	damaged DNA binding	L	Information storage and processing	Replication and repair	Belongs to the DNA polymerase type-Y family	K03502	Protein families: genetic information processing	ko:K03502 umuC; DNA polymerase V
KSF55_07070	chromosome	1589069	1590505	+	Molecular function category	GO:0004386	helicase activity	L	Information storage and processing	Replication and repair	replication initiation and membrane attachment	K03346	Protein families: genetic information processing	ko:K03346 dnaB; replication initiation and membrane attachment protein
KSF55_00040	chromosome	10266	10859	+	Molecular function category	GO:0003697	single-stranded DNA binding	L	Information storage and processing	Replication and repair	Plays an important role in DNA replication, recombination and repair. Binds to ssDNA and to an array of partner proteins to recruit them to their sites of action during DNA metabolism	K03111	Protein families: genetic information processing	ko:K03111 ssb; single-strand DNA-binding protein
KSF55_02820	chromosome	642980	643855	+	Molecular function category	GO:0005524	ATP binding	L	Information storage and processing	Replication and repair	IstB-like ATP binding protein	K02315	Protein families: genetic information processing	ko:K02315 dnaC; DNA replication protein DnaC
KSF55_00005	chromosome	1	1368	+	Molecular function category	GO:0003688	DNA replication origin binding	L	Information storage and processing	Replication and repair	it binds specifically double-stranded DNA at a 9 bp consensus (dnaA box) 5'-TTATC CA A CA A-3'. DnaA binds to ATP and to acidic phospholipids	K02313	Protein families: genetic information processing	ko:K02313 dnaA; chromosomal replication initiator protein
KSF55_10530	chromosome	2330558	2332603	-	Cellular component category	GO:0032300	mismatch repair complex	L	Information storage and processing	Replication and repair	This protein is involved in the repair of mismatches in DNA. It is required for dam-dependent methyl-directed DNA mismatch repair. May act as a molecular matchmaker , a protein that promotes the formation of a stable complex between two or more DNA-binding proteins in an ATP-dependent manner without itself being part of a final effector complex	K03572	Protein families: genetic information processing	ko:K03572 mutL; DNA mismatch repair protein MutL
KSF55_10510	chromosome	2323992	2324603	-	Cellular component category	GO:0009379	Holliday junction helicase complex	L	Information storage and processing	Replication and repair	The RuvA-RuvB complex in the presence of ATP renatures cruciform structure in supercoiled DNA with palindromic sequence, indicating that it may promote strand exchange reactions in homologous recombination. RuvAB is a helicase that mediates the Holliday junction migration by localized denaturation and reannealing. RuvA stimulates, in the presence of DNA, the weak ATPase activity of RuvB	K03550	Protein families: genetic information processing	ko:K03550 ruvA; holliday junction DNA helicase RuvA [EC:3.6.4.12]
KSF55_10445	chromosome	2308153	2310519	-	Biological process category	GO:0045910	negative regulation of DNA recombination	L	Information storage and processing	Replication and repair	Endonuclease that is involved in the suppression of homologous recombination and may therefore have a key role in the control of bacterial genetic diversity	K07456	Protein families: genetic information processing	ko:K07456 mutS2; DNA mismatch repair protein MutS2
KSF55_03280	chromosome	724625	725512	+	Biological process category	GO:0006259	DNA metabolic process	L	Information storage and processing	Replication and repair	RecT family	K07455	Protein families: genetic information processing	ko:K07455 recT; recombination protein RecT
KSF55_03580	chromosome	774256	774855	+	Biological process category	GO:0006310	DNA recombination	L	Information storage and processing	Replication and repair	May play a role in DNA repair. It seems to be involved in an RecBC-independent recombinational process of DNA repair. It may act with RecF and RecO	K06187	Protein families: genetic information processing	ko:K06187 recR; recombination protein RecR
KSF55_13165	chromosome	2896010	2898517	+	Biological process category	GO:0006281	DNA repair	L	Information storage and processing	Replication and repair	excinuclease ABC	K03701	Protein families: genetic information processing	ko:K03701 uvrA; excinuclease ABC subunit A
KSF55_07505	chromosome	1679846	1681540	+	Biological process category	GO:0006310	DNA recombination	L	Information storage and processing	Replication and repair	May be involved in recombinational repair of damaged DNA	K03631	Protein families: genetic information processing	ko:K03631 recN; DNA repair protein RecN (Recombination protein N)
KSF55_09055	chromosome	2029533	2030309	-	Biological process category	GO:0006310	DNA recombination	L	Information storage and processing	Replication and repair	Involved in DNA repair and RecF pathway recombination	K03584	Protein families: genetic information processing	ko:K03584 recO; DNA repair protein RecO (recombination protein O)
KSF55_08670	chromosome	1937348	1937623	-	Biological process category	GO:0030261	chromosome condensation	L	Information storage and processing	Replication and repair	Histone-like DNA-binding protein which is capable of wrapping DNA to stabilize it, and thus to prevent its denaturation under extreme environmental conditions	K03530	Protein families: genetic information processing	ko:K03530 hupB; DNA-binding protein HU-beta
KSF55_02650	chromosome	619372	620073	+	Molecular function category	GO:0003700	DNA-binding transcription factor activity	K	Information storage and processing	Transcription	UbiC transcription regulator-associated domain protein	K24967	Protein families: genetic information processing	ko:K24967 nagR; GntR family transcriptional regulator, N-acetylglucosamine utilization regulator
KSF55_04410	chromosome	968866	969309	-	Molecular function category	GO:0003700	DNA-binding transcription factor activity	K	Information storage and processing	Transcription	helix_turn_helix multiple antibiotic resistance protein	K23775	Protein families: genetic information processing	ko:K23775 ohrR; MarR family transcriptional regulator, organic hydroperoxide resistance regulator
KSF55_06440	chromosome	1429426	1429902	-	Molecular function category	GO:0003700	DNA-binding transcription factor activity	K	Information storage and processing	Transcription	helix_turn_helix multiple antibiotic resistance protein	K23775	Protein families: genetic information processing	ko:K23775 ohrR; MarR family transcriptional regulator, organic hydroperoxide resistance regulator
KSF55_08445	chromosome	1886927	1887364	+	Molecular function category	GO:0003700	DNA-binding transcription factor activity	K	Information storage and processing	Transcription	helix_turn_helix multiple antibiotic resistance protein	K23775	Protein families: genetic information processing	ko:K23775 ohrR; MarR family transcriptional regulator, organic hydroperoxide resistance regulator
KSF55_13470	chromosome	2968477	2968791	-	Molecular function category	GO:0003700	DNA-binding transcription factor activity	K	Information storage and processing	Transcription	Transcriptional regulator, ArsR family	K22043	Protein families: genetic information processing	ko:K22043 czrA; ArsR family transcriptional regulator, zinc-responsive transcriptional repressor
KSF55_15145	chromosome	3344413	3344985	-	Molecular function category	GO:0003677	DNA binding	K	Information storage and processing	Transcription	transcriptional regulator	K22041	Protein families: genetic information processing	ko:K22041 comR; TetR/AcrR family transcriptional regulator, copper-responsive repressor
KSF55_14685	chromosome	3247254	3247601	-	Molecular function category	GO:0003700	DNA-binding transcription factor activity	K	Information storage and processing	Transcription	helix_turn_helix, Arsenical Resistance Operon Repressor	K21903	Protein families: genetic information processing	ko:K21903 cadC, smtB; ArsR family transcriptional regulator, lead/cadmium/zinc/bismuth-responsive transcriptional repressor
KSF55_12860	chromosome	2832542	2833372	+	Molecular function category	GO:0003700	DNA-binding transcription factor activity	K	Information storage and processing	Transcription	Transcriptional regulator	K21900	Protein families: genetic information processing	ko:K21900 cysL; LysR family transcriptional regulator, transcriptional activator of the cysJI operon
KSF55_05995	chromosome	1320564	1321454	+	Molecular function category	GO:0003700	DNA-binding transcription factor activity	K	Information storage and processing	Transcription	LysR substrate binding domain	K21755	Protein families: genetic information processing	ko:K21755 bsdA; LysR family transcriptional regulator, salicylic acid-responsive activator of bsdBCD
KSF55_00965	chromosome	227968	228810	-	Molecular function category	GO:0003677	DNA binding	K	Information storage and processing	Transcription	Helix-turn-helix	K20480	Protein families: genetic information processing	ko:K20480 nprR, nprA; HTH-type transcriptional regulator, quorum sensing regulator NprR
KSF55_06945	chromosome	1561543	1562421	+	Molecular function category	GO:0003677	DNA binding	K	Information storage and processing	Transcription	Helix-turn-helix	K20480	Protein families: genetic information processing	ko:K20480 nprR, nprA; HTH-type transcriptional regulator, quorum sensing regulator NprR
KSF55_13060	chromosome	2867794	2868471	+	Molecular function category	GO:0003677	DNA binding	K	Information storage and processing	Transcription	Transcriptional activator, Rgg GadR MutR family	K20375	Protein families: genetic information processing	ko:K20375 ropB, rgg1; HTH-type transcriptional regulator, pheromone-responsive regulator
KSF55_15330	chromosome	3381521	3382105	+	Molecular function category	GO:0003677	DNA binding	K	Information storage and processing	Transcription	Bacterial regulatory proteins, tetR family	K16137	Protein families: genetic information processing	ko:K16137 nemR; TetR/AcrR family transcriptional regulator, transcriptional repressor for nem operon
KSF55_00815	chromosome	187645	188289	+	Molecular function category	GO:0003677	DNA binding	K	Information storage and processing	Transcription	Transcriptional regulator	K09017	Protein families: genetic information processing	ko:K09017 rutR; TetR/AcrR family transcriptional regulator
KSF55_01605	chromosome	379065	379421	+	Molecular function category	GO:0003700	DNA-binding transcription factor activity	K	Information storage and processing	Transcription	helix_turn_helix gluconate operon transcriptional repressor	K07979	Protein families: genetic information processing	ko:K07979 ytrA; GntR family transcriptional regulator
KSF55_09030	chromosome	2021599	2021976	-	Molecular function category	GO:0003700	DNA-binding transcription factor activity	K	Information storage and processing	Transcription	helix_turn_helix gluconate operon transcriptional repressor	K07979	Protein families: genetic information processing	ko:K07979 ytrA; GntR family transcriptional regulator
KSF55_11915	chromosome	2617230	2617619	-	Molecular function category	GO:0003700	DNA-binding transcription factor activity	K	Information storage and processing	Transcription	Transcriptional regulator, GntR family	K07979	Protein families: genetic information processing	ko:K07979 ytrA; GntR family transcriptional regulator
KSF55_01090	chromosome	257166	257396	-	Molecular function category	GO:0003677	DNA binding	K	Information storage and processing	Transcription	Helix-turn-helix XRE-family like proteins	K07729	Protein families: genetic information processing	ko:K07729 K07729; putative transcriptional regulator
KSF55_15425	chromosome	3401526	3401840	+	Molecular function category	GO:0003677	DNA binding	K	Information storage and processing	Transcription	Helix-turn-helix XRE-family like proteins	K07726	Protein families: genetic information processing	ko:K07726 K07726; putative transcriptional regulator
KSF55_16855	pLPE-70K	2974	3936	+	Molecular function category	GO:0030246	carbohydrate binding	K	Information storage and processing	Transcription	sugar-binding domain protein	K05346	Protein families: genetic information processing	ko:K05346 deoR; deoxyribonucleoside regulator
KSF55_03985	chromosome	867170	868201	+	Molecular function category	GO:0030246	carbohydrate binding	K	Information storage and processing	Transcription	Putative sugar-binding domain	K05311	Protein families: genetic information processing	ko:K05311 cggR; central glycolytic genes regulator
KSF55_11410	chromosome	2506307	2506771	+	Molecular function category	GO:0043565	sequence-specific DNA binding	K	Information storage and processing	Transcription	AsnC family	K03719	Protein families: genetic information processing	ko:K03719 lrp; Lrp/AsnC family transcriptional regulator, leucine-responsive regulatory protein
KSF55_04830	chromosome	1069206	1069853	+	Molecular function category	GO:0046983	protein dimerization activity	K	Information storage and processing	Transcription	iron dependent repressor	K03709	Protein families: genetic information processing	ko:K03709 troR; DtxR family transcriptional regulator, Mn-dependent transcriptional regulator
KSF55_02355	chromosome	545047	546339	+	Molecular function category	GO:0008186	ATPase, acting on RNA	K	Information storage and processing	Transcription	Facilitates transcription termination by a mechanism that involves Rho binding to the nascent RNA, activation of Rho's RNA-dependent ATPase activity, and release of the mRNA from the DNA template	K03628	Protein families: genetic information processing	ko:K03628 rho; transcription termination factor Rho
KSF55_01080	chromosome	256184	256654	-	Molecular function category	GO:0070063	RNA polymerase binding	K	Information storage and processing	Transcription	Necessary for efficient RNA polymerase transcription elongation past template-encoded arresting sites. The arresting sites in DNA have the property of trapping a certain fraction of elongating RNA polymerases that pass through, resulting in locked ternary complexes. Cleavage of the nascent transcript by cleavage factors such as GreA or GreB allows the resumption of elongation from the new 3'termi…	K03624	Protein families: genetic information processing	ko:K03624 greA; transcription elongation factor GreA
KSF55_07310	chromosome	1646846	1647328	+	Molecular function category	GO:0070063	RNA polymerase binding	K	Information storage and processing	Transcription	Necessary for efficient RNA polymerase transcription elongation past template-encoded arresting sites. The arresting sites in DNA have the property of trapping a certain fraction of elongating RNA polymerases that pass through, resulting in locked ternary complexes. Cleavage of the nascent transcript by cleavage factors such as GreA or GreB allows the resumption of elongation from the new 3'termi…	K03624	Protein families: genetic information processing	ko:K03624 greA; transcription elongation factor GreA
KSF55_14270	chromosome	3152614	3153504	-	Molecular function category	GO:0003677	DNA binding	K	Information storage and processing	Transcription	Belongs to the ParB family	K03497	Protein families: genetic information processing	ko:K03497 parB, spo0J; ParB family transcriptional regulator, chromosome partitioning protein
KSF55_00780	chromosome	180672	181388	+	Molecular function category	GO:0003700	DNA-binding transcription factor activity	K	Information storage and processing	Transcription	UbiC transcription regulator-associated domain protein	K03492	Protein families: genetic information processing	ko:K03492 gmuR; GntR family transcriptional regulator, regulator of glucomannan utilization
KSF55_12085	chromosome	2653046	2653771	-	Molecular function category	GO:0003700	DNA-binding transcription factor activity	K	Information storage and processing	Transcription	Transcriptional regulator	K03492	Protein families: genetic information processing	ko:K03492 gmuR; GntR family transcriptional regulator, regulator of glucomannan utilization
KSF55_12625	chromosome	2770729	2771436	+	Molecular function category	GO:0003700	DNA-binding transcription factor activity	K	Information storage and processing	Transcription	UTRA	K03489	Protein families: genetic information processing	ko:K03489 yydK; GntR family transcriptional regulator, transcriptional regulator of bglA
KSF55_13990	chromosome	3099269	3099994	-	Molecular function category	GO:0003700	DNA-binding transcription factor activity	K	Information storage and processing	Transcription	UTRA	K03489	Protein families: genetic information processing	ko:K03489 yydK; GntR family transcriptional regulator, transcriptional regulator of bglA
KSF55_00585	chromosome	134523	135359	+	Molecular function category	GO:0003723	RNA binding	K	Information storage and processing	Transcription	CAT RNA binding domain	K03488	Protein families: genetic information processing	ko:K03488 licT, bglG; beta-glucoside operon transcriptional antiterminator
KSF55_15780	chromosome	3491207	3492055	-	Molecular function category	GO:0003723	RNA binding	K	Information storage and processing	Transcription	CAT RNA binding domain	K03488	Protein families: genetic information processing	ko:K03488 licT, bglG; beta-glucoside operon transcriptional antiterminator
KSF55_01250	chromosome	292768	293487	+	Molecular function category	GO:0003700	DNA-binding transcription factor activity	K	Information storage and processing	Transcription	UTRA	K03486	Protein families: genetic information processing	ko:K03486 treR2, treR; GntR family transcriptional regulator, trehalose operon transcriptional repressor
KSF55_13195	chromosome	2904831	2905550	+	Molecular function category	GO:0003700	DNA-binding transcription factor activity	K	Information storage and processing	Transcription	UTRA	K03486	Protein families: genetic information processing	ko:K03486 treR2, treR; GntR family transcriptional regulator, trehalose operon transcriptional repressor
KSF55_01150	chromosome	270172	272247	+	Molecular function category	GO:0008982	protein-N(PI)-phosphohistidine-sugar phosphotransferase activity	K	Information storage and processing	Transcription	Mga helix-turn-helix domain	K03483	Protein families: genetic information processing	ko:K03483 mtlR; mannitol operon transcriptional antiterminator
KSF55_09515	chromosome	2127544	2128299	+	Molecular function category	GO:0003700	DNA-binding transcription factor activity	K	Information storage and processing	Transcription	DeoR C terminal sensor domain	K03436	Protein families: genetic information processing	ko:K03436 fruR2, fruR; DeoR family transcriptional regulator, fructose operon transcriptional repressor
KSF55_06610	chromosome	1477482	1477943	+	Molecular function category	GO:0034618	arginine binding	K	Information storage and processing	Transcription	Regulates arginine biosynthesis genes	K03402	Protein families: genetic information processing	ko:K03402 argR, ahrC; transcriptional regulator of arginine metabolism
KSF55_07500	chromosome	1679291	1679749	+	Molecular function category	GO:0034618	arginine binding	K	Information storage and processing	Transcription	Regulates arginine biosynthesis genes	K03402	Protein families: genetic information processing	ko:K03402 argR, ahrC; transcriptional regulator of arginine metabolism
KSF55_03980	chromosome	865616	866950	+	Molecular function category	GO:0001216	DNA-binding transcription activator activity	K	Information storage and processing	Transcription	Sigma-54 factor, core binding domain	K03092	Protein families: genetic information processing	ko:K03092 rpoN; RNA polymerase sigma-54 factor
KSF55_02280	chromosome	528103	528711	+	Molecular function category	GO:0003899	DNA-directed 5'-3' RNA polymerase activity	K	Information storage and processing	Transcription	Participates in both the initiation and recycling phases of transcription. In the presence of the delta subunit, RNAP displays an increased specificity of transcription, a decreased affinity for nucleic acids, and an increased efficiency of RNA synthesis because of enhanced recycling	K03048	Protein families: genetic information processing	ko:K03048 rpoE; DNA-directed RNA polymerase subunit delta
KSF55_15900	chromosome	3520021	3520788	+	Molecular function category	GO:0003700	DNA-binding transcription factor activity	K	Information storage and processing	Transcription	DeoR C terminal sensor domain	K02444	Protein families: genetic information processing	ko:K02444 glpR; DeoR family transcriptional regulator, glycerol-3-phosphate regulon repressor
KSF55_15940	chromosome	3530036	3531112	-	Molecular function category	GO:0003700	DNA-binding transcription factor activity	K	Information storage and processing	Transcription	Transcriptional regulator	K02103	Protein families: genetic information processing	ko:K02103 araR; GntR family transcriptional regulator, arabinose operon transcriptional repressor
KSF55_16195	chromosome	3587352	3588416	+	Molecular function category	GO:0003700	DNA-binding transcription factor activity	K	Information storage and processing	Transcription	Transcriptional regulator	K02103	Protein families: genetic information processing	ko:K02103 araR; GntR family transcriptional regulator, arabinose operon transcriptional repressor
KSF55_12180	chromosome	2670307	2671680	-	Molecular function category	GO:0030170	pyridoxal phosphate binding	K	Information storage and processing	Transcription	Bacterial regulatory proteins, gntR family	K00375	Protein families: genetic information processing	ko:K00375 K00375; GntR family transcriptional regulator / MocR family aminotransferase
KSF55_09995	chromosome	2239812	2240237	-	Cellular component category	GO:0009295	nucleoid	K	Information storage and processing	Transcription	Belongs to the MraZ family	K03925	Protein families: genetic information processing	ko:K03925 mraZ; MraZ protein
KSF55_11540	chromosome	2535004	2535423	-	Biological process category	GO:0006355	regulation of transcription, DNA-templated	K	Information storage and processing	Transcription	helix_turn_helix, mercury resistance	K21745	Protein families: genetic information processing	ko:K21745 adhR; MerR family transcriptional regulator, aldehyde-responsive regulator
KSF55_15290	chromosome	3370441	3371106	+	Biological process category	GO:0006355	regulation of transcription, DNA-templated	K	Information storage and processing	Transcription	Transcriptional regulator, Crp Fnr family	K21562	Protein families: genetic information processing	ko:K21562 flp; CRP/FNR family transcriptional regulator, anaerobic regulatory protein
KSF55_03945	chromosome	858829	859761	+	Biological process category	GO:0043937	regulation of sporulation	K	Information storage and processing	Transcription	May be required for sporulation	K09762	Protein families: genetic information processing	ko:K09762 whiA; cell division protein WhiA
KSF55_15225	chromosome	3360128	3360529	-	Biological process category	GO:0006355	regulation of transcription, DNA-templated	K	Information storage and processing	Transcription	MerR, DNA binding	K08365	Protein families: genetic information processing	ko:K08365 merR; MerR family transcriptional regulator, mercuric resistance operon regulatory protein
KSF55_07065	chromosome	1588532	1589047	+	Biological process category	GO:0045892	negative regulation of transcription, DNA-templated	K	Information storage and processing	Transcription	Negatively regulates transcription of bacterial ribonucleotide reductase nrd genes and operons by binding to NrdR- boxes	K07738	Protein families: genetic information processing	ko:K07738 nrdR; transcriptional repressor NrdR
KSF55_15405	chromosome	3398597	3399043	-	Biological process category	GO:1900722	regulation of protein adenylylation	K	Information storage and processing	Transcription	Helix-turn-helix XRE-family like proteins	K07726	Protein families: genetic information processing	ko:K07726 K07726; putative transcriptional regulator
KSF55_07390	chromosome	1663133	1663513	+	Biological process category	GO:0006355	regulation of transcription, DNA-templated	K	Information storage and processing	Transcription	Transcriptional regulator	K03713	Protein families: genetic information processing	ko:K03713 glnR; MerR family transcriptional regulator, glutamine synthetase repressor
KSF55_04935	chromosome	1086796	1087263	+	Biological process category	GO:0006355	regulation of transcription, DNA-templated	K	Information storage and processing	Transcription	Belongs to the CtsR family	K03708	Protein families: genetic information processing	ko:K03708 ctsR; transcriptional regulator of stress and heat shock response
KSF55_09240	chromosome	2069027	2070070	-	Biological process category	GO:0045892	negative regulation of transcription, DNA-templated	K	Information storage and processing	Transcription	Negative regulator of class I heat shock genes (grpE- dnaK-dnaJ and groELS operons). Prevents heat-shock induction of these operons	K03705	Protein families: genetic information processing	ko:K03705 hrcA; heat-inducible transcriptional repressor
KSF55_07470	chromosome	1674501	1674920	+	Biological process category	GO:0031564	transcription antitermination	K	Information storage and processing	Transcription	Involved in transcription antitermination. Required for transcription of ribosomal RNA (rRNA) genes. Binds specifically to the boxA antiterminator sequence of the ribosomal RNA (rrn) operons	K03625	Protein families: genetic information processing	ko:K03625 nusB; transcription antitermination protein NusB
KSF55_01075	chromosome	255666	255914	-	Biological process category	GO:0032784	regulation of DNA-templated transcription, elongation	K	Information storage and processing	Transcription	Necessary for efficient RNA polymerase transcription elongation past template-encoded arresting sites. The arresting sites in DNA have the property of trapping a certain fraction of elongating RNA polymerases that pass through, resulting in locked ternary complexes. Cleavage of the nascent transcript by cleavage factors such as GreA or GreB allows the resumption of elongation from the new 3'termi…	K03624	Protein families: genetic information processing	ko:K03624 greA; transcription elongation factor GreA
KSF55_14280	chromosome	3154264	3155115	-	Biological process category	GO:0000917	division septum assembly	K	Information storage and processing	Transcription	Belongs to the ParB family	K03497	Protein families: genetic information processing	ko:K03497 parB, spo0J; ParB family transcriptional regulator, chromosome partitioning protein
KSF55_00935	chromosome	217724	218704	+	Biological process category	GO:0006355	regulation of transcription, DNA-templated	K	Information storage and processing	Transcription	helix_turn _helix lactose operon repressor	K03484	Protein families: genetic information processing	ko:K03484 scrR; LacI family transcriptional regulator, sucrose operon repressor
KSF55_03155	chromosome	711383	711946	+	Biological process category	GO:0006352	DNA-templated transcription, initiation	K	Information storage and processing	Transcription	Sigma-70 region 2	K03088	Protein families: genetic information processing	ko:K03088 rpoE; RNA polymerase sigma-70 factor, ECF subfamily
KSF55_09035	chromosome	2022326	2023432	-	Biological process category	GO:0001123	transcription initiation from bacterial-type RNA polymerase promoter	K	Information storage and processing	Transcription	Sigma factors are initiation factors that promote the attachment of RNA polymerase to specific initiation sites and are then released. This sigma factor is the primary sigma factor during exponential growth	K03086	Protein families: genetic information processing	ko:K03086 rpoD; RNA polymerase primary sigma factor
KSF55_03170	chromosome	712460	713008	+	Biological process category	GO:0006354	DNA-templated transcription, elongation	K	Information storage and processing	Transcription	Participates in transcription elongation, termination and antitermination	K02601	Protein families: genetic information processing	ko:K02601 nusG; transcription termination/antitermination protein NusG
KSF55_09310	chromosome	2085677	2086939	-	Biological process category	GO:0031564	transcription antitermination	K	Information storage and processing	Transcription	Participates in both transcription termination and antitermination	K02600	Protein families: genetic information processing	ko:K02600 nusA; transcription termination/antitermination protein NusA
KSF55_00855	chromosome	194924	195943	+	Biological process category	GO:0006355	regulation of transcription, DNA-templated	K	Information storage and processing	Transcription	Transcriptional regulator, LacI family	K02529	Protein families: genetic information processing	ko:K02529 lacI, galR; LacI family transcriptional regulator
KSF55_10355	chromosome	2291773	2292783	-	Biological process category	GO:0006355	regulation of transcription, DNA-templated	K	Information storage and processing	Transcription	catabolite control protein A	K02529	Protein families: genetic information processing	ko:K02529 lacI, galR; LacI family transcriptional regulator
KSF55_14405	chromosome	3185367	3186368	-	Biological process category	GO:0006355	regulation of transcription, DNA-templated	K	Information storage and processing	Transcription	Periplasmic binding proteins and sugar binding domain of LacI family	K02529	Protein families: genetic information processing	ko:K02529 lacI, galR; LacI family transcriptional regulator
KSF55_15385	chromosome	3395414	3396421	+	Biological process category	GO:0006355	regulation of transcription, DNA-templated	K	Information storage and processing	Transcription	Transcriptional regulator	K02529	Protein families: genetic information processing	ko:K02529 lacI, galR; LacI family transcriptional regulator
KSF55_15430	chromosome	3401901	3402902	-	Biological process category	GO:0006355	regulation of transcription, DNA-templated	K	Information storage and processing	Transcription	Transcriptional regulator	K02529	Protein families: genetic information processing	ko:K02529 lacI, galR; LacI family transcriptional regulator
KSF55_15475	chromosome	3416227	3417222	-	Biological process category	GO:0006355	regulation of transcription, DNA-templated	K	Information storage and processing	Transcription	Transcriptional regulator	K02529	Protein families: genetic information processing	ko:K02529 lacI, galR; LacI family transcriptional regulator
KSF55_15810	chromosome	3499982	3500965	-	Biological process category	GO:0006355	regulation of transcription, DNA-templated	K	Information storage and processing	Transcription	Transcriptional regulator, LacI family	K02529	Protein families: genetic information processing	ko:K02529 lacI, galR; LacI family transcriptional regulator
KSF55_16160	chromosome	3576600	3577607	-	Biological process category	GO:0006355	regulation of transcription, DNA-templated	K	Information storage and processing	Transcription	Transcriptional regulator, LacI family	K02529	Protein families: genetic information processing	ko:K02529 lacI, galR; LacI family transcriptional regulator
KSF55_16320	chromosome	3618375	3619373	-	Biological process category	GO:0006355	regulation of transcription, DNA-templated	K	Information storage and processing	Transcription	helix_turn _helix lactose operon repressor	K02529	Protein families: genetic information processing	ko:K02529 lacI, galR; LacI family transcriptional regulator
KSF55_03675	chromosome	792475	793152	+	Biological process category	GO:0051775	response to redox state	K	Information storage and processing	Transcription	Modulates transcription in response to changes in cellular NADH NAD( ) redox state	K01926	Protein families: genetic information processing	ko:K01926 rex; redox-sensing transcriptional repressor
KSF55_02930	chromosome	655773	656147	+								K04646	Protein families: genetic information processing	ko:K04646 CLTC; clathrin heavy chain
KSF55_09670	chromosome	2160515	2162239	-	Molecular function category	GO:0004534	5'-3' exoribonuclease activity	J	Information storage and processing	Translation	An RNase that has 5'-3' exonuclease and possibly endonuclease activity. Involved in maturation of rRNA and in some organisms also mRNA maturation and or decay	K12574	Protein families: genetic information processing	ko:K12574 rnj; ribonuclease J [EC:3.1.-.-]
KSF55_09825	chromosome	2197130	2198806	+	Molecular function category	GO:0004534	5'-3' exoribonuclease activity	J	Information storage and processing	Translation	An RNase that has 5'-3' exonuclease and possibly endonuclease activity. Involved in maturation of rRNA and in some organisms also mRNA maturation and or decay	K12574	Protein families: genetic information processing	ko:K12574 rnj; ribonuclease J [EC:3.1.-.-]
KSF55_03140	chromosome	709281	709691	+	Molecular function category	GO:0004525	ribonuclease III activity	J	Information storage and processing	Translation	Involved in correct processing of both the 5' and 3' ends of 23S rRNA precursor. Processes 30S rRNA precursor transcript even in absence of ribonuclease 3 (Rnc)	K11145	Protein families: genetic information processing	ko:K11145 K11145; ribonuclease III family protein [EC:3.1.26.-]
KSF55_07165	chromosome	1612653	1612967	+	Molecular function category	GO:0003723	RNA binding	J	Information storage and processing	Translation	RNA-binding protein	K07574	Protein families: genetic information processing	ko:K07574 yhbY; RNA-binding protein
KSF55_14260	chromosome	3151213	3152313	-	Molecular function category	GO:0043023	ribosomal large subunit binding	J	Information storage and processing	Translation	ATPase that binds to both the 70S ribosome and the 50S ribosomal subunit in a nucleotide-independent manner	K06942	Protein families: genetic information processing	ko:K06942 ychF; ribosome-binding ATPase
KSF55_02550	chromosome	599818	600825	+	Molecular function category	GO:0017150	tRNA dihydrouridine synthase activity	J	Information storage and processing	Translation	Catalyzes the synthesis of 5,6-dihydrouridine (D), a modified base found in the D-loop of most tRNAs, via the reduction of the C5-C6 double bond in target uridines	K05540	Protein families: genetic information processing	ko:K05540 dusB; tRNA-dihydrouridine synthase B [EC:1.-.-.-]
KSF55_10835	chromosome	2400913	2401467	-	Molecular function category	GO:0008080	N-acetyltransferase activity	J	Information storage and processing	Translation	Acetyltransferase (GNAT) domain	K03817	Protein families: genetic information processing	ko:K03817 rimL; ribosomal-protein-serine acetyltransferase [EC:2.3.1.-]
KSF55_12850	chromosome	2830770	2831333	-	Molecular function category	GO:0008080	N-acetyltransferase activity	J	Information storage and processing	Translation	Acetyltransferase (GNAT) domain	K03817	Protein families: genetic information processing	ko:K03817 rimL; ribosomal-protein-serine acetyltransferase [EC:2.3.1.-]
KSF55_07275	chromosome	1638866	1639633	+	Molecular function category	GO:0008173	RNA methyltransferase activity	J	Information storage and processing	Translation	Belongs to the class IV-like SAM-binding methyltransferase superfamily. RNA methyltransferase TrmH family	K03437	Protein families: genetic information processing	ko:K03437 spoU; RNA methyltransferase, TrmH family
KSF55_05180	chromosome	1129389	1129781	+	Molecular function category	GO:0003735	structural constituent of ribosome	J	Information storage and processing	Translation	Belongs to the universal ribosomal protein uS9 family	K02996	Protein families: genetic information processing	ko:K02996 RP-S9, MRPS9, rpsI; small subunit ribosomal protein S9
KSF55_05055	chromosome	1110925	1111320	+	Molecular function category	GO:0019843	rRNA binding	J	Information storage and processing	Translation	One of the primary rRNA binding proteins, it binds directly to 16S rRNA central domain where it helps coordinate assembly of the platform of the 30S subunit	K02994	Protein families: genetic information processing	ko:K02994 RP-S8, rpsH; small subunit ribosomal protein S8
KSF55_00035	chromosome	9930	10229	+	Molecular function category	GO:0019843	rRNA binding	J	Information storage and processing	Translation	Binds together with S18 to 16S ribosomal RNA	K02990	Protein families: genetic information processing	ko:K02990 RP-S6, MRPS6, rpsF; small subunit ribosomal protein S6
KSF55_05015	chromosome	1107792	1108445	+	Molecular function category	GO:0019843	rRNA binding	J	Information storage and processing	Translation	Binds the lower part of the 30S subunit head. Binds mRNA in the 70S ribosome, positioning it for translation	K02982	Protein families: genetic information processing	ko:K02982 RP-S3, rpsC; small subunit ribosomal protein S3
KSF55_09085	chromosome	2034802	2034990	-	Molecular function category	GO:0003735	structural constituent of ribosome	J	Information storage and processing	Translation	Belongs to the bacterial ribosomal protein bS21 family	K02970	Protein families: genetic information processing	ko:K02970 RP-S21, MRPS21, rpsU; small subunit ribosomal protein S21
KSF55_09690	chromosome	2165251	2165505	+	Molecular function category	GO:0019843	rRNA binding	J	Information storage and processing	Translation	Binds directly to 16S ribosomal RNA	K02968	Protein families: genetic information processing	ko:K02968 RP-S20, rpsT; small subunit ribosomal protein S20
KSF55_00045	chromosome	10898	11134	+	Molecular function category	GO:0019843	rRNA binding	J	Information storage and processing	Translation	Binds as a heterodimer with protein S6 to the central domain of the 16S rRNA, where it helps stabilize the platform of the 30S subunit	K02963	Protein families: genetic information processing	ko:K02963 RP-S18, MRPS18, rpsR; small subunit ribosomal protein S18
KSF55_05030	chromosome	1109089	1109358	+	Molecular function category	GO:0019843	rRNA binding	J	Information storage and processing	Translation	One of the primary rRNA binding proteins, it binds specifically to the 5'-end of 16S ribosomal RNA	K02961	Protein families: genetic information processing	ko:K02961 RP-S17, MRPS17, rpsQ; small subunit ribosomal protein S17
KSF55_07645	chromosome	1713113	1713385	+	Molecular function category	GO:0003735	structural constituent of ribosome	J	Information storage and processing	Translation	Belongs to the bacterial ribosomal protein bS16 family	K02959	Protein families: genetic information processing	ko:K02959 RP-S16, MRPS16, rpsP; small subunit ribosomal protein S16
KSF55_09685	chromosome	2164588	2164857	-	Molecular function category	GO:0019843	rRNA binding	J	Information storage and processing	Translation	Forms an intersubunit bridge (bridge B4) with the 23S rRNA of the 50S subunit in the ribosome	K02956	Protein families: genetic information processing	ko:K02956 RP-S15, MRPS15, rpsO; small subunit ribosomal protein S15
KSF55_05050	chromosome	1110706	1110891	+	Molecular function category	GO:0019843	rRNA binding	J	Information storage and processing	Translation	Binds 16S rRNA, required for the assembly of 30S particles and may also be responsible for determining the conformation of the 16S rRNA at the A site	K02954	Protein families: genetic information processing	ko:K02954 RP-S14, MRPS14, rpsN; small subunit ribosomal protein S14
KSF55_10040	chromosome	2250806	2251075	+	Molecular function category	GO:0019843	rRNA binding	J	Information storage and processing	Translation	Binds 16S rRNA, required for the assembly of 30S particles and may also be responsible for determining the conformation of the 16S rRNA at the A site	K02954	Protein families: genetic information processing	ko:K02954 RP-S14, MRPS14, rpsN; small subunit ribosomal protein S14
KSF55_05105	chromosome	1116055	1116420	+	Molecular function category	GO:0000049	tRNA binding	J	Information storage and processing	Translation	Located at the top of the head of the 30S subunit, it contacts several helices of the 16S rRNA. In the 70S ribosome it contacts the 23S rRNA (bridge B1a) and protein L5 of the 50S subunit (bridge B1b), connecting the 2 subunits	K02952	Protein families: genetic information processing	ko:K02952 RP-S13, rpsM; small subunit ribosomal protein S13
KSF55_05110	chromosome	1116445	1116834	+	Molecular function category	GO:0019843	rRNA binding	J	Information storage and processing	Translation	Located on the platform of the 30S subunit, it bridges several disparate RNA helices of the 16S rRNA. Forms part of the Shine-Dalgarno cleft in the 70S ribosome	K02948	Protein families: genetic information processing	ko:K02948 RP-S11, MRPS11, rpsK; small subunit ribosomal protein S11
KSF55_04980	chromosome	1104320	1104628	+	Molecular function category	GO:0000049	tRNA binding	J	Information storage and processing	Translation	Involved in the binding of tRNA to the ribosomes	K02946	Protein families: genetic information processing	ko:K02946 RP-S10, MRPS10, rpsJ; small subunit ribosomal protein S10
KSF55_08680	chromosome	1939322	1940611	-	Molecular function category	GO:0019843	rRNA binding	J	Information storage and processing	Translation	Ribosomal protein S1	K02945	Protein families: genetic information processing	ko:K02945 RP-S1, rpsA; small subunit ribosomal protein S1
KSF55_00055	chromosome	13337	13789	+	Molecular function category	GO:0019843	rRNA binding	J	Information storage and processing	Translation	Binds to the 23S rRNA	K02939	Protein families: genetic information processing	ko:K02939 RP-L9, MRPL9, rplI; large subunit ribosomal protein L9
KSF55_03195	chromosome	716009	716377	+	Molecular function category	GO:0003735	structural constituent of ribosome	J	Information storage and processing	Translation	Forms part of the ribosomal stalk which helps the ribosome interact with GTP-bound translation factors. Is thus essential for accurate translation	K02935	Protein families: genetic information processing	ko:K02935 RP-L7, MRPL12, rplL; large subunit ribosomal protein L7/L12
KSF55_05060	chromosome	1111350	1111886	+	Molecular function category	GO:0019843	rRNA binding	J	Information storage and processing	Translation	This protein binds to the 23S rRNA, and is important in its Secondary metabolites biosynthess, transport and catabolism. It is located near the subunit interface in the base of the L7 L12 stalk, and near the tRNA binding site of the peptidyltransferase center	K02933	Protein families: genetic information processing	ko:K02933 RP-L6, MRPL6, rplF; large subunit ribosomal protein L6
KSF55_05045	chromosome	1110143	1110685	+	Molecular function category	GO:0000049	tRNA binding	J	Information storage and processing	Translation	This is 1 of the proteins that binds and probably mediates the attachment of the 5S RNA into the large ribosomal subunit, where it forms part of the central protuberance. In the 70S ribosome it contacts protein S13 of the 30S subunit (bridge B1b), connecting the 2 subunits	K02931	Protein families: genetic information processing	ko:K02931 RP-L5, MRPL5, rplE; large subunit ribosomal protein L5
KSF55_04990	chromosome	1105314	1105937	+	Molecular function category	GO:0019843	rRNA binding	J	Information storage and processing	Translation	Forms part of the polypeptide exit tunnel	K02926	Protein families: genetic information processing	ko:K02926 RP-L4, MRPL4, rplD; large subunit ribosomal protein L4
KSF55_05100	chromosome	1115908	1116027	+	Molecular function category	GO:0003735	structural constituent of ribosome	J	Information storage and processing	Translation	Belongs to the bacterial ribosomal protein bL36 family	K02919	Protein families: genetic information processing	ko:K02919 RP-L36, MRPL36, rpmJ; large subunit ribosomal protein L36
KSF55_07090	chromosome	1594506	1594700	+	Molecular function category	GO:0003735	structural constituent of ribosome	J	Information storage and processing	Translation	Belongs to the bacterial ribosomal protein bL35 family	K02916	Protein families: genetic information processing	ko:K02916 RP-L35, MRPL35, rpmI; large subunit ribosomal protein L35
KSF55_16435	chromosome	3650126	3650260	-	Molecular function category	GO:0003735	structural constituent of ribosome	J	Information storage and processing	Translation	Belongs to the bacterial ribosomal protein bL34 family	K02914	Protein families: genetic information processing	ko:K02914 RP-L34, MRPL34, rpmH; large subunit ribosomal protein L34
KSF55_03160	chromosome	712008	712157	+	Molecular function category	GO:0003735	structural constituent of ribosome	J	Information storage and processing	Translation	Belongs to the bacterial ribosomal protein bL33 family	K02913	Protein families: genetic information processing	ko:K02913 RP-L33, MRPL33, rpmG; large subunit ribosomal protein L33
KSF55_07340	chromosome	1655535	1655684	+	Molecular function category	GO:0003735	structural constituent of ribosome	J	Information storage and processing	Translation	Belongs to the bacterial ribosomal protein bL33 family	K02913	Protein families: genetic information processing	ko:K02913 RP-L33, MRPL33, rpmG; large subunit ribosomal protein L33
KSF55_02360	chromosome	546457	546702	+	Molecular function category	GO:0003735	structural constituent of ribosome	J	Information storage and processing	Translation	Ribosomal protein L31	K02909	Protein families: genetic information processing	ko:K02909 RP-L31, rpmE; large subunit ribosomal protein L31
KSF55_04985	chromosome	1104666	1105295	+	Molecular function category	GO:0019843	rRNA binding	J	Information storage and processing	Translation	One of the primary rRNA binding proteins, it binds directly near the 3'-end of the 23S rRNA, where it nucleates assembly of the 50S subunit	K02906	Protein families: genetic information processing	ko:K02906 RP-L3, MRPL3, rplC; large subunit ribosomal protein L3
KSF55_05025	chromosome	1108872	1109066	+	Molecular function category	GO:0003735	structural constituent of ribosome	J	Information storage and processing	Translation	Belongs to the universal ribosomal protein uL29 family	K02904	Protein families: genetic information processing	ko:K02904 RP-L29, rpmC; large subunit ribosomal protein L29
KSF55_07590	chromosome	1698506	1698691	-	Molecular function category	GO:0003735	structural constituent of ribosome	J	Information storage and processing	Translation	Belongs to the bacterial ribosomal protein bL28 family	K02902	Protein families: genetic information processing	ko:K02902 RP-L28, MRPL28, rpmB; large subunit ribosomal protein L28
KSF55_07450	chromosome	1671858	1672136	+	Molecular function category	GO:0003735	structural constituent of ribosome	J	Information storage and processing	Translation	Belongs to the bacterial ribosomal protein bL27 family	K02899	Protein families: genetic information processing	ko:K02899 RP-L27, MRPL27, rpmA; large subunit ribosomal protein L27
KSF55_05040	chromosome	1109803	1110114	+	Molecular function category	GO:0019843	rRNA binding	J	Information storage and processing	Translation	One of the proteins that surrounds the polypeptide exit tunnel on the outside of the subunit	K02895	Protein families: genetic information processing	ko:K02895 RP-L24, MRPL24, rplX; large subunit ribosomal protein L24
KSF55_04995	chromosome	1105937	1106230	+	Molecular function category	GO:0019843	rRNA binding	J	Information storage and processing	Translation	One of the early assembly proteins it binds 23S rRNA. One of the proteins that surrounds the polypeptide exit tunnel on the outside of the ribosome. Forms the main docking site for trigger factor binding to the ribosome	K02892	Protein families: genetic information processing	ko:K02892 RP-L23, MRPL23, rplW; large subunit ribosomal protein L23
KSF55_07440	chromosome	1671167	1671475	+	Molecular function category	GO:0019843	rRNA binding	J	Information storage and processing	Translation	This protein binds to 23S rRNA in the presence of protein L20	K02888	Protein families: genetic information processing	ko:K02888 RP-L21, MRPL21, rplU; large subunit ribosomal protein L21
KSF55_07665	chromosome	1715264	1715620	+	Molecular function category	GO:0003735	structural constituent of ribosome	J	Information storage and processing	Translation	This protein is located at the 30S-50S ribosomal subunit interface and may play a role in the structure and function of the aminoacyl-tRNA binding site	K02884	Protein families: genetic information processing	ko:K02884 RP-L19, MRPL19, rplS; large subunit ribosomal protein L19
KSF55_05065	chromosome	1111930	1112286	+	Molecular function category	GO:0019843	rRNA binding	J	Information storage and processing	Translation	This is one of the proteins that binds and probably mediates the attachment of the 5S RNA into the large ribosomal subunit, where it forms part of the central protuberance	K02881	Protein families: genetic information processing	ko:K02881 RP-L18, MRPL18, rplR; large subunit ribosomal protein L18
KSF55_05120	chromosome	1117887	1118270	+	Molecular function category	GO:0003735	structural constituent of ribosome	J	Information storage and processing	Translation	Ribosomal protein L17	K02879	Protein families: genetic information processing	ko:K02879 RP-L17, MRPL17, rplQ; large subunit ribosomal protein L17
KSF55_05020	chromosome	1108448	1108882	+	Molecular function category	GO:0000049	tRNA binding	J	Information storage and processing	Translation	Binds 23S rRNA and is also seen to make contacts with the A and possibly P site tRNAs	K02878	Protein families: genetic information processing	ko:K02878 RP-L16, MRPL16, rplP; large subunit ribosomal protein L16
KSF55_05175	chromosome	1128932	1129375	+	Molecular function category	GO:0003735	structural constituent of ribosome	J	Information storage and processing	Translation	This protein is one of the early assembly proteins of the 50S ribosomal subunit, although it is not seen to bind rRNA by itself. It is important during the early stages of 50S assembly	K02871	Protein families: genetic information processing	ko:K02871 RP-L13, MRPL13, rplM; large subunit ribosomal protein L13
KSF55_03180	chromosome	714032	714457	+	Molecular function category	GO:0070180	large ribosomal subunit rRNA binding	J	Information storage and processing	Translation	Forms part of the ribosomal stalk which helps the ribosome interact with GTP-bound translation factors	K02867	Protein families: genetic information processing	ko:K02867 RP-L11, MRPL11, rplK; large subunit ribosomal protein L11
KSF55_03190	chromosome	715446	715949	+	Molecular function category	GO:0070180	large ribosomal subunit rRNA binding	J	Information storage and processing	Translation	Forms part of the ribosomal stalk, playing a central role in the interaction of the ribosome with GTP-bound translation factors	K02864	Protein families: genetic information processing	ko:K02864 RP-L10, MRPL10, rplJ; large subunit ribosomal protein L10
KSF55_07655	chromosome	1713852	1714376	+	Molecular function category	GO:0043022	ribosome binding	J	Information storage and processing	Translation	An accessory protein needed during the final step in the assembly of 30S ribosomal subunit, possibly for assembly of the head region. Probably interacts with S19. Essential for efficient processing of 16S rRNA. May be needed both before and after RbfA during the maturation of 16S rRNA. It has affinity for free ribosomal 30S subunits but not for 70S ribosomes	K02860	Protein families: genetic information processing	ko:K02860 rimM; 16S rRNA processing protein RimM
KSF55_03735	chromosome	808111	809227	+	Molecular function category	GO:0016149	translation release factor activity, codon specific	J	Information storage and processing	Translation	Peptide chain release factor 2 directs the termination of translation in response to the peptide chain termination codons UGA and UAA	K02836	Protein families: genetic information processing	ko:K02836 prfB; peptide chain release factor 2
KSF55_10910	chromosome	2417648	2418730	-	Molecular function category	GO:0016149	translation release factor activity, codon specific	J	Information storage and processing	Translation	Peptide chain release factor 1 directs the termination of translation in response to the peptide chain termination codons UAG and UAA	K02835	Protein families: genetic information processing	ko:K02835 prfA, MTRF1, MRF1; peptide chain release factor 1
KSF55_09165	chromosome	2052666	2053616	-	Molecular function category	GO:0008276	protein methyltransferase activity	J	Information storage and processing	Translation	Ribosomal protein L11 methyltransferase	K02687	Protein families: genetic information processing	ko:K02687 prmA; ribosomal protein L11 methyltransferase [EC:2.1.1.-]
KSF55_07085	chromosome	1593963	1594484	+	Molecular function category	GO:0003743	translation initiation factor activity	J	Information storage and processing	Translation	IF-3 binds to the 30S ribosomal subunit and shifts the equilibrum between 70S ribosomes and their 50S and 30S subunits in favor of the free subunits, thus enhancing the availability of 30S subunits on which protein synthesis initiation begins	K02520	Protein families: genetic information processing	ko:K02520 infC, MTIF3; translation initiation factor IF-3
KSF55_09295	chromosome	2082435	2085026	-	Molecular function category	GO:0003743	translation initiation factor activity	J	Information storage and processing	Translation	One of the essential components for the initiation of protein synthesis. Protects formylmethionyl-tRNA from spontaneous hydrolysis and promotes its binding to the 30S ribosomal subunits. Also involved in the hydrolysis of GTP during the formation of the 70S ribosomal complex	K02519	Protein families: genetic information processing	ko:K02519 infB, MTIF2; translation initiation factor IF-2
KSF55_05095	chromosome	1115654	1115872	+	Molecular function category	GO:0043022	ribosome binding	J	Information storage and processing	Translation	One of the essential components for the initiation of protein synthesis. Stabilizes the binding of IF-2 and IF-3 on the 30S subunit to which N-formylmethionyl-tRNA(fMet) subsequently binds. Helps modulate mRNA selection, yielding the 30S pre- initiation complex (PIC). Upon addition of the 50S ribosomal subunit IF-1, IF-2 and IF-3 are released leaving the mature 70S translation initation complex	K02518	Protein families: genetic information processing	ko:K02518 infA; translation initiation factor IF-1
KSF55_09660	chromosome	2158105	2159292	-	Molecular function category	GO:0003746	translation elongation factor activity	J	Information storage and processing	Translation	This protein promotes the GTP-dependent binding of aminoacyl-tRNA to the A-site of ribosomes during protein biosynthesis	K02358	Protein families: genetic information processing	ko:K02358 tuf, TUFM; elongation factor Tu
KSF55_09355	chromosome	2098885	2099763	-	Molecular function category	GO:0003746	translation elongation factor activity	J	Information storage and processing	Translation	Associates with the EF-Tu.GDP complex and induces the exchange of GDP to GTP. It remains bound to the aminoacyl-tRNA.EF- Tu.GTP complex up to the GTP hydrolysis stage on the ribosome	K02357	Protein families: genetic information processing	ko:K02357 tsf, TSFM; elongation factor Ts
KSF55_07460	chromosome	1673441	1673998	+	Molecular function category	GO:0003746	translation elongation factor activity	J	Information storage and processing	Translation	Involved in peptide bond synthesis. Stimulates efficient translation and peptide-bond synthesis on native or reconstituted 70S ribosomes in vitro. Probably functions indirectly by altering the affinity of the ribosome for aminoacyl-tRNA, thus increasing their reactivity as acceptors for peptidyl transferase	K02356	Protein families: genetic information processing	ko:K02356 efp; elongation factor P
KSF55_04975	chromosome	1100544	1102640	+	Molecular function category	GO:0003746	translation elongation factor activity	J	Information storage and processing	Translation	Catalyzes the GTP-dependent ribosomal translocation step during translation elongation. During this step, the ribosome changes from the pre-translocational (PRE) to the post- translocational (POST) state as the newly formed A-site-bound peptidyl-tRNA and P-site-bound deacylated tRNA move to the P and E sites, respectively. Catalyzes the coordinated movement of the two tRNA molecules, the mRNA and…	K02355	Protein families: genetic information processing	ko:K02355 fusA, GFM, EFG; elongation factor G
KSF55_04970	chromosome	1099931	1100401	+	Cellular component category	GO:0015935	small ribosomal subunit	J	Information storage and processing	Translation	One of the primary rRNA binding proteins, it binds directly to 16S rRNA where it nucleates assembly of the head domain of the 30S subunit. Is located at the subunit interface close to the decoding center, probably blocks exit of the E-site tRNA	K02992	Protein families: genetic information processing	ko:K02992 RP-S7, MRPS7, rpsG; small subunit ribosomal protein S7
KSF55_05070	chromosome	1112307	1112807	+	Cellular component category	GO:0015935	small ribosomal subunit	J	Information storage and processing	Translation	Located at the back of the 30S subunit body where it stabilizes the conformation of the head with respect to the body	K02988	Protein families: genetic information processing	ko:K02988 RP-S5, MRPS5, rpsE; small subunit ribosomal protein S5
KSF55_10670	chromosome	2368374	2368982	+	Cellular component category	GO:0015935	small ribosomal subunit	J	Information storage and processing	Translation	One of the primary rRNA binding proteins, it binds directly to 16S rRNA where it nucleates assembly of the body of the 30S subunit	K02986	Protein families: genetic information processing	ko:K02986 RP-S4, rpsD; small subunit ribosomal protein S4
KSF55_09360	chromosome	2099866	2100669	-	Cellular component category	GO:0015935	small ribosomal subunit	J	Information storage and processing	Translation	Belongs to the universal ribosomal protein uS2 family	K02967	Protein families: genetic information processing	ko:K02967 RP-S2, MRPS2, rpsB; small subunit ribosomal protein S2
KSF55_05005	chromosome	1107136	1107411	+	Cellular component category	GO:0015935	small ribosomal subunit	J	Information storage and processing	Translation	Protein S19 forms a complex with S13 that binds strongly to the 16S ribosomal RNA	K02965	Protein families: genetic information processing	ko:K02965 RP-S19, rpsS; small subunit ribosomal protein S19
KSF55_04965	chromosome	1099501	1099914	+	Cellular component category	GO:0015935	small ribosomal subunit	J	Information storage and processing	Translation	Interacts with and stabilizes bases of the 16S rRNA that are involved in tRNA selection in the A site and with the mRNA backbone. Located at the interface of the 30S and 50S subunits, it traverses the body of the 30S subunit contacting proteins on the other side and probably holding the rRNA structure together. The combined cluster of proteins S8, S12 and S17 appears to hold together the shoulder…	K02950	Protein families: genetic information processing	ko:K02950 RP-S12, MRPS12, rpsL; small subunit ribosomal protein S12
KSF55_07200	chromosome	1617239	1617418	+	Cellular component category	GO:0015934	large ribosomal subunit	J	Information storage and processing	Translation	Belongs to the bacterial ribosomal protein bL32 family	K02911	Protein families: genetic information processing	ko:K02911 RP-L32, MRPL32, rpmF; large subunit ribosomal protein L32
KSF55_05075	chromosome	1112822	1113004	+	Cellular component category	GO:0015934	large ribosomal subunit	J	Information storage and processing	Translation	Ribosomal protein L30	K02907	Protein families: genetic information processing	ko:K02907 RP-L30, MRPL30, rpmD; large subunit ribosomal protein L30
KSF55_05010	chromosome	1107432	1107779	+	Cellular component category	GO:0015934	large ribosomal subunit	J	Information storage and processing	Translation	The globular domain of the protein is located near the polypeptide exit tunnel on the outside of the subunit, while an extended beta-hairpin is found that lines the wall of the exit tunnel in the center of the 70S ribosome	K02890	Protein families: genetic information processing	ko:K02890 RP-L22, MRPL22, rplV; large subunit ribosomal protein L22
KSF55_05000	chromosome	1106254	1107093	+	Cellular component category	GO:0015934	large ribosomal subunit	J	Information storage and processing	Translation	One of the primary rRNA binding proteins. Required for association of the 30S and 50S subunits to form the 70S ribosome, for tRNA binding and peptide bond formation. It has been suggested to have peptidyltransferase activity	K02886	Protein families: genetic information processing	ko:K02886 RP-L2, MRPL2, rplB; large subunit ribosomal protein L2
KSF55_05080	chromosome	1113036	1113467	+	Cellular component category	GO:0015934	large ribosomal subunit	J	Information storage and processing	Translation	Binds to the 23S rRNA	K02876	Protein families: genetic information processing	ko:K02876 RP-L15, MRPL15, rplO; large subunit ribosomal protein L15
KSF55_05035	chromosome	1109401	1109769	+	Cellular component category	GO:0015934	large ribosomal subunit	J	Information storage and processing	Translation	Binds to 23S rRNA. Forms part of two intersubunit bridges in the 70S ribosome	K02874	Protein families: genetic information processing	ko:K02874 RP-L14, MRPL14, rplN; large subunit ribosomal protein L14
KSF55_09315	chromosome	2086960	2087436	-	Biological process category	GO:0042274	ribosomal small subunit biogenesis	J	Information storage and processing	Translation	Required for maturation of 30S ribosomal subunits	K09748	Protein families: genetic information processing	ko:K09748 rimP; ribosome maturation factor RimP
KSF55_07180	chromosome	1614234	1614590	+	Biological process category	GO:0090071	negative regulation of ribosome biogenesis	J	Information storage and processing	Translation	Functions as a ribosomal silencing factor. Interacts with ribosomal protein L14 (rplN), blocking formation of intersubunit bridge B8. Prevents association of the 30S and 50S ribosomal subunits and the formation of functional ribosomes, thus repressing translation	K09710	Protein families: genetic information processing	ko:K09710 ybeB; ribosome-associated protein
KSF55_10460	chromosome	2311272	2311706	-	Biological process category	GO:0000967	rRNA 5'-end processing	J	Information storage and processing	Translation	Could be a nuclease involved in processing of the 5'-end of pre-16S rRNA	K07447	Protein families: genetic information processing	ko:K07447 ruvX; putative pre-16S rRNA nuclease [EC:3.1.-.-]
KSF55_03725	chromosome	804761	805327	+	Biological process category	GO:0006417	regulation of translation	J	Information storage and processing	Translation	Required for dimerization of active 70S ribosomes into 100S ribosomes in stationary phase	K05808	Protein families: genetic information processing	ko:K05808 yhbH; putative sigma-54 modulation protein
KSF55_07095	chromosome	1594737	1595093	+	Biological process category	GO:0000027	ribosomal large subunit assembly	J	Information storage and processing	Translation	Binds directly to 23S ribosomal RNA and is necessary for the in vitro assembly process of the 50S ribosomal subunit. It is not involved in the protein synthesizing functions of that subunit	K02887	Protein families: genetic information processing	ko:K02887 RP-L20, MRPL20, rplT; large subunit ribosomal protein L20
KSF55_03185	chromosome	714558	715247	+	Biological process category	GO:0006417	regulation of translation	J	Information storage and processing	Translation	Binds directly to 23S rRNA. The L1 stalk is quite mobile in the ribosome, and is involved in E site tRNA release	K02863	Protein families: genetic information processing	ko:K02863 RP-L1, MRPL1, rplA; large subunit ribosomal protein L1
KSF55_09345	chromosome	2097398	2097961	-	Biological process category	GO:0006415	translational termination	J	Information storage and processing	Translation	Responsible for the release of ribosomes from messenger RNA at the termination of protein biosynthesis. May increase the efficiency of translation by recycling ribosomes from one round of translation to another	K02838	Protein families: genetic information processing	ko:K02838 frr, MRRF, RRF; ribosome recycling factor
KSF55_05980	chromosome	1314564	1316141	+	Biological process category	GO:0006449	regulation of translational termination	J	Information storage and processing	Translation	Increases the formation of ribosomal termination complexes and stimulates activities of RF-1 and RF-2. It binds guanine nucleotides and has strong preference for UGA stop codons. It may interact directly with the ribosome. The stimulation of RF- 1 and RF-2 is significantly reduced by GTP and GDP, but not by GMP	K02837	Protein families: genetic information processing	ko:K02837 prfC; peptide chain release factor 3
KSF55_09290	chromosome	2082059	2082412	-	Biological process category	GO:0030490	maturation of SSU-rRNA	J	Information storage and processing	Translation	One of several proteins that assist in the late maturation steps of the functional core of the 30S ribosomal subunit. Associates with free 30S ribosomal subunits (but not with 30S subunits that are part of 70S ribosomes or polysomes). Required for efficient processing of 16S rRNA. May interact with the 5'-terminal helix region of 16S rRNA	K02834	Protein families: genetic information processing	ko:K02834 rbfA; ribosome-binding factor A
KSF55_15685	chromosome	3467416	3469071	-	Molecular function category	GO:0008982	protein-N(PI)-phosphohistidine-sugar phosphotransferase activity	G	Metabolism	Carbohydrate metabolism and transport	Phosphoenolpyruvate-dependent sugar phosphotransferase system, EIIA 2	K02538	Protein families: genetic information processing	ko:K02538 manR; activator of the mannose operon, transcriptional antiterminator
KSF55_06790	chromosome	1529993	1530445	-	Molecular function category	GO:0003824	catalytic activity	G	Metabolism	Carbohydrate metabolism and transport	histidine triad	K02503	Protein families: genetic information processing	ko:K02503 HINT1, hinT, hit; histidine triad (HIT) family protein
KSF55_12590	chromosome	2761141	2763006	-	Biological process category	GO:0006355	regulation of transcription, DNA-templated	G	Metabolism	Carbohydrate metabolism and transport	Mga helix-turn-helix domain	K03491	Protein families: genetic information processing	ko:K03491 licR; lichenan operon transcriptional antiterminator
KSF55_02230	chromosome	516239	517075	+	Biological process category	GO:0045982	negative regulation of purine nucleobase metabolic process	F	Metabolism	Nucleotide metabolism and transport	pur operon repressor	K09685	Protein families: genetic information processing	ko:K09685 purR; purine operon repressor
KSF55_08730	chromosome	1949314	1950204	-	Molecular function category	GO:0009009	site-specific recombinase activity	D	Cellular processes and signaling	Cell cycle control and mitosis	recombinase XerD	K04763	Protein families: genetic information processing	ko:K04763 xerD; integrase/recombinase XerD
KSF55_08550	chromosome	1910305	1911249	-	Molecular function category	GO:0009037	tyrosine-based site-specific recombinase activity	D	Cellular processes and signaling	Cell cycle control and mitosis	Belongs to the 'phage' integrase family. XerC subfamily	K03733	Protein families: genetic information processing	ko:K03733 xerC; integrase/recombinase XerC
KSF55_10600	chromosome	2349763	2350569	-	Molecular function category	GO:0005524	ATP binding	D	Cellular processes and signaling	Cell cycle control and mitosis	Belongs to the ParA family	K03609	Protein families: genetic information processing	ko:K03609 minD; septum site-determining protein MinD
KSF55_14275	chromosome	3153494	3154261	-	Molecular function category	GO:0016787	hydrolase activity	D	Cellular processes and signaling	Cell cycle control and mitosis	Sporulation initiation inhibitor	K03496	Protein families: genetic information processing	ko:K03496 parA, soj; chromosome partitioning protein
KSF55_16750	pLPE-58K	41857	42666	-	Molecular function category	GO:0016787	hydrolase activity	D	Cellular processes and signaling	Cell cycle control and mitosis	CobQ CobB MinD ParA nucleotide binding domain protein	K03496	Protein families: genetic information processing	ko:K03496 parA, soj; chromosome partitioning protein
KSF55_16830	pLPE-58K	56658	57557	-	Molecular function category	GO:0016787	hydrolase activity	D	Cellular processes and signaling	Cell cycle control and mitosis	Cellulose biosynthesis protein BcsQ	K03496	Protein families: genetic information processing	ko:K03496 parA, soj; chromosome partitioning protein
KSF55_16890	pLPE-70K	11264	12217	+	Molecular function category	GO:0016787	hydrolase activity	D	Cellular processes and signaling	Cell cycle control and mitosis	Cellulose biosynthesis protein BcsQ	K03496	Protein families: genetic information processing	ko:K03496 parA, soj; chromosome partitioning protein
KSF55_17010	pLPE-70K	40742	41632	-				D	Cellular processes and signaling	Cell cycle control and mitosis	CobQ CobB MinD ParA nucleotide binding domain protein	K03496	Protein families: genetic information processing	ko:K03496 parA, soj; chromosome partitioning protein
KSF55_09955	chromosome	2229301	2230647	-	Cellular component category	GO:0009898	cytoplasmic side of plasma membrane	D	Cellular processes and signaling	Cell cycle control and mitosis	Cell division protein that is involved in the assembly of the Z ring. May serve as a membrane anchor for the Z ring	K03590	Protein families: genetic information processing	ko:K03590 ftsA; cell division protein FtsA
KSF55_02520	chromosome	592402	592800	+	Biological process category	GO:0051301	cell division	D	Cellular processes and signaling	Cell cycle control and mitosis	Septum formation initiator	K13052	Protein families: genetic information processing	ko:K13052 divIC, divA; cell division protein DivIC
KSF55_10450	chromosome	2310579	2310830	-	Biological process category	GO:0051301	cell division	D	Cellular processes and signaling	Cell cycle control and mitosis	Activator of cell division through the inhibition of FtsZ GTPase activity, therefore promoting FtsZ assembly into bundles of protofilaments necessary for the formation of the division Z ring. It is recruited early at mid-cell but it is not essential for cell division	K09888	Protein families: genetic information processing	ko:K09888 zapA; cell division protein ZapA
KSF55_09945	chromosome	2227538	2227960	-	Biological process category	GO:0090529	cell septum assembly	D	Cellular processes and signaling	Cell cycle control and mitosis	Cell division protein that is part of the divisome complex and is recruited early to the Z-ring. Probably stimulates Z-ring formation, perhaps through the cross-linking of FtsZ protofilaments. Its function overlaps with FtsA	K09772	Protein families: genetic information processing	ko:K09772 sepF; cell division inhibitor SepF
KSF55_10660	chromosome	2365819	2367540	-	Biological process category	GO:0000921	septin ring assembly	D	Cellular processes and signaling	Cell cycle control and mitosis	modulates the frequency and position of FtsZ ring formation. Inhibits FtsZ ring formation at polar sites. Interacts either with FtsZ or with one of its binding partners to promote depolymerization	K06286	Protein families: genetic information processing	ko:K06286 ezrA; septation ring formation regulator
KSF55_08715	chromosome	1947573	1948172	-	Biological process category	GO:0051304	chromosome separation	D	Cellular processes and signaling	Cell cycle control and mitosis	Participates in chromosomal partition during cell division. May act via the formation of a condensin-like complex containing Smc and ScpA that pull DNA away from mid-cell into both cell halves	K06024	Protein families: genetic information processing	ko:K06024 scpB; segregation and condensation protein B
KSF55_08720	chromosome	1948159	1948926	-	Biological process category	GO:0007059	chromosome segregation	D	Cellular processes and signaling	Cell cycle control and mitosis	Participates in chromosomal partition during cell division. May act via the formation of a condensin-like complex containing Smc and ScpB that pull DNA away from mid-cell into both cell halves	K05896	Protein families: genetic information processing	ko:K05896 scpA; segregation and condensation protein A
KSF55_10815	chromosome	2397943	2399148	-	Biological process category	GO:0008360	regulation of cell shape	D	Cellular processes and signaling	Cell cycle control and mitosis	Belongs to the SEDS family	K05837	Protein families: genetic information processing	ko:K05837 rodA, mrdB; rod shape determining protein RodA
KSF55_09930	chromosome	2225738	2226436	-	Biological process category	GO:0007049	cell cycle	D	Cellular processes and signaling	Cell cycle control and mitosis	DivIVA domain protein	K04074	Protein families: genetic information processing	ko:K04074 divIVA; cell division initiation protein
KSF55_09645	chromosome	2154262	2154855	-	Biological process category	GO:0000917	division septum assembly	D	Cellular processes and signaling	Cell cycle control and mitosis	Necessary for normal cell division and for the maintenance of normal septation	K03978	Protein families: genetic information processing	ko:K03978 engB; GTP-binding protein
KSF55_10605	chromosome	2350569	2351237	-	Biological process category	GO:1901891	regulation of cell septum assembly	D	Cellular processes and signaling	Cell cycle control and mitosis	Cell division inhibitor that blocks the formation of polar Z ring septums. Rapidly oscillates between the poles of the cell to destabilize FtsZ filaments that have formed before they mature into polar Z rings. Prevents FtsZ polymerization	K03610	Protein families: genetic information processing	ko:K03610 minC; septum site-determining protein MinC
KSF55_09960	chromosome	2230764	2231639	-	Biological process category	GO:0043093	FtsZ-dependent cytokinesis	D	Cellular processes and signaling	Cell cycle control and mitosis	Cell division protein that may be involved in stabilizing or promoting the assembly of the division complex	K03589	Protein families: genetic information processing	ko:K03589 ftsQ; cell division protein FtsQ
KSF55_07625	chromosome	1705864	1709421	+	Biological process category	GO:0030261	chromosome condensation	D	Cellular processes and signaling	Cell cycle control and mitosis	Required for chromosome condensation and partitioning	K03529	Protein families: genetic information processing	ko:K03529 smc; chromosome segregation protein
KSF55_16400	chromosome	3639753	3641666	-	Biological process category	GO:0002098	tRNA wobble uridine modification	D	Cellular processes and signaling	Cell cycle control and mitosis	NAD-binding protein involved in the addition of a carboxymethylaminomethyl (cmnm) group at the wobble position (U34) of certain tRNAs, forming tRNA-cmnm(5)s(2)U34	K03495	Protein families: genetic information processing	ko:K03495 gidA, mnmG, MTO1; tRNA uridine 5-carboxymethylaminomethyl modification enzyme
KSF55_06850	chromosome	1540670	1543765	+	Biological process category	GO:0007059	chromosome segregation	D	Cellular processes and signaling	Cell cycle control and mitosis	Belongs to the FtsK SpoIIIE SftA family	K03466	Protein families: genetic information processing	ko:K03466 ftsK, spoIIIE; DNA segregation ATPase FtsK/SpoIIIE, S-DNA-T family
KSF55_10015	chromosome	2243020	2245419	-	Biological process category	GO:0007059	chromosome segregation	D	Cellular processes and signaling	Cell cycle control and mitosis	Belongs to the FtsK SpoIIIE SftA family	K03466	Protein families: genetic information processing	ko:K03466 ftsK, spoIIIE; DNA segregation ATPase FtsK/SpoIIIE, S-DNA-T family
KSF55_08220	chromosome	1839738	1839887	+	Biological process category	GO:0030261	chromosome condensation					K03530	Protein families: genetic information processing	ko:K03530 hupB; DNA-binding protein HU-beta
KSF55_08305	chromosome	1858397	1859065	-	Molecular function category	GO:0008811	chloramphenicol O-acetyltransferase activity	V	Cellular processes and signaling	Defense Mechanisms	Chloramphenicol acetyltransferase	K19271	Protein families: metabolism	ko:K19271 catA; chloramphenicol O-acetyltransferase type A [EC:2.3.1.28]
KSF55_13340	chromosome	2939748	2941505	-	Molecular function category	GO:0140359	ABC-type transporter activity	V	Cellular processes and signaling	Defense Mechanisms	ABC transporter	K18104	Protein families: metabolism	ko:K18104 abcA, bmrA; ATP-binding cassette, subfamily B, bacterial AbcA/BmrA [EC:7.6.2.2]
KSF55_15135	chromosome	3342919	3343746	-	Molecular function category	GO:0050380	undecaprenyl-diphosphatase activity	V	Cellular processes and signaling	Defense Mechanisms	Catalyzes the dephosphorylation of undecaprenyl diphosphate (UPP). Confers resistance to bacitracin	K06153	Protein families: metabolism	ko:K06153 bacA; undecaprenyl-diphosphatase [EC:3.6.1.27]
KSF55_04635	chromosome	1021389	1022576	+	Molecular function category	GO:0003677	DNA binding	V	Cellular processes and signaling	Defense Mechanisms	Type I restriction modification DNA specificity domain	K01154	Protein families: metabolism	ko:K01154 hsdS; type I restriction enzyme, S subunit [EC:3.1.21.3]
KSF55_04625	chromosome	1016920	1019793	+	Molecular function category	GO:0009035	type I site-specific deoxyribonuclease activity	V	Cellular processes and signaling	Defense Mechanisms	Subunit R is required for both nuclease and ATPase activities, but not for modification	K01153	Protein families: metabolism	ko:K01153 hsdR; type I restriction enzyme, R subunit [EC:3.1.21.3]
KSF55_04630	chromosome	1019807	1021392	+				V	Cellular processes and signaling	Defense Mechanisms	type I restriction-modification system	K03427	Protein families: metabolism	ko:K03427 hsdM; type I restriction enzyme M protein [EC:2.1.1.72]
KSF55_02240	chromosome	518740	519567	+	Biological process category	GO:0030655	beta-lactam antibiotic catabolic process	V	Cellular processes and signaling	Defense Mechanisms	Beta-lactamase enzyme family	K17836	Protein families: metabolism	ko:K17836 penP; beta-lactamase class A [EC:3.5.2.6]
KSF55_04550	chromosome	1000766	1001464	+	Biological process category	GO:0071586	CAAX-box protein processing	V	Cellular processes and signaling	Defense Mechanisms	CAAX protease self-immunity	K07052	Protein families: metabolism	ko:K07052 K07052; CAAX protease family protein
KSF55_07640	chromosome	1711562	1713016	+	Molecular function category	GO:0008312	7S RNA binding	U	Cellular processes and signaling	Intracellular trafficking and secretion	Involved in targeting and insertion of nascent membrane proteins into the cytoplasmic membrane. Binds to the hydrophobic signal sequence of the ribosome-nascent chain (RNC) as it emerges from the ribosomes. The SRP-RNC complex is then targeted to the cytoplasmic membrane where it interacts with the SRP receptor FtsY	K03106	Protein families: metabolism	ko:K03106 SRP54, ffh; signal recognition particle subunit SRP54 [EC:3.6.5.4]
KSF55_02905	chromosome	652734	653411	+	Molecular function category	GO:0004176	ATP-dependent peptidase activity	U	Cellular processes and signaling	Intracellular trafficking and secretion	ATP-dependent Clp protease proteolytic subunit	K01358	Protein families: metabolism	ko:K01358 clpP, CLPP; ATP-dependent Clp protease, protease subunit [EC:3.4.21.92]
KSF55_12980	chromosome	2856484	2857101	+	Biological process category	GO:0006465	signal peptide processing	U	Cellular processes and signaling	Intracellular trafficking and secretion	Belongs to the peptidase S26 family	K03100	Protein families: metabolism	ko:K03100 lepB; signal peptidase I [EC:3.4.21.89]
KSF55_12985	chromosome	2857186	2857809	+	Biological process category	GO:0006465	signal peptide processing	U	Cellular processes and signaling	Intracellular trafficking and secretion	Belongs to the peptidase S26 family	K03100	Protein families: metabolism	ko:K03100 lepB; signal peptidase I [EC:3.4.21.89]
KSF55_16395	chromosome	3638651	3639238	-	Biological process category	GO:0006465	signal peptide processing	U	Cellular processes and signaling	Intracellular trafficking and secretion	Belongs to the peptidase S26 family	K03100	Protein families: metabolism	ko:K03100 lepB; signal peptidase I [EC:3.4.21.89]
KSF55_03730	chromosome	805643	808006	+	Biological process category	GO:0017038	protein import	U	Cellular processes and signaling	Intracellular trafficking and secretion	Part of the Sec protein translocase complex. Interacts with the SecYEG preprotein conducting channel. Has a central role in coupling the hydrolysis of ATP to the transfer of proteins into and across the cell membrane, serving as an ATP-driven molecular motor driving the stepwise translocation of polypeptide chains across the membrane	K03070	Protein families: metabolism	ko:K03070 secA; preprotein translocase subunit SecA [EC:7.4.2.8]
KSF55_07565	chromosome	1693155	1693901	+	Molecular function category	GO:0004722	protein serine/threonine phosphatase activity	T	Cellular processes and signaling	Signal Transduction	phosphatase	K20074	Protein families: metabolism	ko:K20074 prpC, phpP; PPM family protein phosphatase [EC:3.1.3.16]
KSF55_07225	chromosome	1622906	1624549	+	Molecular function category	GO:0000155	phosphorelay sensor kinase activity	T	Cellular processes and signaling	Signal Transduction	Histidine kinase	K18940	Protein families: metabolism	ko:K18940 arlS; two-component system, OmpR family, sensor histidine kinase ArlS [EC:2.7.13.3]
KSF55_07570	chromosome	1693898	1695931	+	Molecular function category	GO:0106310	protein serine kinase activity	T	Cellular processes and signaling	Signal Transduction	serine threonine protein kinase	K12132	Protein families: metabolism	ko:K12132 prkC, stkP; eukaryotic-like serine/threonine-protein kinase [EC:2.7.11.1]
KSF55_10665	chromosome	2367711	2368172	+	Molecular function category	GO:0016301	kinase activity	T	Cellular processes and signaling	Signal Transduction	GAF domain-containing protein	K08968	Protein families: metabolism	ko:K08968 msrC; L-methionine (R)-S-oxide reductase [EC:1.8.4.14]
KSF55_08990	chromosome	2013437	2014558	-	Molecular function category	GO:0046983	protein dimerization activity	T	Cellular processes and signaling	Signal Transduction	Histidine kinase	K07778	Protein families: metabolism	ko:K07778 desK; two-component system, NarL family, sensor histidine kinase DesK [EC:2.7.13.3]
KSF55_00390	chromosome	92903	94102	+	Molecular function category	GO:0016301	kinase activity	T	Cellular processes and signaling	Signal Transduction	GHKL domain	K07706	Protein families: metabolism	ko:K07706 agrC, blpH, fsrC; two-component system, LytTR family, sensor histidine kinase AgrC [EC:2.7.13.3]
KSF55_01930	chromosome	446695	448032	+	Molecular function category	GO:0016301	kinase activity	T	Cellular processes and signaling	Signal Transduction	GHKL domain	K07706	Protein families: metabolism	ko:K07706 agrC, blpH, fsrC; two-component system, LytTR family, sensor histidine kinase AgrC [EC:2.7.13.3]
KSF55_01935	chromosome	448125	449465	+	Molecular function category	GO:0016301	kinase activity	T	Cellular processes and signaling	Signal Transduction	GHKL domain	K07706	Protein families: metabolism	ko:K07706 agrC, blpH, fsrC; two-component system, LytTR family, sensor histidine kinase AgrC [EC:2.7.13.3]
KSF55_06410	chromosome	1424440	1425702	+	Molecular function category	GO:0016301	kinase activity	T	Cellular processes and signaling	Signal Transduction	GHKL domain	K07706	Protein families: metabolism	ko:K07706 agrC, blpH, fsrC; two-component system, LytTR family, sensor histidine kinase AgrC [EC:2.7.13.3]
KSF55_13680	chromosome	3016513	3017841	-	Molecular function category	GO:0016301	kinase activity	T	Cellular processes and signaling	Signal Transduction	GHKL domain	K07706	Protein families: metabolism	ko:K07706 agrC, blpH, fsrC; two-component system, LytTR family, sensor histidine kinase AgrC [EC:2.7.13.3]
KSF55_13770	chromosome	3040509	3041789	-	Molecular function category	GO:0016301	kinase activity	T	Cellular processes and signaling	Signal Transduction	GHKL domain	K07706	Protein families: metabolism	ko:K07706 agrC, blpH, fsrC; two-component system, LytTR family, sensor histidine kinase AgrC [EC:2.7.13.3]
KSF55_02625	chromosome	613829	614656	+	Molecular function category	GO:0016787	hydrolase activity	T	Cellular processes and signaling	Signal Transduction	Calcineurin-like phosphoesterase	K07313	Protein families: metabolism	ko:K07313 pphA; serine/threonine protein phosphatase 1 [EC:3.1.3.16]
KSF55_09715	chromosome	2170356	2171405	-	Molecular function category	GO:0004176	ATP-dependent peptidase activity	T	Cellular processes and signaling	Signal Transduction	Belongs to the peptidase S16 family	K07177	Protein families: metabolism	ko:K07177 K07177; Lon-like protease
KSF55_00305	chromosome	72819	73232	+	Molecular function category	GO:0030612	arsenate reductase (thioredoxin) activity	T	Cellular processes and signaling	Signal Transduction	Belongs to the low molecular weight phosphotyrosine protein phosphatase family	K03741	Protein families: metabolism	ko:K03741 arsC; arsenate reductase (thioredoxin) [EC:1.20.4.4]
KSF55_09150	chromosome	2049147	2051414	-	Molecular function category	GO:0008728	GTP diphosphokinase activity	T	Cellular processes and signaling	Signal Transduction	In eubacteria ppGpp (guanosine 3'-diphosphate 5-' diphosphate) is a mediator of the stringent response that coordinates a variety of cellular activities in response to changes in nutritional abundance	K01139	Protein families: metabolism	ko:K01139 spoT; GTP diphosphokinase / guanosine-3',5'-bis(diphosphate) 3'-diphosphatase [EC:2.7.6.5 3.1.7.2]
KSF55_00350	chromosome	83138	83884	+	Molecular function category	GO:0004725	protein tyrosine phosphatase activity	T	Cellular processes and signaling	Signal Transduction	Tyrosine phosphatase family	K01104	Protein families: metabolism	ko:K01104 E3.1.3.48; protein-tyrosine phosphatase [EC:3.1.3.48]
KSF55_12365	chromosome	2720410	2721201	-	Molecular function category	GO:0004725	protein tyrosine phosphatase activity	T	Cellular processes and signaling	Signal Transduction	Tyrosine phosphatase family	K01104	Protein families: metabolism	ko:K01104 E3.1.3.48; protein-tyrosine phosphatase [EC:3.1.3.48]
KSF55_14605	chromosome	3229972	3230754	+	Molecular function category	GO:0004725	protein tyrosine phosphatase activity	T	Cellular processes and signaling	Signal Transduction	Tyrosine phosphatase family	K01104	Protein families: metabolism	ko:K01104 E3.1.3.48; protein-tyrosine phosphatase [EC:3.1.3.48]
KSF55_13495	chromosome	2976233	2977078	-	Molecular function category	GO:0016787	hydrolase activity	T	Cellular processes and signaling	Signal Transduction	Calcineurin-like phosphoesterase superfamily domain	K01090	Protein families: metabolism	ko:K01090 E3.1.3.16; protein phosphatase [EC:3.1.3.16]
KSF55_00050	chromosome	11311	13323	+	Cellular component category	GO:0005886	plasma membrane	T	Cellular processes and signaling	Signal Transduction	signaling protein consisting of a modified GGDEF domain and a DHH domain	K22927	Protein families: metabolism	ko:K22927 gdpP; cyclic-di-AMP phosphodiesterase [EC:3.1.4.59]
KSF55_00155	chromosome	40109	41983	+	Biological process category	GO:0018106	peptidyl-histidine phosphorylation	T	Cellular processes and signaling	Signal Transduction	Histidine kinase	K07652	Protein families: metabolism	ko:K07652 vicK; two-component system, OmpR family, sensor histidine kinase VicK [EC:2.7.13.3]
KSF55_03750	chromosome	811308	812708	+	Biological process category	GO:0018106	peptidyl-histidine phosphorylation	T	Cellular processes and signaling	Signal Transduction	Histidine kinase	K07636	Protein families: metabolism	ko:K07636 phoR; two-component system, OmpR family, phosphate regulon sensor histidine kinase PhoR [EC:2.7.13.3]
KSF55_15140	chromosome	3343893	3344411	-	Molecular function category	GO:0003950	NAD+ ADP-ribosyltransferase activity	S	Poorly characterized functions	Function Unknown	Macro domain protein	K23518	Protein families: metabolism	ko:K23518 MACROD, ymdB; O-acetyl-ADP-ribose deacetylase [EC:3.1.1.106]
KSF55_13325	chromosome	2936675	2937598	-	Molecular function category	GO:0016831	carboxy-lyase activity	S	Poorly characterized functions	Function Unknown	Amidohydrolase	K22213	Protein families: metabolism	ko:K22213 PATG; 6-methylsalicylate decarboxylase [EC:4.1.1.52]
KSF55_10110	chromosome	2264968	2265468	+	Molecular function category	GO:0004392	heme oxygenase (decyclizing) activity	S	Poorly characterized functions	Function Unknown	enzyme involved in biosynthesis of extracellular polysaccharides	K21481	Protein families: metabolism	ko:K21481 mhuD; heme oxygenase (mycobilin-producing) [EC:1.14.99.57]
KSF55_08015	chromosome	1789592	1790401	-	Molecular function category	GO:0016787	hydrolase activity	S	Poorly characterized functions	Function Unknown	hydrolase	K21064	Protein families: metabolism	ko:K21064 ycsE, yitU, ywtE; 5-amino-6-(5-phospho-D-ribitylamino)uracil phosphatase [EC:3.1.3.104]
KSF55_08660	chromosome	1934959	1935756	-	Molecular function category	GO:0016787	hydrolase activity	S	Poorly characterized functions	Function Unknown	hydrolase	K20861	Protein families: metabolism	ko:K20861 ybjI; FMN hydrolase / 5-amino-6-(5-phospho-D-ribitylamino)uracil phosphatase [EC:3.1.3.102 3.1.3.104]
KSF55_13155	chromosome	2893156	2893950	-	Molecular function category	GO:0016787	hydrolase activity	S	Poorly characterized functions	Function Unknown	hydrolase	K20861	Protein families: metabolism	ko:K20861 ybjI; FMN hydrolase / 5-amino-6-(5-phospho-D-ribitylamino)uracil phosphatase [EC:3.1.3.102 3.1.3.104]
KSF55_07350	chromosome	1656384	1657067	+	Molecular function category	GO:0004252	serine-type endopeptidase activity	S	Poorly characterized functions	Function Unknown	Peptidase, S54 family	K19225	Protein families: metabolism	ko:K19225 gluP; rhomboid protease GluP [EC:3.4.21.105]
KSF55_04125	chromosome	902334	903176	+	Molecular function category	GO:0004016	adenylate cyclase activity	S	Poorly characterized functions	Function Unknown	Catalyzes the condensation of 2 ATP molecules into cyclic di-AMP (c-di-AMP), a second messenger used to regulate differing processes in different bacteria	K18672	Protein families: metabolism	ko:K18672 dacA; diadenylate cyclase [EC:2.7.7.85]
KSF55_03525	chromosome	762424	765027	+	Molecular function category	GO:0050071	lysyltransferase activity	S	Poorly characterized functions	Function Unknown	Catalyzes the transfer of a lysyl group from L-lysyl- tRNA(Lys) to membrane-bound phosphatidylglycerol (PG), which produces lysylphosphatidylglycerol (LPG), a major component of the bacterial membrane with a positive net charge. LPG synthesis contributes to bacterial virulence as it is involved in the resistance mechanism against cationic antimicrobial peptides (CAMP) produces by the host's immun…	K14205	Protein families: metabolism	ko:K14205 mprF, fmtC; phosphatidylglycerol lysyltransferase [EC:2.3.2.3]
KSF55_02005	chromosome	466876	467652	+	Molecular function category	GO:0016787	hydrolase activity	S	Poorly characterized functions	Function Unknown	Carbon-nitrogen hydrolase	K13566	Protein families: metabolism	ko:K13566 NIT2, yafV; omega-amidase [EC:3.5.1.3]
KSF55_00725	chromosome	167401	169095	+	Molecular function category	GO:0050151	oleate hydratase activity	S	Poorly characterized functions	Function Unknown	Myosin-crossreactive antigen	K10254	Protein families: metabolism	ko:K10254 ohyA, sph; oleate hydratase [EC:4.2.1.53]
KSF55_10540	chromosome	2335483	2336289	-	Molecular function category	GO:0046872	metal ion binding	S	Poorly characterized functions	Function Unknown	YmdB-like protein	K09769	Protein families: metabolism	ko:K09769 ymdB; 2',3'-cyclic-nucleotide 2'-phosphodiesterase [EC:3.1.4.16]
KSF55_04145	chromosome	909266	910081	+	Molecular function category	GO:0016787	hydrolase activity	S	Poorly characterized functions	Function Unknown	Sucrose-6F-phosphate phosphohydrolase	K07757	Protein families: metabolism	ko:K07757 ybiV; sugar-phosphatase [EC:3.1.3.23]
KSF55_10710	chromosome	2374298	2375044	-	Molecular function category	GO:0017168	5-oxoprolinase (ATP-hydrolyzing) activity	S	Poorly characterized functions	Function Unknown	LamB/YcsF family	K07160	Protein families: metabolism	ko:K07160 pxpA; 5-oxoprolinase (ATP-hydrolysing) subunit A [EC:3.5.2.9]
KSF55_07600	chromosome	1699325	1701031	+	Molecular function category	GO:0004371	glycerone kinase activity	S	Poorly characterized functions	Function Unknown	DAK2 domain fusion protein YloV	K07030	Protein families: metabolism	ko:K07030 fakA; fatty acid kinase [EC:2.7.2.18]
KSF55_03900	chromosome	845758	846405	+	Molecular function category	GO:0016787	hydrolase activity	S	Poorly characterized functions	Function Unknown	HD containing hydrolase-like enzyme	K07023	Protein families: metabolism	ko:K07023 YGK1, HDDC2; 5'-deoxynucleotidase [EC:3.1.3.89]
KSF55_00570	chromosome	131084	131812	+	Molecular function category	GO:0016811	hydrolase activity, acting on carbon-nitrogen (but not peptide) bonds, in linear amides	S	Poorly characterized functions	Function Unknown	peptidase C26	K07010	Protein families: metabolism	ko:K07010 K07010; putative glutamine amidotransferase
KSF55_10925	chromosome	2420926	2421648	+	Molecular function category	GO:0140282	carbon-nitrogen ligase activity on lipid II	S	Poorly characterized functions	Function Unknown	glutamine amidotransferase	K07009	Protein families: metabolism	ko:K07009 gatD; lipid II isoglutaminyl synthase (glutamine-hydrolysing) [EC:6.3.5.13]
KSF55_12665	chromosome	2780233	2780805	-	Molecular function category	GO:0016491	oxidoreductase activity	S	Poorly characterized functions	Function Unknown	NADP oxidoreductase coenzyme F420-dependent	K06988	Protein families: metabolism	ko:K06988 fno; 8-hydroxy-5-deazaflavin:NADPH oxidoreductase [EC:1.5.1.40]
KSF55_13065	chromosome	2868746	2869339	-	Molecular function category	GO:0004735	pyrroline-5-carboxylate reductase activity	S	Poorly characterized functions	Function Unknown	NADP oxidoreductase coenzyme F420-dependent	K06988	Protein families: metabolism	ko:K06988 fno; 8-hydroxy-5-deazaflavin:NADPH oxidoreductase [EC:1.5.1.40]
KSF55_08780	chromosome	1964865	1965572	-	Molecular function category	GO:0016429	tRNA (adenine-N1-)-methyltransferase activity	S	Poorly characterized functions	Function Unknown	SAM-dependent methyltransferase	K06967	Protein families: metabolism	ko:K06967 trmK; tRNA (adenine22-N1)-methyltransferase [EC:2.1.1.217]
KSF55_01780	chromosome	416744	417253	-	Molecular function category	GO:0016301	kinase activity	S	Poorly characterized functions	Function Unknown	Phosphatidylethanolamine-binding protein	K06910	Protein families: metabolism	ko:K06910 PEBP, TFS1; phosphatidylethanolamine-binding protein
KSF55_10480	chromosome	2317505	2318461	-	Molecular function category	GO:0003676	nucleic acid binding	S	Poorly characterized functions	Function Unknown	DHHA1 domain protein	K06881	Protein families: metabolism	ko:K06881 nrnA; bifunctional oligoribonuclease and PAP phosphatase NrnA [EC:3.1.3.7 3.1.13.3]
KSF55_12710	chromosome	2794865	2795737	-	Molecular function category	GO:0047834	D-threo-aldose 1-dehydrogenase activity	S	Poorly characterized functions	Function Unknown	Oxidoreductase, aldo keto reductase family protein	K06221	Protein families: metabolism	ko:K06221 dkgA; 2,5-diketo-D-gluconate reductase A [EC:1.1.1.346]
KSF55_12715	chromosome	2795750	2796616	-	Molecular function category	GO:0047834	D-threo-aldose 1-dehydrogenase activity	S	Poorly characterized functions	Function Unknown	reductase	K06221	Protein families: metabolism	ko:K06221 dkgA; 2,5-diketo-D-gluconate reductase A [EC:1.1.1.346]
KSF55_00850	chromosome	194353	194721	+	Molecular function category	GO:0047324	phosphoenolpyruvate-glycerone phosphotransferase activity	S	Poorly characterized functions	Function Unknown	PTS system fructose IIA component	K05881	Protein families: metabolism	ko:K05881 dhaM; phosphoenolpyruvate---glycerone phosphotransferase subunit DhaM [EC:2.7.1.121]
KSF55_00845	chromosome	193775	194356	+	Molecular function category	GO:0004371	glycerone kinase activity	S	Poorly characterized functions	Function Unknown	Dak2	K05879	Protein families: metabolism	ko:K05879 dhaL; phosphoenolpyruvate---glycerone phosphotransferase subunit DhaL [EC:2.7.1.121]
KSF55_04025	chromosome	876013	876762	+	Molecular function category	GO:0052689	carboxylic ester hydrolase activity	S	Poorly characterized functions	Function Unknown	Serine aminopeptidase, S33	K03928	Protein families: metabolism	ko:K03928 yvaK; carboxylesterase [EC:3.1.1.1]
KSF55_10555	chromosome	2339431	2340693	-	Molecular function category	GO:0016787	hydrolase activity	S	Poorly characterized functions	Function Unknown	Belongs to the CinA family	K03742	Protein families: metabolism	ko:K03742 pncC; nicotinamide-nucleotide amidase [EC:3.5.1.42]
KSF55_09550	chromosome	2135907	2137229	+	Molecular function category	GO:0016787	hydrolase activity	S	Poorly characterized functions	Function Unknown	Calcineurin-like phosphoesterase	K03651	Protein families: metabolism	ko:K03651 cpdA; 3',5'-cyclic-AMP phosphodiesterase [EC:3.1.4.53]
KSF55_14510	chromosome	3205884	3206756	-	Molecular function category	GO:0004114	3',5'-cyclic-nucleotide phosphodiesterase activity	S	Poorly characterized functions	Function Unknown	Calcineurin-like phosphoesterase	K03651	Protein families: metabolism	ko:K03651 cpdA; 3',5'-cyclic-AMP phosphodiesterase [EC:3.1.4.53]
KSF55_07100	chromosome	1595427	1595840	-	Molecular function category	GO:0016787	hydrolase activity	S	Poorly characterized functions	Function Unknown	NUDIX domain	K03574	Protein families: metabolism	ko:K03574 mutT, NUDT15, MTH2; 8-oxo-dGTP diphosphatase [EC:3.6.1.55]
KSF55_04495	chromosome	988973	989902	+	Molecular function category	GO:0018580	nitronate monooxygenase activity	S	Poorly characterized functions	Function Unknown	Nitronate monooxygenase	K02371	Protein families: metabolism	ko:K02371 fabK; enoyl-[acyl-carrier protein] reductase II [EC:1.3.1.9]
KSF55_00120	chromosome	33890	34567	-	Molecular function category	GO:0008801	beta-phosphoglucomutase activity	S	Poorly characterized functions	Function Unknown	beta-phosphoglucomutase	K01838	Protein families: metabolism	ko:K01838 pgmB; beta-phosphoglucomutase [EC:5.4.2.6]
KSF55_00335	chromosome	78271	78942	+	Molecular function category	GO:0008801	beta-phosphoglucomutase activity	S	Poorly characterized functions	Function Unknown	beta-phosphoglucomutase	K01838	Protein families: metabolism	ko:K01838 pgmB; beta-phosphoglucomutase [EC:5.4.2.6]
KSF55_11530	chromosome	2534229	2534549	-	Molecular function category	GO:0051920	peroxiredoxin activity	S	Poorly characterized functions	Function Unknown	decarboxylase	K01607	Protein families: metabolism	ko:K01607 pcaC; 4-carboxymuconolactone decarboxylase [EC:4.1.1.44]
KSF55_12925	chromosome	2846893	2847213	-	Molecular function category	GO:0051920	peroxiredoxin activity	S	Poorly characterized functions	Function Unknown	Carboxymuconolactone decarboxylase family	K01607	Protein families: metabolism	ko:K01607 pcaC; 4-carboxymuconolactone decarboxylase [EC:4.1.1.44]
KSF55_13040	chromosome	2864525	2865208	+	Molecular function category	GO:0008253	5'-nucleotidase activity	S	Poorly characterized functions	Function Unknown	HAD-hyrolase-like	K01560	Protein families: metabolism	ko:K01560 E3.8.1.2; 2-haloacid dehalogenase [EC:3.8.1.2]
KSF55_03710	chromosome	801922	802563	-	Molecular function category	GO:0102009	proline dipeptidase activity	S	Poorly characterized functions	Function Unknown	YigZ family	K01271	Protein families: metabolism	ko:K01271 pepQ; Xaa-Pro dipeptidase [EC:3.4.13.9]
KSF55_04340	chromosome	956097	956723	-	Molecular function category	GO:0008967	phosphoglycolate phosphatase activity	S	Poorly characterized functions	Function Unknown	HAD hydrolase, family IA, variant	K01091	Protein families: metabolism	ko:K01091 gph; phosphoglycolate phosphatase [EC:3.1.3.18]
KSF55_08930	chromosome	2002101	2002736	-	Molecular function category	GO:0008967	phosphoglycolate phosphatase activity	S	Poorly characterized functions	Function Unknown	haloacid dehalogenase-like hydrolase	K01091	Protein families: metabolism	ko:K01091 gph; phosphoglycolate phosphatase [EC:3.1.3.18]
KSF55_05130	chromosome	1119766	1120335	-	Molecular function category	GO:0036422	heptaprenyl diphosphate synthase activity	S	Poorly characterized functions	Function Unknown	Heptaprenyl diphosphate synthase component I	K00805	Protein families: metabolism	ko:K00805 hepS; heptaprenyl diphosphate synthase component 1 [EC:2.5.1.30]
KSF55_00170	chromosome	44531	45346	+	Molecular function category	GO:0016787	hydrolase activity	S	Poorly characterized functions	Function Unknown	domain protein	K00784	Protein families: metabolism	ko:K00784 rnz; ribonuclease Z [EC:3.1.26.11]
KSF55_08935	chromosome	2002729	2003334	-	Molecular function category	GO:0016407	acetyltransferase activity	S	Poorly characterized functions	Function Unknown	Maltose O-acetyltransferase	K00661	Protein families: metabolism	ko:K00661 maa; maltose O-acetyltransferase [EC:2.3.1.79]
KSF55_12500	chromosome	2745904	2746506	-	Molecular function category	GO:0016407	acetyltransferase activity	S	Poorly characterized functions	Function Unknown	Maltose acetyltransferase	K00661	Protein families: metabolism	ko:K00661 maa; maltose O-acetyltransferase [EC:2.3.1.79]
KSF55_12975	chromosome	2855673	2856284	-	Molecular function category	GO:0016407	acetyltransferase activity	S	Poorly characterized functions	Function Unknown	Maltose O-acetyltransferase	K00661	Protein families: metabolism	ko:K00661 maa; maltose O-acetyltransferase [EC:2.3.1.79]
KSF55_13035	chromosome	2863859	2864428	-	Molecular function category	GO:0016407	acetyltransferase activity	S	Poorly characterized functions	Function Unknown	Maltose O-acetyltransferase	K00661	Protein families: metabolism	ko:K00661 maa; maltose O-acetyltransferase [EC:2.3.1.79]
KSF55_13880	chromosome	3065324	3065776	-	Molecular function category	GO:0016740	transferase activity	S	Poorly characterized functions	Function Unknown	transferase hexapeptide repeat	K00661	Protein families: metabolism	ko:K00661 maa; maltose O-acetyltransferase [EC:2.3.1.79]
KSF55_01850	chromosome	433701	434318	-	Molecular function category	GO:0016407	acetyltransferase activity	S	Poorly characterized functions	Function Unknown	Maltose acetyltransferase	K00633	Protein families: metabolism	ko:K00633 lacA; galactoside O-acetyltransferase [EC:2.3.1.18]
KSF55_08380	chromosome	1871941	1872249	+				S	Poorly characterized functions	Function Unknown	Staphylococcal protein of unknown function (DUF960)	K00764	Protein families: metabolism	ko:K00764 purF, PPAT; amidophosphoribosyltransferase [EC:2.4.2.14]
KSF55_01440	chromosome	341824	342516	+	Biological process category	GO:0015970	guanosine tetraphosphate biosynthetic process	S	Poorly characterized functions	Function Unknown	RelA SpoT domain protein	K07816	Protein families: metabolism	ko:K07816 E2.7.6.5; GTP pyrophosphokinase [EC:2.7.6.5]
KSF55_10075	chromosome	2257308	2257970	-	Biological process category	GO:0015970	guanosine tetraphosphate biosynthetic process	S	Poorly characterized functions	Function Unknown	RelA SpoT domain protein	K07816	Protein families: metabolism	ko:K07816 E2.7.6.5; GTP pyrophosphokinase [EC:2.7.6.5]
KSF55_01475	chromosome	353437	354168	-	Biological process category	GO:0071586	CAAX-box protein processing	S	Poorly characterized functions	Function Unknown	CAAX protease self-immunity	K07052	Protein families: metabolism	ko:K07052 K07052; CAAX protease family protein
KSF55_01910	chromosome	444532	445275	+	Biological process category	GO:0071586	CAAX-box protein processing	S	Poorly characterized functions	Function Unknown	CAAX protease self-immunity	K07052	Protein families: metabolism	ko:K07052 K07052; CAAX protease family protein
KSF55_01985	chromosome	462353	463021	+	Biological process category	GO:0071586	CAAX-box protein processing	S	Poorly characterized functions	Function Unknown	CAAX protease self-immunity	K07052	Protein families: metabolism	ko:K07052 K07052; CAAX protease family protein
KSF55_03680	chromosome	793264	793908	-	Biological process category	GO:0071586	CAAX-box protein processing	S	Poorly characterized functions	Function Unknown	CAAX protease self-immunity	K07052	Protein families: metabolism	ko:K07052 K07052; CAAX protease family protein
KSF55_06435	chromosome	1428208	1428894	-	Biological process category	GO:0071586	CAAX-box protein processing	S	Poorly characterized functions	Function Unknown	CAAX protease self-immunity	K07052	Protein families: metabolism	ko:K07052 K07052; CAAX protease family protein
KSF55_12100	chromosome	2655363	2656151	-	Biological process category	GO:0071586	CAAX-box protein processing	S	Poorly characterized functions	Function Unknown	CAAX protease self-immunity	K07052	Protein families: metabolism	ko:K07052 K07052; CAAX protease family protein
KSF55_13145	chromosome	2889791	2890990	-	Biological process category	GO:0071586	CAAX-box protein processing	S	Poorly characterized functions	Function Unknown	CAAX protease self-immunity	K07052	Protein families: metabolism	ko:K07052 K07052; CAAX protease family protein
KSF55_03535	chromosome	766134	766709	-	Biological process category	GO:0009691	cytokinin biosynthetic process	S	Poorly characterized functions	Function Unknown	Belongs to the LOG family	K06966	Protein families: metabolism	ko:K06966 ppnN; pyrimidine/purine-5'-nucleotide nucleosidase [EC:3.2.2.10 3.2.2.-]
KSF55_07575	chromosome	1696016	1696912	+	Biological process category	GO:0042274	ribosomal small subunit biogenesis	S	Poorly characterized functions	Function Unknown	One of several proteins that assist in the late maturation steps of the functional core of the 30S ribosomal subunit. Helps release RbfA from mature subunits. May play a role in the assembly of ribosomal proteins into the subunit. Circularly permuted GTPase that catalyzes slow GTP hydrolysis, GTPase activity is stimulated by the 30S ribosomal subunit	K06949	Protein families: metabolism	ko:K06949 rsgA, engC; ribosome biogenesis GTPase / thiamine phosphate phosphatase [EC:3.6.1.- 3.1.3.100]
KSF55_07835	chromosome	1756962	1758020	+	Biological process category	GO:0042274	ribosomal small subunit biogenesis	S	Poorly characterized functions	Function Unknown	One of several proteins that assist in the late maturation steps of the functional core of the 30S ribosomal subunit. Helps release RbfA from mature subunits. May play a role in the assembly of ribosomal proteins into the subunit. Circularly permuted GTPase that catalyzes slow GTP hydrolysis, GTPase activity is stimulated by the 30S ribosomal subunit	K06949	Protein families: metabolism	ko:K06949 rsgA, engC; ribosome biogenesis GTPase / thiamine phosphate phosphatase [EC:3.6.1.- 3.1.3.100]
KSF55_01770	chromosome	414269	415774	+	Molecular function category	GO:0005507	copper ion binding	Q	Metabolism	Secondary metabolites biosynthess, transport and catabolism	Multicopper oxidase	K14588	Protein families: metabolism	ko:K14588 cueO; blue copper oxidase
KSF55_04600	chromosome	1010513	1011313	+	Molecular function category	GO:0016787	hydrolase activity	Q	Metabolism	Secondary metabolites biosynthess, transport and catabolism	Fumarylacetoacetate (FAA) hydrolase family	K05921	Protein families: metabolism	ko:K05921 hpaG; 5-oxopent-3-ene-1,2,5-tricarboxylate decarboxylase / 2-hydroxyhepta-2,4-diene-1,7-dioate isomerase [EC:4.1.1.68 5.3.3.-]
KSF55_00355	chromosome	83984	85408	-	Molecular function category	GO:0016627	oxidoreductase activity, acting on the CH-CH group of donors	Q	Metabolism	Secondary metabolites biosynthess, transport and catabolism	4-hydroxyphenylacetate	K00483	Protein families: metabolism	ko:K00483 hpaB; 4-hydroxyphenylacetate 3-monooxygenase [EC:1.14.14.9]
KSF55_05270	chromosome	1148477	1149214	+	Molecular function category	GO:0005524	ATP binding	P	Metabolism	Inorganic ion transport and metabolism	ABC transporter	K19973	Protein families: metabolism	ko:K19973 mntA; manganese transport system ATP-binding protein [EC:7.2.2.5]
KSF55_11035	chromosome	2443645	2445408	-	Molecular function category	GO:0140359	ABC-type transporter activity	P	Metabolism	Inorganic ion transport and metabolism	ABC transporter transmembrane region	K18104	Protein families: metabolism	ko:K18104 abcA, bmrA; ATP-binding cassette, subfamily B, bacterial AbcA/BmrA [EC:7.6.2.2]
KSF55_13655	chromosome	3011914	3013842	-	Molecular function category	GO:0019829	ATPase-coupled cation transmembrane transporter activity	P	Metabolism	Inorganic ion transport and metabolism	P-type ATPase	K17686	Protein families: metabolism	ko:K17686 copA, ctpA, ATP7; P-type Cu+ transporter [EC:7.2.2.8]
KSF55_02430	chromosome	565072	565842	+	Molecular function category	GO:0005524	ATP binding	P	Metabolism	Inorganic ion transport and metabolism	ABC transporter	K15555	Protein families: metabolism	ko:K15555 ssuB; sulfonate transport system ATP-binding protein [EC:7.6.2.14]
KSF55_01570	chromosome	373556	374653	-	Molecular function category	GO:0015594	ABC-type putrescine transporter activity	P	Metabolism	Inorganic ion transport and metabolism	Part of the ABC transporter complex PotABCD involved in spermidine putrescine import. Responsible for energy coupling to the transport system	K11072	Protein families: metabolism	ko:K11072 potA; spermidine/putrescine transport system ATP-binding protein [EC:7.6.2.11]
KSF55_03770	chromosome	816657	817466	+	Molecular function category	GO:0015415	ATPase-coupled phosphate ion transmembrane transporter activity	P	Metabolism	Inorganic ion transport and metabolism	Part of the ABC transporter complex PstSACB involved in phosphate import. Responsible for energy coupling to the transport system	K02036	Protein families: metabolism	ko:K02036 pstB; phosphate transport system ATP-binding protein [EC:7.3.2.1]
KSF55_03775	chromosome	817478	818233	+	Molecular function category	GO:0015415	ATPase-coupled phosphate ion transmembrane transporter activity	P	Metabolism	Inorganic ion transport and metabolism	Part of the ABC transporter complex PstSACB involved in phosphate import. Responsible for energy coupling to the transport system	K02036	Protein families: metabolism	ko:K02036 pstB; phosphate transport system ATP-binding protein [EC:7.3.2.1]
KSF55_12370	chromosome	2721460	2722095	+	Molecular function category	GO:0004089	carbonate dehydratase activity	P	Metabolism	Inorganic ion transport and metabolism	Eukaryotic-type carbonic anhydrase	K01674	Protein families: metabolism	ko:K01674 cah; carbonic anhydrase [EC:4.2.1.1]
KSF55_00660	chromosome	154100	156844	-	Molecular function category	GO:0140603	ATP hydrolysis activity	P	Metabolism	Inorganic ion transport and metabolism	P-type ATPase	K01537	Protein families: metabolism	ko:K01537 ATP2C; P-type Ca2+ transporter type 2C [EC:7.2.2.10]
KSF55_02670	chromosome	624979	627633	+	Molecular function category	GO:0140603	ATP hydrolysis activity	P	Metabolism	Inorganic ion transport and metabolism	P-type ATPase	K01537	Protein families: metabolism	ko:K01537 ATP2C; P-type Ca2+ transporter type 2C [EC:7.2.2.10]
KSF55_16565	pLPE-58K	7335	10139	+	Molecular function category	GO:0140603	ATP hydrolysis activity	P	Metabolism	Inorganic ion transport and metabolism	P-type ATPase	K01537	Protein families: metabolism	ko:K01537 ATP2C; P-type Ca2+ transporter type 2C [EC:7.2.2.10]
KSF55_04220	chromosome	924389	926545	-	Biological process category	GO:0006799	polyphosphate biosynthetic process	P	Metabolism	Inorganic ion transport and metabolism	Catalyzes the reversible transfer of the terminal phosphate of ATP to form a long-chain polyphosphate (polyP)	K00937	Protein families: metabolism	ko:K00937 ppk1; polyphosphate kinase [EC:2.7.4.1]
KSF55_10640	chromosome	2360110	2360604	-	Molecular function category	GO:0008379	thioredoxin peroxidase activity	O	Cellular processes and signaling	Post-translational modification, protein turnover, chaperone functions	Thiol-specific peroxidase that catalyzes the reduction of hydrogen peroxide and organic hydroperoxides to water and alcohols, respectively. Plays a role in cell protection against oxidative stress by detoxifying peroxides	K11065	Protein families: metabolism	ko:K11065 tpx; thioredoxin-dependent peroxiredoxin [EC:1.11.1.24]
KSF55_15295	chromosome	3371419	3373335	+	Molecular function category	GO:0004222	metalloendopeptidase activity	O	Cellular processes and signaling	Post-translational modification, protein turnover, chaperone functions	Peptidase family M13	K07386	Protein families: metabolism	ko:K07386 pepO; putative endopeptidase [EC:3.4.24.-]
KSF55_08505	chromosome	1899008	1899442	-	Molecular function category	GO:0033743	peptide-methionine (R)-S-oxide reductase activity	O	Cellular processes and signaling	Post-translational modification, protein turnover, chaperone functions	peptide methionine sulfoxide reductase	K07305	Protein families: metabolism	ko:K07305 msrB; peptide-methionine (R)-S-oxide reductase [EC:1.8.4.12]
KSF55_06375	chromosome	1417470	1418273	-	Molecular function category	GO:0008113	peptide-methionine (S)-S-oxide reductase activity	O	Cellular processes and signaling	Post-translational modification, protein turnover, chaperone functions	Has an important function as a repair enzyme for proteins that have been inactivated by oxidation. Catalyzes the reversible oxidation-reduction of methionine sulfoxide in proteins to methionine	K07304	Protein families: metabolism	ko:K07304 msrA; peptide-methionine (S)-S-oxide reductase [EC:1.8.4.11]
KSF55_08500	chromosome	1898462	1898980	-	Molecular function category	GO:0033744	L-methionine:thioredoxin-disulfide S-oxidoreductase activity	O	Cellular processes and signaling	Post-translational modification, protein turnover, chaperone functions	Has an important function as a repair enzyme for proteins that have been inactivated by oxidation. Catalyzes the reversible oxidation-reduction of methionine sulfoxide in proteins to methionine	K07304	Protein families: metabolism	ko:K07304 msrA; peptide-methionine (S)-S-oxide reductase [EC:1.8.4.11]
KSF55_09115	chromosome	2040636	2041166	-	Molecular function category	GO:0008113	peptide-methionine (S)-S-oxide reductase activity	O	Cellular processes and signaling	Post-translational modification, protein turnover, chaperone functions	Has an important function as a repair enzyme for proteins that have been inactivated by oxidation. Catalyzes the reversible oxidation-reduction of methionine sulfoxide in proteins to methionine	K07304	Protein families: metabolism	ko:K07304 msrA; peptide-methionine (S)-S-oxide reductase [EC:1.8.4.11]
KSF55_00175	chromosome	45457	46719	+	Molecular function category	GO:0004252	serine-type endopeptidase activity	O	Cellular processes and signaling	Post-translational modification, protein turnover, chaperone functions	serine protease	K04771	Protein families: metabolism	ko:K04771 degP, htrA; serine protease Do [EC:3.4.21.107]
KSF55_01635	chromosome	386574	387473	-	Molecular function category	GO:0008233	peptidase activity	O	Cellular processes and signaling	Post-translational modification, protein turnover, chaperone functions	prohibitin homologues	K04087	Protein families: metabolism	ko:K04087 hflC; modulator of FtsH protease HflC
KSF55_13225	chromosome	2912802	2913383	-	Molecular function category	GO:0043365	[formate-C-acetyltransferase]-activating enzyme activity	O	Cellular processes and signaling	Post-translational modification, protein turnover, chaperone functions	Activation of anaerobic ribonucleoside-triphosphate reductase under anaerobic conditions by generation of an organic free radical, using S-adenosylmethionine and reduced flavodoxin as cosubstrates to produce 5'-deoxy-adenosine	K04068	Protein families: metabolism	ko:K04068 nrdG; anaerobic ribonucleoside-triphosphate reductase activating protein [EC:1.97.1.4]
KSF55_02380	chromosome	550937	551836	+	Molecular function category	GO:0004222	metalloendopeptidase activity	O	Cellular processes and signaling	Post-translational modification, protein turnover, chaperone functions	Belongs to the peptidase M48B family	K03799	Protein families: metabolism	ko:K03799 htpX; heat shock protein HtpX [EC:3.4.24.-]
KSF55_02540	chromosome	596513	598750	+	Molecular function category	GO:0004176	ATP-dependent peptidase activity	O	Cellular processes and signaling	Post-translational modification, protein turnover, chaperone functions	Acts as a processive, ATP-dependent zinc metallopeptidase for both cytoplasmic and membrane proteins. Plays a role in the quality control of integral membrane proteins	K03798	Protein families: metabolism	ko:K03798 ftsH, hflB; cell division protease FtsH [EC:3.4.24.-]
KSF55_08545	chromosome	1909779	1910321	-	Molecular function category	GO:0004298	threonine-type endopeptidase activity	O	Cellular processes and signaling	Post-translational modification, protein turnover, chaperone functions	Protease subunit of a proteasome-like degradation complex believed to be a general protein degrading machinery	K01419	Protein families: metabolism	ko:K01419 hslV, clpQ; ATP-dependent HslUV protease, peptidase subunit HslV [EC:3.4.25.2]
KSF55_03960	chromosome	863170	863760	-	Molecular function category	GO:0004176	ATP-dependent peptidase activity	O	Cellular processes and signaling	Post-translational modification, protein turnover, chaperone functions	Cleaves peptides in various proteins in a process that requires ATP hydrolysis. Has a chymotrypsin-like activity. Plays a major role in the degradation of misfolded proteins	K01358	Protein families: metabolism	ko:K01358 clpP, CLPP; ATP-dependent Clp protease, protease subunit [EC:3.4.21.92]
KSF55_01065	chromosome	253244	253729	+	Molecular function category	GO:0004602	glutathione peroxidase activity	O	Cellular processes and signaling	Post-translational modification, protein turnover, chaperone functions	Belongs to the glutathione peroxidase family	K00432	Protein families: metabolism	ko:K00432 gpx, btuE, bsaA; glutathione peroxidase [EC:1.11.1.9]
KSF55_03690	chromosome	795415	797040	+	Biological process category	GO:0042026	protein refolding	O	Cellular processes and signaling	Post-translational modification, protein turnover, chaperone functions	Prevents misfolding and promotes the refolding and proper assembly of unfolded polypeptides generated under stress conditions	K04077	Protein families: metabolism	ko:K04077 groEL, HSPD1; chaperonin GroEL
KSF55_04285	chromosome	947126	947533	+	Biological process category	GO:0006979	response to oxidative stress	O	Cellular processes and signaling	Post-translational modification, protein turnover, chaperone functions	OsmC-like protein	K04063	Protein families: metabolism	ko:K04063 osmC, ohr; lipoyl-dependent peroxiredoxin [EC:1.11.1.28]
KSF55_05435	chromosome	1194649	1195287	+	Molecular function category	GO:0004040	amidase activity	N	Cellular processes and signaling	Cell motility	mannosyl-glycoprotein	K01185	Protein families: metabolism	ko:K01185 E3.2.1.17; lysozyme [EC:3.2.1.17]
KSF55_12035	chromosome	2639894	2642272	-				N	Cellular processes and signaling	Cell motility	Bacterial SH3 domain	K01185	Protein families: metabolism	ko:K01185 E3.2.1.17; lysozyme [EC:3.2.1.17]
KSF55_03505	chromosome	759493	759639	-	Molecular function category	GO:0005524	ATP binding					K03655	Protein families: metabolism	ko:K03655 recG; ATP-dependent DNA helicase RecG [EC:3.6.4.12]
KSF55_04330	chromosome	953831	954352	+	Molecular function category	GO:0004568	chitinase activity					K01183	Protein families: metabolism	ko:K01183 E3.2.1.14; chitinase [EC:3.2.1.14]
KSF55_11760	chromosome	2577497	2578450	+	Molecular function category	GO:0016787	hydrolase activity	M	Cellular processes and signaling	Cell wall/membrane/envelop biogenesis	Linear amide C-N hydrolase, choloylglycine hydrolase family protein	K24041	Protein families: metabolism	ko:K24041 yxeI; penicillin V amidase [EC:3.5.1.11]
KSF55_14995	chromosome	3313163	3314149	-	Molecular function category	GO:0016787	hydrolase activity	M	Cellular processes and signaling	Cell wall/membrane/envelop biogenesis	Linear amide C-N hydrolases, choloylglycine hydrolase family	K24041	Protein families: metabolism	ko:K24041 yxeI; penicillin V amidase [EC:3.5.1.11]
KSF55_10920	chromosome	2419580	2420926	+	Molecular function category	GO:0140282	carbon-nitrogen ligase activity on lipid II	M	Cellular processes and signaling	Cell wall/membrane/envelop biogenesis	Domain of unknown function (DUF1727)	K23393	Protein families: metabolism	ko:K23393 murT; lipid II isoglutaminyl synthase (glutamine-hydrolysing) [EC:6.3.5.13]
KSF55_09840	chromosome	2201559	2203037	-	Molecular function category	GO:0016787	hydrolase activity	M	Cellular processes and signaling	Cell wall/membrane/envelop biogenesis	NlpC P60 family protein	K21471	Protein families: metabolism	ko:K21471 cwlO; peptidoglycan DL-endopeptidase CwlO [EC:3.4.-.-]
KSF55_15180	chromosome	3352792	3353910	-	Molecular function category	GO:0004180	carboxypeptidase activity	M	Cellular processes and signaling	Cell wall/membrane/envelop biogenesis	PFAM NLP P60 protein	K21471	Protein families: metabolism	ko:K21471 cwlO; peptidoglycan DL-endopeptidase CwlO [EC:3.4.-.-]
KSF55_07335	chromosome	1653376	1655412	+	Molecular function category	GO:0008658	penicillin binding	M	Cellular processes and signaling	Cell wall/membrane/envelop biogenesis	Penicillin-binding Protein	K21465	Protein families: metabolism	ko:K21465 pbpA; penicillin-binding protein A
KSF55_09105	chromosome	2037930	2039084	-	Molecular function category	GO:0047355	CDP-glycerol glycerophosphotransferase activity	M	Cellular processes and signaling	Cell wall/membrane/envelop biogenesis	CDP-Glycerol:Poly(glycerophosphate) glycerophosphotransferase	K21285	Protein families: metabolism	ko:K21285 tagB, tarB; teichoic acid glycerol-phosphate primase [EC:2.7.8.44]
KSF55_11405	chromosome	2505129	2506022	-	Molecular function category	GO:0016787	hydrolase activity	M	Cellular processes and signaling	Cell wall/membrane/envelop biogenesis	NlpC/P60 family	K20742	Protein families: metabolism	ko:K20742 ykfC; gamma-D-glutamyl-L-lysine dipeptidyl-peptidase [EC:3.4.14.13]
KSF55_14300	chromosome	3160963	3161958	-	Molecular function category	GO:0016740	transferase activity	M	Cellular processes and signaling	Cell wall/membrane/envelop biogenesis	Glycosyl transferase family 2	K20534	Protein families: metabolism	ko:K20534 gtrB, csbB; polyisoprenyl-phosphate glycosyltransferase [EC:2.4.-.-]
KSF55_06100	chromosome	1345924	1348029	+	Molecular function category	GO:0008484	sulfuric ester hydrolase activity	M	Cellular processes and signaling	Cell wall/membrane/envelop biogenesis	Phosphoglycerol transferase and related proteins, alkaline phosphatase superfamily	K19005	Protein families: metabolism	ko:K19005 ltaS; lipoteichoic acid synthase [EC:2.7.8.20]
KSF55_11810	chromosome	2589083	2591233	+	Molecular function category	GO:0008484	sulfuric ester hydrolase activity	M	Cellular processes and signaling	Cell wall/membrane/envelop biogenesis	Phosphoglycerol transferase and related proteins, alkaline phosphatase superfamily	K19005	Protein families: metabolism	ko:K19005 ltaS; lipoteichoic acid synthase [EC:2.7.8.20]
KSF55_06070	chromosome	1339412	1340590	+	Molecular function category	GO:0016757	glycosyltransferase activity	M	Cellular processes and signaling	Cell wall/membrane/envelop biogenesis	Glycosyltransferase, group 1 family protein	K19002	Protein families: metabolism	ko:K19002 mgs, bgsB; 1,2-diacylglycerol 3-alpha-glucosyltransferase [EC:2.4.1.337]
KSF55_06075	chromosome	1340643	1341665	+	Molecular function category	GO:0016757	glycosyltransferase activity	M	Cellular processes and signaling	Cell wall/membrane/envelop biogenesis	Glycosyltransferase, group 1 family protein	K13678	Protein families: metabolism	ko:K13678 cpoA; 1,2-diacylglycerol-3-alpha-glucose alpha-1,2-galactosyltransferase [EC:2.4.1.-]
KSF55_03800	chromosome	820830	821678	+	Molecular function category	GO:0008961	phosphatidylglycerol-prolipoprotein diacylglyceryl transferase activity	M	Cellular processes and signaling	Cell wall/membrane/envelop biogenesis	Transfers the N-acyl diglyceride group on what will become the N-terminal cysteine of membrane lipoproteins	K13292	Protein families: metabolism	ko:K13292 lgt, umpA; phosphatidylglycerol---prolipoprotein diacylglyceryl transferase [EC:2.5.1.145]
KSF55_05875	chromosome	1290870	1291538	-	Molecular function category	GO:0016740	transferase activity	M	Cellular processes and signaling	Cell wall/membrane/envelop biogenesis	Bacterial sugar transferase	K13012	Protein families: metabolism	ko:K13012 wbqP; O-antigen biosynthesis protein WbqP
KSF55_09425	chromosome	2110686	2111627	+	Molecular function category	GO:0016740	transferase activity	M	Cellular processes and signaling	Cell wall/membrane/envelop biogenesis	Glycosyltransferase like family 2	K12999	Protein families: metabolism	ko:K12999 rgpI; glucosyltransferase [EC:2.4.1.-]
KSF55_06615	chromosome	1479449	1481578	+	Molecular function category	GO:0008658	penicillin binding	M	Cellular processes and signaling	Cell wall/membrane/envelop biogenesis	penicillin-binding protein	K12555	Protein families: metabolism	ko:K12555 pbp2A; penicillin-binding protein 2A [EC:2.4.1.129 3.4.16.4]
KSF55_09330	chromosome	2094384	2095661	-	Molecular function category	GO:0004222	metalloendopeptidase activity	M	Cellular processes and signaling	Cell wall/membrane/envelop biogenesis	zinc metalloprotease	K11749	Protein families: metabolism	ko:K11749 rseP; regulator of sigma E protease [EC:3.4.24.-]
KSF55_01280	chromosome	301179	302396	+	Molecular function category	GO:0047355	CDP-glycerol glycerophosphotransferase activity	M	Cellular processes and signaling	Cell wall/membrane/envelop biogenesis	glycerophosphotransferase	K09809	Protein families: metabolism	ko:K09809 tagF; CDP-glycerol glycerophosphotransferase [EC:2.7.8.12]
KSF55_01285	chromosome	302521	307548	+	Molecular function category	GO:0047355	CDP-glycerol glycerophosphotransferase activity	M	Cellular processes and signaling	Cell wall/membrane/envelop biogenesis	glycerophosphotransferase	K09809	Protein families: metabolism	ko:K09809 tagF; CDP-glycerol glycerophosphotransferase [EC:2.7.8.12]
KSF55_01290	chromosome	307882	311160	+	Molecular function category	GO:0047355	CDP-glycerol glycerophosphotransferase activity	M	Cellular processes and signaling	Cell wall/membrane/envelop biogenesis	CDP-Glycerol:Poly(glycerophosphate) glycerophosphotransferase	K09809	Protein families: metabolism	ko:K09809 tagF; CDP-glycerol glycerophosphotransferase [EC:2.7.8.12]
KSF55_05695	chromosome	1252711	1253835	+	Molecular function category	GO:0047355	CDP-glycerol glycerophosphotransferase activity	M	Cellular processes and signaling	Cell wall/membrane/envelop biogenesis	glycosyl glycerophosphate transferases involved in teichoic acid biosynthesis TagF TagB EpsJ RodC	K09809	Protein families: metabolism	ko:K09809 tagF; CDP-glycerol glycerophosphotransferase [EC:2.7.8.12]
KSF55_09980	chromosome	2236273	2238414	-	Molecular function category	GO:0008658	penicillin binding	M	Cellular processes and signaling	Cell wall/membrane/envelop biogenesis	Penicillin-binding Protein	K08724	Protein families: metabolism	ko:K08724 pbpB; penicillin-binding protein 2B
KSF55_06780	chromosome	1528486	1529382	-	Molecular function category	GO:0003755	peptidyl-prolyl cis-trans isomerase activity	M	Cellular processes and signaling	Cell wall/membrane/envelop biogenesis	Plays a major role in protein secretion by helping the post-translocational extracellular folding of several secreted proteins	K07533	Protein families: metabolism	ko:K07533 prsA; foldase protein PrsA [EC:5.2.1.8]
KSF55_02370	chromosome	549553	550257	+	Molecular function category	GO:0008234	cysteine-type peptidase activity	M	Cellular processes and signaling	Cell wall/membrane/envelop biogenesis	sortase family	K07284	Protein families: metabolism	ko:K07284 srtA; sortase A [EC:3.4.22.70]
KSF55_04885	chromosome	1080850	1081623	+	Molecular function category	GO:0004180	carboxypeptidase activity	M	Cellular processes and signaling	Cell wall/membrane/envelop biogenesis	D-alanyl-D-alanine carboxypeptidase	K07260	Protein families: metabolism	ko:K07260 vanY; zinc D-Ala-D-Ala carboxypeptidase [EC:3.4.17.14]
KSF55_06085	chromosome	1342789	1344030	+	Molecular function category	GO:0009002	serine-type D-Ala-D-Ala carboxypeptidase activity	M	Cellular processes and signaling	Cell wall/membrane/envelop biogenesis	Belongs to the peptidase S11 family	K07258	Protein families: metabolism	ko:K07258 dacC, dacA, dacD; serine-type D-Ala-D-Ala carboxypeptidase (penicillin-binding protein 5/6) [EC:3.4.16.4]
KSF55_14225	chromosome	3143340	3144674	-	Molecular function category	GO:0009002	serine-type D-Ala-D-Ala carboxypeptidase activity	M	Cellular processes and signaling	Cell wall/membrane/envelop biogenesis	Belongs to the peptidase S11 family	K07258	Protein families: metabolism	ko:K07258 dacC, dacA, dacD; serine-type D-Ala-D-Ala carboxypeptidase (penicillin-binding protein 5/6) [EC:3.4.16.4]
KSF55_08155	chromosome	1826154	1828466	-	Molecular function category	GO:0008658	penicillin binding	M	Cellular processes and signaling	Cell wall/membrane/envelop biogenesis	penicillin-binding protein 1A	K05366	Protein families: metabolism	ko:K05366 mrcA; penicillin-binding protein 1A [EC:2.4.1.129 3.4.16.4]
KSF55_02235	chromosome	517144	518526	+	Molecular function category	GO:0019134	glucosamine-1-phosphate N-acetyltransferase activity	M	Cellular processes and signaling	Cell wall/membrane/envelop biogenesis	Catalyzes the last two sequential reactions in the de novo biosynthetic pathway for UDP-N-acetylglucosamine (UDP- GlcNAc). The C-terminal domain catalyzes the transfer of acetyl group from acetyl coenzyme A to glucosamine-1-phosphate (GlcN-1-P) to produce N-acetylglucosamine-1-phosphate (GlcNAc-1-P), which is converted into UDP-GlcNAc by the transfer of uridine 5- monophosphate (from uridine 5-tr…	K04042	Protein families: metabolism	ko:K04042 glmU; bifunctional UDP-N-acetylglucosamine pyrophosphorylase / glucosamine-1-phosphate N-acetyltransferase [EC:2.7.7.23 2.3.1.157]
KSF55_14195	chromosome	3136369	3136866	-	Molecular function category	GO:0008080	N-acetyltransferase activity	M	Cellular processes and signaling	Cell wall/membrane/envelop biogenesis	Acetyltransferase (GNAT) domain	K03823	Protein families: metabolism	ko:K03823 pat, bar; phosphinothricin acetyltransferase [EC:2.3.1.183]
KSF55_08595	chromosome	1922364	1923377	-	Molecular function category	GO:0008236	serine-type peptidase activity	M	Cellular processes and signaling	Cell wall/membrane/envelop biogenesis	Belongs to the peptidase S41A family	K03797	Protein families: metabolism	ko:K03797 E3.4.21.102, prc, ctpA; carboxyl-terminal processing protease [EC:3.4.21.102]
KSF55_08605	chromosome	1924253	1924726	-	Molecular function category	GO:0004252	serine-type endopeptidase activity	M	Cellular processes and signaling	Cell wall/membrane/envelop biogenesis	Belongs to the peptidase S41A family	K03797	Protein families: metabolism	ko:K03797 E3.4.21.102, prc, ctpA; carboxyl-terminal processing protease [EC:3.4.21.102]
KSF55_08265	chromosome	1848708	1849154	+	Molecular function category	GO:0004190	aspartic-type endopeptidase activity	M	Cellular processes and signaling	Cell wall/membrane/envelop biogenesis	This protein specifically catalyzes the removal of signal peptides from prolipoproteins	K03101	Protein families: metabolism	ko:K03101 lspA; signal peptidase II [EC:3.4.23.36]
KSF55_03700	chromosome	799344	800441	+	Molecular function category	GO:0008963	phospho-N-acetylmuramoyl-pentapeptide-transferase activity	M	Cellular processes and signaling	Cell wall/membrane/envelop biogenesis	transferase	K02851	Protein families: metabolism	ko:K02851 wecA, tagO, rfe; UDP-GlcNAc:undecaprenyl-phosphate/decaprenyl-phosphate GlcNAc-1-phosphate transferase [EC:2.7.8.33 2.7.8.35]
KSF55_05690	chromosome	1251657	1252721	+	Molecular function category	GO:0016757	glycosyltransferase activity	M	Cellular processes and signaling	Cell wall/membrane/envelop biogenesis	Glycosyl transferases group 1	K02840	Protein families: metabolism	ko:K02840 waaB, rfaB; UDP-D-galactose:(glucosyl)LPS alpha-1,6-D-galactosyltransferase [EC:2.4.1.-]
KSF55_09965	chromosome	2231664	2232761	-	Molecular function category	GO:0051991	UDP-N-acetyl-D-glucosamine:N-acetylmuramoyl-L-alanyl-D-glutamyl-meso-2,6-diaminopimelyl-D-alanyl-D-alanine-diphosphoundecaprenol 4-beta-N-acetylglucosaminlytransferase activity	M	Cellular processes and signaling	Cell wall/membrane/envelop biogenesis	Cell wall formation. Catalyzes the transfer of a GlcNAc subunit on undecaprenyl-pyrophosphoryl-MurNAc-pentapeptide (lipid intermediate I) to form undecaprenyl-pyrophosphoryl-MurNAc- (pentapeptide)GlcNAc (lipid intermediate II)	K02563	Protein families: metabolism	ko:K02563 murG; UDP-N-acetylglucosamine--N-acetylmuramyl-(pentapeptide) pyrophosphoryl-undecaprenol N-acetylglucosamine transferase [EC:2.4.1.227]
KSF55_02390	chromosome	553135	554523	+	Molecular function category	GO:0047480	UDP-N-acetylmuramoyl-tripeptide-D-alanyl-D-alanine ligase activity	M	Cellular processes and signaling	Cell wall/membrane/envelop biogenesis	Involved in cell wall formation. Catalyzes the final step in the synthesis of UDP-N-acetylmuramoyl-pentapeptide, the precursor of murein	K01929	Protein families: metabolism	ko:K01929 murF; UDP-N-acetylmuramoyl-tripeptide--D-alanyl-D-alanine ligase [EC:6.3.2.10]
KSF55_04775	chromosome	1055910	1057391	-	Molecular function category	GO:0008765	UDP-N-acetylmuramoylalanyl-D-glutamate-2,6-diaminopimelate ligase activity	M	Cellular processes and signaling	Cell wall/membrane/envelop biogenesis	Catalyzes the addition of an amino acid to the nucleotide precursor UDP-N-acetylmuramoyl-L-alanyl-D-glutamate (UMAG) in the biosynthesis of bacterial cell-wall peptidoglycan	K01928	Protein families: metabolism	ko:K01928 murE; UDP-N-acetylmuramoyl-L-alanyl-D-glutamate--2,6-diaminopimelate ligase [EC:6.3.2.13]
KSF55_09970	chromosome	2232761	2234140	-	Molecular function category	GO:0008764	UDP-N-acetylmuramoylalanine-D-glutamate ligase activity	M	Cellular processes and signaling	Cell wall/membrane/envelop biogenesis	Cell wall formation. Catalyzes the addition of glutamate to the nucleotide precursor UDP-N-acetylmuramoyl-L-alanine (UMA)	K01925	Protein families: metabolism	ko:K01925 murD; UDP-N-acetylmuramoylalanine--D-glutamate ligase [EC:6.3.2.9]
KSF55_06855	chromosome	1543826	1545136	+	Molecular function category	GO:0008763	UDP-N-acetylmuramate-L-alanine ligase activity	M	Cellular processes and signaling	Cell wall/membrane/envelop biogenesis	Belongs to the MurCDEF family	K01924	Protein families: metabolism	ko:K01924 murC; UDP-N-acetylmuramate--alanine ligase [EC:6.3.2.8]
KSF55_05660	chromosome	1245893	1247011	+	Molecular function category	GO:0008767	UDP-galactopyranose mutase activity	M	Cellular processes and signaling	Cell wall/membrane/envelop biogenesis	UDP-galactopyranose mutase	K01854	Protein families: metabolism	ko:K01854 glf; UDP-galactopyranose mutase [EC:5.4.99.9]
KSF55_05835	chromosome	1281573	1282706	+	Molecular function category	GO:0008767	UDP-galactopyranose mutase activity	M	Cellular processes and signaling	Cell wall/membrane/envelop biogenesis	UDP-galactopyranose mutase	K01854	Protein families: metabolism	ko:K01854 glf; UDP-galactopyranose mutase [EC:5.4.99.9]
KSF55_03620	chromosome	779962	780957	+	Molecular function category	GO:0003978	UDP-glucose 4-epimerase activity	M	Cellular processes and signaling	Cell wall/membrane/envelop biogenesis	Belongs to the NAD(P)-dependent epimerase dehydratase family	K01784	Protein families: metabolism	ko:K01784 galE, GALE; UDP-glucose 4-epimerase [EC:5.1.3.2]
KSF55_15440	chromosome	3404488	3405492	-	Molecular function category	GO:0003978	UDP-glucose 4-epimerase activity	M	Cellular processes and signaling	Cell wall/membrane/envelop biogenesis	Belongs to the NAD(P)-dependent epimerase dehydratase family	K01784	Protein families: metabolism	ko:K01784 galE, GALE; UDP-glucose 4-epimerase [EC:5.1.3.2]
KSF55_10430	chromosome	2305978	2306799	-	Molecular function category	GO:0008881	glutamate racemase activity	M	Cellular processes and signaling	Cell wall/membrane/envelop biogenesis	Provides the (R)-glutamate required for cell wall biosynthesis	K01776	Protein families: metabolism	ko:K01776 murI; glutamate racemase [EC:5.1.1.3]
KSF55_05720	chromosome	1258061	1259077	+	Molecular function category	GO:0008460	dTDP-glucose 4,6-dehydratase activity	M	Cellular processes and signaling	Cell wall/membrane/envelop biogenesis	Belongs to the NAD(P)-dependent epimerase dehydratase family. dTDP-glucose dehydratase subfamily	K01710	Protein families: metabolism	ko:K01710 rfbB, rmlB, rffG; dTDP-glucose 4,6-dehydratase [EC:4.2.1.46]
KSF55_09130	chromosome	2044774	2045622	+	Molecular function category	GO:0008745	N-acetylmuramoyl-L-alanine amidase activity	M	Cellular processes and signaling	Cell wall/membrane/envelop biogenesis	N-acetylmuramoyl-L-alanine amidase	K01448	Protein families: metabolism	ko:K01448 amiABC; N-acetylmuramoyl-L-alanine amidase [EC:3.5.1.28]
KSF55_06525	chromosome	1457838	1459577	+	Molecular function category	GO:0004062	aryl sulfotransferase activity	M	Cellular processes and signaling	Cell wall/membrane/envelop biogenesis	Arylsulfotransferase Ig-like domain	K01023	Protein families: metabolism	ko:K01023 assT; arylsulfate sulfotransferase [EC:2.8.2.22]
KSF55_09975	chromosome	2235278	2236243	-	Molecular function category	GO:0051992	UDP-N-acetylmuramoyl-L-alanyl-D-glutamyl-meso-2,6-diaminopimelyl-D-alanyl-D-alanine:undecaprenyl-phosphate transferase activity	M	Cellular processes and signaling	Cell wall/membrane/envelop biogenesis	First step of the lipid cycle reactions in the biosynthesis of the cell wall peptidoglycan	K01000	Protein families: metabolism	ko:K01000 mraY; phospho-N-acetylmuramoyl-pentapeptide-transferase [EC:2.7.8.13]
KSF55_03810	chromosome	822754	823677	+	Molecular function category	GO:0003983	UTP:glucose-1-phosphate uridylyltransferase activity	M	Cellular processes and signaling	Cell wall/membrane/envelop biogenesis	UTP-glucose-1-phosphate uridylyltransferase	K00963	Protein families: metabolism	ko:K00963 UGP2, galU, galF; UTP--glucose-1-phosphate uridylyltransferase [EC:2.7.7.9]
KSF55_04140	chromosome	907152	908969	+	Molecular function category	GO:0004360	glutamine-fructose-6-phosphate transaminase (isomerizing) activity	M	Cellular processes and signaling	Cell wall/membrane/envelop biogenesis	Catalyzes the first step in hexosamine metabolism, converting fructose-6P into glucosamine-6P using glutamine as a nitrogen source	K00820	Protein families: metabolism	ko:K00820 glmS, GFPT; glutamine---fructose-6-phosphate transaminase (isomerizing) [EC:2.6.1.16]
KSF55_02350	chromosome	543737	545017	+	Molecular function category	GO:0008760	UDP-N-acetylglucosamine 1-carboxyvinyltransferase activity	M	Cellular processes and signaling	Cell wall/membrane/envelop biogenesis	Cell wall formation. Adds enolpyruvyl to UDP-N- acetylglucosamine	K00790	Protein families: metabolism	ko:K00790 murA; UDP-N-acetylglucosamine 1-carboxyvinyltransferase [EC:2.5.1.7]
KSF55_10840	chromosome	2401574	2402890	-	Molecular function category	GO:0008760	UDP-N-acetylglucosamine 1-carboxyvinyltransferase activity	M	Cellular processes and signaling	Cell wall/membrane/envelop biogenesis	Cell wall formation. Adds enolpyruvyl to UDP-N- acetylglucosamine	K00790	Protein families: metabolism	ko:K00790 murA; UDP-N-acetylglucosamine 1-carboxyvinyltransferase [EC:2.5.1.7]
KSF55_06275	chromosome	1389697	1391205	+	Molecular function category	GO:0016757	glycosyltransferase activity	M	Cellular processes and signaling	Cell wall/membrane/envelop biogenesis	Glycosyl transferases group 1	K00712	Protein families: metabolism	ko:K00712 tagE; poly(glycerol-phosphate) alpha-glucosyltransferase [EC:2.4.1.52]
KSF55_06280	chromosome	1391217	1392743	+	Molecular function category	GO:0016757	glycosyltransferase activity	M	Cellular processes and signaling	Cell wall/membrane/envelop biogenesis	Glycosyl transferases group 1	K00712	Protein families: metabolism	ko:K00712 tagE; poly(glycerol-phosphate) alpha-glucosyltransferase [EC:2.4.1.52]
KSF55_12870	chromosome	2834464	2835972	-	Molecular function category	GO:0016757	glycosyltransferase activity	M	Cellular processes and signaling	Cell wall/membrane/envelop biogenesis	Poly(Glycerol-phosphate) alpha-glucosyltransferase	K00712	Protein families: metabolism	ko:K00712 tagE; poly(glycerol-phosphate) alpha-glucosyltransferase [EC:2.4.1.52]
KSF55_12875	chromosome	2835969	2837513	-	Molecular function category	GO:0016757	glycosyltransferase activity	M	Cellular processes and signaling	Cell wall/membrane/envelop biogenesis	Glycosyl transferases group 1	K00712	Protein families: metabolism	ko:K00712 tagE; poly(glycerol-phosphate) alpha-glucosyltransferase [EC:2.4.1.52]
KSF55_04105	chromosome	897687	898595	+	Molecular function category	GO:0008762	UDP-N-acetylmuramate dehydrogenase activity	M	Cellular processes and signaling	Cell wall/membrane/envelop biogenesis	Cell wall formation	K00075	Protein families: metabolism	ko:K00075 murB; UDP-N-acetylmuramate dehydrogenase [EC:1.3.1.98]
KSF55_09065	chromosome	2031289	2031705	-	Biological process category	GO:0008654	phospholipid biosynthetic process	M	Cellular processes and signaling	Cell wall/membrane/envelop biogenesis	Diacylglycerol kinase	K00887	Protein families: metabolism	ko:K00887 dgkA; undecaprenol kinase [EC:2.7.1.66]
KSF55_14150	chromosome	3128640	3129836	+	Biological process category	GO:0008610	lipid biosynthetic process	M	Cellular processes and signaling	Cell wall/membrane/envelop biogenesis	cyclopropane-fatty-acyl-phospholipid synthase	K00574	Protein families: metabolism	ko:K00574 cfa; cyclopropane-fatty-acyl-phospholipid synthase [EC:2.1.1.79]
KSF55_12220	chromosome	2681718	2685317	-	Molecular function category	GO:0008409	5'-3' exonuclease activity	L	Information storage and processing	Replication and repair	The heterodimer acts as both an ATP-dependent DNA helicase and an ATP-dependent, dual-direction single-stranded exonuclease. Recognizes the chi site generating a DNA molecule suitable for the initiation of homologous recombination. This subunit has 5' - 3' nuclease activity	K16899	Protein families: metabolism	ko:K16899 addB; ATP-dependent helicase/nuclease subunit B [EC:3.1.-.- 3.6.4.12]
KSF55_12890	chromosome	2840495	2841001	+	Molecular function category	GO:0003908	methylated-DNA-[protein]-cysteine S-methyltransferase activity	L	Information storage and processing	Replication and repair	Methyltransferase	K13531	Protein families: metabolism	ko:K13531 adaB; methylated-DNA-[protein]-cysteine S-methyltransferase [EC:2.1.1.63]
KSF55_01505	chromosome	359776	362172	-	Molecular function category	GO:0003678	DNA helicase activity	L	Information storage and processing	Replication and repair	DEAD_2	K10844	Protein families: metabolism	ko:K10844 ERCC2, XPD; DNA excision repair protein ERCC-2 [EC:3.6.4.12]
KSF55_12965	chromosome	2854321	2854971	-	Molecular function category	GO:0003906	DNA-(apurinic or apyrimidinic site) endonuclease activity	L	Information storage and processing	Replication and repair	DNA repair enzyme that has both DNA N-glycosylase activity and AP-lyase activity. The DNA N-glycosylase activity releases various damaged pyrimidines from DNA by cleaving the N- glycosidic bond, leaving an AP (apurinic apyrimidinic) site. The AP-lyase activity cleaves the phosphodiester bond 3' to the AP site by a beta-elimination, leaving a 3'-terminal unsaturated sugar and a product with a term…	K10773	Protein families: metabolism	ko:K10773 NTH; endonuclease III [EC:4.2.99.18]
KSF55_07055	chromosome	1587065	1587889	+	Molecular function category	GO:0008534	oxidized purine nucleobase lesion DNA N-glycosylase activity	L	Information storage and processing	Replication and repair	Involved in base excision repair of DNA damaged by oxidation or by mutagenic agents. Acts as DNA glycosylase that recognizes and removes damaged bases. Has a preference for oxidized purines, such as 7,8-dihydro-8-oxoguanine (8-oxoG). Has AP (apurinic apyrimidinic) lyase activity and introduces nicks in the DNA strand. Cleaves the DNA backbone by beta-delta elimination to generate a single-strand …	K10563	Protein families: metabolism	ko:K10563 mutM, fpg; formamidopyrimidine-DNA glycosylase [EC:3.2.2.23 4.2.99.18]
KSF55_09320	chromosome	2087948	2092261	-	Molecular function category	GO:0008408	3'-5' exonuclease activity	L	Information storage and processing	Replication and repair	Required for replicative DNA synthesis. This DNA polymerase also exhibits 3' to 5' exonuclease activity	K03763	Protein families: metabolism	ko:K03763 polC; DNA polymerase III subunit alpha, Gram-positive type [EC:2.7.7.7]
KSF55_08095	chromosome	1809837	1812641	+	Molecular function category	GO:0008408	3'-5' exonuclease activity	L	Information storage and processing	Replication and repair	helicase involved in DNA repair and perhaps also replication	K03722	Protein families: metabolism	ko:K03722 dinG; ATP-dependent DNA helicase DinG [EC:3.6.4.12]
KSF55_02000	chromosome	464341	466650	-	Molecular function category	GO:0003678	DNA helicase activity	L	Information storage and processing	Replication and repair	DNA helicase	K03657	Protein families: metabolism	ko:K03657 uvrD, pcrA; DNA helicase II / ATP-dependent DNA helicase PcrA [EC:3.6.4.12]
KSF55_04490	chromosome	986103	988409	+	Molecular function category	GO:0003678	DNA helicase activity	L	Information storage and processing	Replication and repair	DNA helicase	K03657	Protein families: metabolism	ko:K03657 uvrD, pcrA; DNA helicase II / ATP-dependent DNA helicase PcrA [EC:3.6.4.12]
KSF55_07605	chromosome	1701280	1703319	+	Molecular function category	GO:0003678	DNA helicase activity	L	Information storage and processing	Replication and repair	Critical role in recombination and DNA repair. Helps process Holliday junction intermediates to mature products by catalyzing branch migration. Has a DNA unwinding activity characteristic of a DNA helicase with a 3'- to 5'- polarity. Unwinds branched duplex DNA (Y-DNA)	K03655	Protein families: metabolism	ko:K03655 recG; ATP-dependent DNA helicase RecG [EC:3.6.4.12]
KSF55_04715	chromosome	1043108	1044925	+	Molecular function category	GO:0043138	3'-5' DNA helicase activity	L	Information storage and processing	Replication and repair	ATP-dependent DNA helicase RecQ	K03654	Protein families: metabolism	ko:K03654 recQ; ATP-dependent DNA helicase RecQ [EC:3.6.4.12]
KSF55_08695	chromosome	1942118	1943557	-	Molecular function category	GO:0004386	helicase activity	L	Information storage and processing	Replication and repair	ATP-dependent DNA helicase RecQ	K03654	Protein families: metabolism	ko:K03654 recQ; ATP-dependent DNA helicase RecQ [EC:3.6.4.12]
KSF55_09170	chromosome	2053911	2054525	-	Molecular function category	GO:0003905	alkylbase DNA N-glycosylase activity	L	Information storage and processing	Replication and repair	Belongs to the DNA glycosylase MPG family	K03652	Protein families: metabolism	ko:K03652 MPG; DNA-3-methyladenine glycosylase [EC:3.2.2.21]
KSF55_04070	chromosome	891233	891925	+	Molecular function category	GO:0004844	uracil DNA N-glycosylase activity	L	Information storage and processing	Replication and repair	Excises uracil residues from the DNA which can arise as a result of misincorporation of dUMP residues by DNA polymerase or due to deamination of cytosine	K03648	Protein families: metabolism	ko:K03648 UNG, UDG; uracil-DNA glycosylase [EC:3.2.2.27]
KSF55_07485	chromosome	1677263	1677493	+	Molecular function category	GO:0008855	exodeoxyribonuclease VII activity	L	Information storage and processing	Replication and repair	Bidirectionally degrades single-stranded DNA into large acid-insoluble oligonucleotides, which are then degraded further into small acid-soluble oligonucleotides	K03602	Protein families: metabolism	ko:K03602 xseB; exodeoxyribonuclease VII small subunit [EC:3.1.11.6]
KSF55_07480	chromosome	1675920	1677263	+	Molecular function category	GO:0008855	exodeoxyribonuclease VII activity	L	Information storage and processing	Replication and repair	Bidirectionally degrades single-stranded DNA into large acid-insoluble oligonucleotides, which are then degraded further into small acid-soluble oligonucleotides	K03601	Protein families: metabolism	ko:K03601 xseA; exodeoxyribonuclease VII large subunit [EC:3.1.11.6]
KSF55_09850	chromosome	2204571	2207180	-	Molecular function category	GO:0043139	5'-3' DNA helicase activity	L	Information storage and processing	Replication and repair	DNA-dependent ATPase and ATP-dependent 5'-3' DNA helicase. Has no activity on blunt DNA or DNA with 3'-overhangs, requires at least 10 bases of 5'-ssDNA for helicase activity	K03581	Protein families: metabolism	ko:K03581 recD; exodeoxyribonuclease V alpha subunit [EC:3.1.11.5]
KSF55_14940	chromosome	3304482	3305582	-	Molecular function category	GO:0000701	purine-specific mismatch base pair DNA N-glycosylase activity	L	Information storage and processing	Replication and repair	A G-specific adenine glycosylase	K03575	Protein families: metabolism	ko:K03575 mutY; A/G-specific adenine glycosylase [EC:3.2.2.31]
KSF55_10505	chromosome	2322959	2323975	-	Molecular function category	GO:0009378	four-way junction helicase activity	L	Information storage and processing	Replication and repair	The RuvA-RuvB complex in the presence of ATP renatures cruciform structure in supercoiled DNA with palindromic sequence, indicating that it may promote strand exchange reactions in homologous recombination. RuvAB is a helicase that mediates the Holliday junction migration by localized denaturation and reannealing	K03551	Protein families: metabolism	ko:K03551 ruvB; holliday junction DNA helicase RuvB [EC:3.6.4.12]
KSF55_08570	chromosome	1916119	1916886	-	Molecular function category	GO:0004523	RNA-DNA hybrid ribonuclease activity	L	Information storage and processing	Replication and repair	Endonuclease that specifically degrades the RNA of RNA- DNA hybrids	K03470	Protein families: metabolism	ko:K03470 rnhB; ribonuclease HII [EC:3.1.26.4]
KSF55_11860	chromosome	2603256	2604182	+	Molecular function category	GO:0004523	RNA-DNA hybrid ribonuclease activity	L	Information storage and processing	Replication and repair	Endonuclease that specifically degrades the RNA of RNA- DNA hybrids	K03469	Protein families: metabolism	ko:K03469 rnhA, RNASEH1; ribonuclease HI [EC:3.1.26.4]
KSF55_13945	chromosome	3086041	3086865	-	Molecular function category	GO:0000210	NAD+ diphosphatase activity	L	Information storage and processing	Replication and repair	NADH pyrophosphatase zinc ribbon domain	K03426	Protein families: metabolism	ko:K03426 E3.6.1.22, NUDT12, nudC; NAD+ diphosphatase [EC:3.6.1.22]
KSF55_08560	chromosome	1912940	1915087	-	Molecular function category	GO:0003917	DNA topoisomerase type I (single strand cut, ATP-independent) activity	L	Information storage and processing	Replication and repair	Releases the supercoiling and torsional tension of DNA, which is introduced during the DNA replication and transcription, by transiently cleaving and rejoining one strand of the DNA duplex. Introduces a single-strand break via transesterification at a target site in duplex DNA. The scissile phosphodiester is attacked by the catalytic tyrosine of the enzyme, resulting in the formation of a DNA-(5'…	K03168	Protein families: metabolism	ko:K03168 topA; DNA topoisomerase I [EC:5.6.2.1]
KSF55_08525	chromosome	1904146	1906152	-	Molecular function category	GO:0003918	DNA topoisomerase type II (double strand cut, ATP-hydrolyzing) activity	L	Information storage and processing	Replication and repair	Topoisomerase IV is essential for chromosome segregation. It relaxes supercoiled DNA. Performs the decatenation events required during the replication of a circular DNA molecule	K02622	Protein families: metabolism	ko:K02622 parE; topoisomerase IV subunit B [EC:5.6.2.2]
KSF55_00025	chromosome	4562	6508	+	Molecular function category	GO:0003918	DNA topoisomerase type II (double strand cut, ATP-hydrolyzing) activity	L	Information storage and processing	Replication and repair	A type II topoisomerase that negatively supercoils closed circular double-stranded (ds) DNA in an ATP-dependent manner to modulate DNA topology and maintain chromosomes in an underwound state. Negative supercoiling favors strand separation, and DNA replication, transcription, recombination and repair, all of which involve strand separation. Also able to catalyze the interconversion of other topol…	K02470	Protein families: metabolism	ko:K02470 gyrB; DNA gyrase subunit B [EC:5.6.2.2]
KSF55_00030	chromosome	6681	9290	+	Molecular function category	GO:0003918	DNA topoisomerase type II (double strand cut, ATP-hydrolyzing) activity	L	Information storage and processing	Replication and repair	A type II topoisomerase that negatively supercoils closed circular double-stranded (ds) DNA in an ATP-dependent manner to modulate DNA topology and maintain chromosomes in an underwound state. Negative supercoiling favors strand separation, and DNA replication, transcription, recombination and repair, all of which involve strand separation. Also able to catalyze the interconversion of other topol…	K02469	Protein families: metabolism	ko:K02469 gyrA; DNA gyrase subunit A [EC:5.6.2.2]
KSF55_10485	chromosome	2318555	2319688	-	Molecular function category	GO:0003684	damaged DNA binding	L	Information storage and processing	Replication and repair	Poorly processive, error-prone DNA polymerase involved in untargeted mutagenesis. Copies undamaged DNA at stalled replication forks, which arise in vivo from mismatched or misaligned primer ends. These misaligned primers can be extended by PolIV. Exhibits no 3'-5' exonuclease (proofreading) activity. May be involved in translesional synthesis, in conjunction with the beta clamp from PolIII	K02346	Protein families: metabolism	ko:K02346 dinB; DNA polymerase IV [EC:2.7.7.7]
KSF55_04090	chromosome	894086	894622	-	Molecular function category	GO:0003887	DNA-directed DNA polymerase activity	L	Information storage and processing	Replication and repair	DNA polymerase III	K02342	Protein families: metabolism	ko:K02342 dnaQ; DNA polymerase III subunit epsilon [EC:2.7.7.7]
KSF55_03600	chromosome	776656	777675	+	Molecular function category	GO:0008408	3'-5' exonuclease activity	L	Information storage and processing	Replication and repair	DNA polymerase III	K02341	Protein families: metabolism	ko:K02341 holB; DNA polymerase III subunit delta' [EC:2.7.7.7]
KSF55_08755	chromosome	1955586	1958936	-	Molecular function category	GO:0008408	3'-5' exonuclease activity	L	Information storage and processing	Replication and repair	DNA polymerase	K02337	Protein families: metabolism	ko:K02337 dnaE; DNA polymerase III subunit alpha [EC:2.7.7.7]
KSF55_07050	chromosome	1584405	1587053	+	Molecular function category	GO:0008408	3'-5' exonuclease activity	L	Information storage and processing	Replication and repair	In addition to polymerase activity, this DNA polymerase exhibits 5'-3' exonuclease activity	K02335	Protein families: metabolism	ko:K02335 polA; DNA polymerase I [EC:2.7.7.7]
KSF55_09040	chromosome	2023512	2025392	-	Molecular function category	GO:0003896	DNA primase activity	L	Information storage and processing	Replication and repair	RNA polymerase that catalyzes the synthesis of short RNA molecules used as primers for DNA polymerase during DNA replication	K02316	Protein families: metabolism	ko:K02316 dnaG; DNA primase [EC:2.7.7.101]
KSF55_05460	chromosome	1201337	1203376	+	Molecular function category	GO:0003911	DNA ligase (NAD+) activity	L	Information storage and processing	Replication and repair	DNA ligase that catalyzes the formation of phosphodiester linkages between 5'-phosphoryl and 3'-hydroxyl groups in double-stranded DNA using NAD as a coenzyme and as the energy source for the reaction. It is essential for DNA replication and repair of damaged DNA	K01972	Protein families: metabolism	ko:K01972 E6.5.1.2, ligA, ligB; DNA ligase (NAD+) [EC:6.5.1.2]
KSF55_09915	chromosome	2219559	2220113	-	Molecular function category	GO:0047631	ADP-ribose diphosphatase activity	L	Information storage and processing	Replication and repair	ADP-ribose pyrophosphatase	K01515	Protein families: metabolism	ko:K01515 nudF; ADP-ribose pyrophosphatase [EC:3.6.1.13]
KSF55_12505	chromosome	2746521	2747084	-	Molecular function category	GO:0016787	hydrolase activity	L	Information storage and processing	Replication and repair	Belongs to the Nudix hydrolase family	K01515	Protein families: metabolism	ko:K01515 nudF; ADP-ribose pyrophosphatase [EC:3.6.1.13]
KSF55_01455	chromosome	347778	348341	+	Molecular function category	GO:0043733	DNA-3-methylbase glycosylase activity	L	Information storage and processing	Replication and repair	glycosylase	K01246	Protein families: metabolism	ko:K01246 tag; DNA-3-methyladenine glycosylase I [EC:3.2.2.20]
KSF55_13565	chromosome	2989808	2990461	+	Molecular function category	GO:0043733	DNA-3-methylbase glycosylase activity	L	Information storage and processing	Replication and repair	Methyladenine glycosylase	K01246	Protein families: metabolism	ko:K01246 tag; DNA-3-methyladenine glycosylase I [EC:3.2.2.20]
KSF55_14710	chromosome	3250223	3250756	-	Molecular function category	GO:0043733	DNA-3-methylbase glycosylase activity	L	Information storage and processing	Replication and repair	glycosylase	K01246	Protein families: metabolism	ko:K01246 tag; DNA-3-methyladenine glycosylase I [EC:3.2.2.20]
KSF55_09100	chromosome	2036910	2037806	-	Molecular function category	GO:0008833	deoxyribonuclease IV (phage-T4-induced) activity	L	Information storage and processing	Replication and repair	Endonuclease IV plays a role in DNA repair. It cleaves phosphodiester bonds at apurinic or apyrimidinic sites (AP sites) to produce new 5'-ends that are base-free deoxyribose 5-phosphate residues. It preferentially attacks modified AP sites created by bleomycin and neocarzinostatin	K01151	Protein families: metabolism	ko:K01151 nfo; deoxyribonuclease IV [EC:3.1.21.2]
KSF55_04095	chromosome	894685	895449	-	Molecular function category	GO:0008853	exodeoxyribonuclease III activity	L	Information storage and processing	Replication and repair	exodeoxyribonuclease III	K01142	Protein families: metabolism	ko:K01142 E3.1.11.2, xthA; exodeoxyribonuclease III [EC:3.1.11.2]
KSF55_08520	chromosome	1901682	1904132	-	Cellular component category	GO:0019897	extrinsic component of plasma membrane	L	Information storage and processing	Replication and repair	Topoisomerase IV is essential for chromosome segregation. It relaxes supercoiled DNA. Performs the decatenation events required during the replication of a circular DNA molecule	K02621	Protein families: metabolism	ko:K02621 parC; topoisomerase IV subunit A [EC:5.6.2.2]
KSF55_03570	chromosome	772207	773910	+	Cellular component category	GO:0009360	DNA polymerase III complex	L	Information storage and processing	Replication and repair	DNA polymerase III is a complex, multichain enzyme responsible for most of the replicative synthesis in bacteria. This DNA polymerase also exhibits 3' to 5' exonuclease activity	K02343	Protein families: metabolism	ko:K02343 dnaX; DNA polymerase III subunit gamma/tau [EC:2.7.7.7]
KSF55_09695	chromosome	2165659	2166714	-	Cellular component category	GO:0009360	DNA polymerase III complex	L	Information storage and processing	Replication and repair	DNA polymerase III delta subunit	K02340	Protein families: metabolism	ko:K02340 holA; DNA polymerase III subunit delta [EC:2.7.7.7]
KSF55_00010	chromosome	1544	2683	+	Cellular component category	GO:0009360	DNA polymerase III complex	L	Information storage and processing	Replication and repair	Confers DNA tethering and processivity to DNA polymerases and other proteins. Acts as a clamp, forming a ring around DNA (a reaction catalyzed by the clamp-loading complex) which diffuses in an ATP-independent manner freely and bidirectionally along dsDNA. Initially characterized for its ability to contact the catalytic subunit of DNA polymerase III (Pol III), a complex, multichain enzyme respons…	K02338	Protein families: metabolism	ko:K02338 dnaN; DNA polymerase III subunit beta [EC:2.7.7.7]
KSF55_00060	chromosome	13805	15235	+	Cellular component category	GO:1990077	primosome complex	L	Information storage and processing	Replication and repair	Participates in initiation and elongation during chromosome replication	K02314	Protein families: metabolism	ko:K02314 dnaB; replicative DNA helicase [EC:3.6.4.12]
KSF55_12215	chromosome	2677969	2681721	-	Biological process category	GO:0000724	double-strand break repair via homologous recombination	L	Information storage and processing	Replication and repair	ATP-dependent helicase nuclease subunit A	K16898	Protein families: metabolism	ko:K16898 addA; ATP-dependent helicase/nuclease subunit A [EC:3.1.-.- 3.6.4.12]
KSF55_09725	chromosome	2171893	2172456	-	Biological process category	GO:0031167	rRNA methylation	L	Information storage and processing	Replication and repair	RNA methyltransferase, RsmD family	K08316	Protein families: metabolism	ko:K08316 rsmD; 16S rRNA (guanine966-N2)-methyltransferase [EC:2.1.1.171]
KSF55_07115	chromosome	1600062	1602806	+	Biological process category	GO:0140546	defense response to symbiont	L	Information storage and processing	Replication and repair	CRISPR-associated helicase cas3	K07012	Protein families: metabolism	ko:K07012 cas3; CRISPR-associated endonuclease/helicase Cas3 [EC:3.1.-.- 3.6.4.-]
KSF55_07550	chromosome	1688403	1690820	+	Biological process category	GO:0006268	DNA unwinding involved in DNA replication	L	Information storage and processing	Replication and repair	Involved in the restart of stalled replication forks. Recognizes and binds the arrested nascent DNA chain at stalled replication forks. It can open the DNA duplex, via its helicase activity, and promote assembly of the primosome and loading of the major replicative helicase DnaB onto DNA	K04066	Protein families: metabolism	ko:K04066 priA; primosomal protein N' (replication factor Y) (superfamily II helicase) [EC:3.6.4.-]
KSF55_02505	chromosome	586652	590179	+	Biological process category	GO:0000716	transcription-coupled nucleotide-excision repair, DNA damage recognition	L	Information storage and processing	Replication and repair	Couples transcription and DNA repair by recognizing RNA polymerase (RNAP) stalled at DNA lesions. Mediates ATP-dependent release of RNAP and its truncated transcript from the DNA, and recruitment of nucleotide excision repair machinery to the damaged site	K03723	Protein families: metabolism	ko:K03723 mfd; transcription-repair coupling factor (superfamily II helicase) [EC:3.6.4.-]
KSF55_05455	chromosome	1199053	1201320	+	Biological process category	GO:0006268	DNA unwinding involved in DNA replication	L	Information storage and processing	Replication and repair	ATP-dependent DNA helicase	K03657	Protein families: metabolism	ko:K03657 uvrD, pcrA; DNA helicase II / ATP-dependent DNA helicase PcrA [EC:3.6.4.12]
KSF55_10295	chromosome	2282926	2283975	-	Biological process category	GO:0006306	DNA methylation	L	Information storage and processing	Replication and repair	N-6 DNA Methylase	K00571	Protein families: metabolism	ko:K00571 E2.1.1.72; site-specific DNA-methyltransferase (adenine-specific) [EC:2.1.1.72]
KSF55_17000	pLPE-70K	39383	40327	-	Biological process category	GO:0006306	DNA methylation	L	Information storage and processing	Replication and repair	Belongs to the N(4) N(6)-methyltransferase family	K00571	Protein families: metabolism	ko:K00571 E2.1.1.72; site-specific DNA-methyltransferase (adenine-specific) [EC:2.1.1.72]
KSF55_08440	chromosome	1886233	1886760	+	Molecular function category	GO:0008080	N-acetyltransferase activity	K	Information storage and processing	Transcription	Acetyltransferase (GNAT) domain	K22441	Protein families: metabolism	ko:K22441 paiA; diamine N-acetyltransferase [EC:2.3.1.57]
KSF55_02115	chromosome	493467	494168	+	Molecular function category	GO:0070403	NAD+ binding	K	Information storage and processing	Transcription	SIR2 family	K12410	Protein families: metabolism	ko:K12410 npdA; NAD-dependent deacetylase [EC:2.3.1.286]
KSF55_07540	chromosome	1686774	1686986	+	Molecular function category	GO:0003899	DNA-directed 5'-3' RNA polymerase activity	K	Information storage and processing	Transcription	Promotes RNA polymerase assembly. Latches the N- and C- terminal regions of the beta' subunit thereby facilitating its interaction with the beta and alpha subunits	K03060	Protein families: metabolism	ko:K03060 rpoZ; DNA-directed RNA polymerase subunit omega [EC:2.7.7.6]
KSF55_04955	chromosome	1094589	1098230	+	Molecular function category	GO:0003899	DNA-directed 5'-3' RNA polymerase activity	K	Information storage and processing	Transcription	DNA-dependent RNA polymerase catalyzes the transcription of DNA into RNA using the four ribonucleoside triphosphates as substrates	K03046	Protein families: metabolism	ko:K03046 rpoC; DNA-directed RNA polymerase subunit beta' [EC:2.7.7.6]
KSF55_04950	chromosome	1090957	1094571	+	Molecular function category	GO:0032549	ribonucleoside binding	K	Information storage and processing	Transcription	DNA-dependent RNA polymerase catalyzes the transcription of DNA into RNA using the four ribonucleoside triphosphates as substrates	K03043	Protein families: metabolism	ko:K03043 rpoB; DNA-directed RNA polymerase subunit beta [EC:2.7.7.6]
KSF55_05115	chromosome	1116921	1117865	+	Molecular function category	GO:0003899	DNA-directed 5'-3' RNA polymerase activity	K	Information storage and processing	Transcription	DNA-dependent RNA polymerase catalyzes the transcription of DNA into RNA using the four ribonucleoside triphosphates as substrates	K03040	Protein families: metabolism	ko:K03040 rpoA; DNA-directed RNA polymerase subunit alpha [EC:2.7.7.6]
KSF55_10475	chromosome	2316159	2317502	-	Biological process category	GO:0009409	response to cold	K	Information storage and processing	Transcription	DEAD-box RNA helicase. May work in conjunction with the cold shock proteins to ensure proper initiation of transcription at low and optimal temperatures	K18692	Protein families: metabolism	ko:K18692 cshB; ATP-dependent RNA helicase CshB [EC:3.6.4.13]
KSF55_03655	chromosome	788025	788603	+	Biological process category	GO:0006474	N-terminal protein amino acid acetylation	K	Information storage and processing	Transcription	Ribosomal-protein-alanine acetyltransferase	K03789	Protein families: metabolism	ko:K03789 rimI; [ribosomal protein S18]-alanine N-acetyltransferase [EC:2.3.1.266]
KSF55_03660	chromosome	788596	789051	+	Biological process category	GO:0006474	N-terminal protein amino acid acetylation	K	Information storage and processing	Transcription	This enzyme acetylates the N-terminal alanine of ribosomal protein S18	K03789	Protein families: metabolism	ko:K03789 rimI; [ribosomal protein S18]-alanine N-acetyltransferase [EC:2.3.1.266]
KSF55_09400	chromosome	2106489	2107121	+	Biological process category	GO:0009432	SOS response	K	Information storage and processing	Transcription	Represses a number of genes involved in the response to DNA damage (SOS response), including recA and lexA. In the presence of single-stranded DNA, RecA interacts with LexA causing an autocatalytic cleavage which disrupts the DNA-binding part of LexA, leading to derepression of the SOS regulon and eventually DNA repair	K01356	Protein families: metabolism	ko:K01356 lexA; repressor LexA [EC:3.4.21.88]
KSF55_11855	chromosome	2602615	2602878	-								K04037	Protein families: metabolism	ko:K04037 chlL; light-independent protochlorophyllide reductase subunit L [EC:1.3.7.7]
KSF55_06590	chromosome	1473411	1473647	-	Molecular function category	GO:0036370	D-alanyl carrier activity	J	Information storage and processing	Translation	Carrier protein involved in the D-alanylation of lipoteichoic acid (LTA). The loading of thioester-linked D-alanine onto DltC is catalyzed by D-alanine--D-alanyl carrier protein ligase DltA. The DltC-carried D-alanyl group is further transferred to cell membrane phosphatidylglycerol (PG) by forming an ester bond, probably catalyzed by DltD. D-alanylation of LTA plays an important role in modulati…	K14188	Protein families: metabolism	ko:K14188 dltC; D-alanine--poly(phosphoribitol) ligase subunit 2 [EC:6.1.1.13]
KSF55_09200	chromosome	2060407	2060649	-	Molecular function category	GO:0036370	D-alanyl carrier activity	J	Information storage and processing	Translation	Carrier protein involved in the D-alanylation of lipoteichoic acid (LTA). The loading of thioester-linked D-alanine onto DltC is catalyzed by D-alanine--D-alanyl carrier protein ligase DltA. The DltC-carried D-alanyl group is further transferred to cell membrane phosphatidylglycerol (PG) by forming an ester bond, probably catalyzed by DltD. D-alanylation of LTA plays an important role in modulati…	K14188	Protein families: metabolism	ko:K14188 dltC; D-alanine--poly(phosphoribitol) ligase subunit 2 [EC:6.1.1.13]
KSF55_04030	chromosome	876771	879173	+	Molecular function category	GO:0008859	exoribonuclease II activity	J	Information storage and processing	Translation	3'-5' exoribonuclease that releases 5'-nucleoside monophosphates and is involved in maturation of structured RNAs	K12573	Protein families: metabolism	ko:K12573 rnr, vacB; ribonuclease R [EC:3.1.13.1]
KSF55_03130	chromosome	705191	706681	+	Molecular function category	GO:0004818	glutamate-tRNA ligase activity	J	Information storage and processing	Translation	Catalyzes the attachment of glutamate to tRNA(Glu) in a two-step reaction glutamate is first activated by ATP to form Glu-AMP and then transferred to the acceptor end of tRNA(Glu)	K09698	Protein families: metabolism	ko:K09698 gltX; nondiscriminating glutamyl-tRNA synthetase [EC:6.1.1.24]
KSF55_17170	pLPE-70K	67682	69217	+	Molecular function category	GO:0004818	glutamate-tRNA ligase activity	J	Information storage and processing	Translation	Catalyzes the attachment of glutamate to tRNA(Glu) in a two-step reaction glutamate is first activated by ATP to form Glu-AMP and then transferred to the acceptor end of tRNA(Glu)	K09698	Protein families: metabolism	ko:K09698 gltX; nondiscriminating glutamyl-tRNA synthetase [EC:6.1.1.24]
KSF55_10500	chromosome	2321913	2322947	-	Molecular function category	GO:0051075	S-adenosylmethionine:tRNA ribosyltransferase-isomerase activity	J	Information storage and processing	Translation	Transfers and isomerizes the ribose moiety from AdoMet to the 7-aminomethyl group of 7-deazaguanine (preQ1-tRNA) to give epoxyqueuosine (oQ-tRNA)	K07568	Protein families: metabolism	ko:K07568 queA; S-adenosylmethionine:tRNA ribosyltransferase-isomerase [EC:2.4.99.17]
KSF55_10900	chromosome	2415423	2416442	-	Molecular function category	GO:0061710	L-threonylcarbamoyladenylate synthase	J	Information storage and processing	Translation	Required for the formation of a threonylcarbamoyl group on adenosine at position 37 (t(6)A37) in tRNAs that read codons beginning with adenine	K07566	Protein families: metabolism	ko:K07566 tsaC, rimN, SUA5; L-threonylcarbamoyladenylate synthase [EC:2.7.7.87]
KSF55_09145	chromosome	2048691	2049137	-	Molecular function category	GO:0043908	Ser(Gly)-tRNA(Ala) hydrolase activity	J	Information storage and processing	Translation	rejects L-amino acids rather than detecting D-amino acids in the active site. By recycling D-aminoacyl-tRNA to D-amino acids and free tRNA molecules, this enzyme counteracts the toxicity associated with the formation of D-aminoacyl-tRNA entities in vivo and helps enforce protein L-homochirality	K07560	Protein families: metabolism	ko:K07560 dtd, DTD; D-aminoacyl-tRNA deacylase [EC:3.1.1.96]
KSF55_11340	chromosome	2491093	2492274	-	Molecular function category	GO:0008168	methyltransferase activity	J	Information storage and processing	Translation	S-adenosylmethionine-dependent methyltransferase	K06969	Protein families: metabolism	ko:K06969 rlmI; 23S rRNA (cytosine1962-C5)-methyltransferase [EC:2.1.1.191]
KSF55_07495	chromosome	1678389	1679207	+	Molecular function category	GO:0008168	methyltransferase activity	J	Information storage and processing	Translation	Ribosomal RNA large subunit methyltransferase J	K06442	Protein families: metabolism	ko:K06442 tlyA; 23S rRNA (cytidine1920-2'-O)/16S rRNA (cytidine1409-2'-O)-methyltransferase [EC:2.1.1.226 2.1.1.227]
KSF55_06310	chromosome	1400470	1401210	+	Molecular function category	GO:0009982	pseudouridine synthase activity	J	Information storage and processing	Translation	Belongs to the pseudouridine synthase RsuA family	K06183	Protein families: metabolism	ko:K06183 rsuA; 16S rRNA pseudouridine516 synthase [EC:5.4.99.19]
KSF55_04720	chromosome	1044964	1045842	+	Molecular function category	GO:0009982	pseudouridine synthase activity	J	Information storage and processing	Translation	Responsible for synthesis of pseudouridine from uracil	K06180	Protein families: metabolism	ko:K06180 rluD; 23S rRNA pseudouridine1911/1915/1917 synthase [EC:5.4.99.23]
KSF55_08270	chromosome	1849174	1850097	+	Molecular function category	GO:0009982	pseudouridine synthase activity	J	Information storage and processing	Translation	Responsible for synthesis of pseudouridine from uracil	K06180	Protein families: metabolism	ko:K06180 rluD; 23S rRNA pseudouridine1911/1915/1917 synthase [EC:5.4.99.23]
KSF55_12045	chromosome	2643314	2644216	+	Molecular function category	GO:0009982	pseudouridine synthase activity	J	Information storage and processing	Translation	Responsible for synthesis of pseudouridine from uracil	K06180	Protein families: metabolism	ko:K06180 rluD; 23S rRNA pseudouridine1911/1915/1917 synthase [EC:5.4.99.23]
KSF55_08710	chromosome	1946857	1947573	-	Molecular function category	GO:0009982	pseudouridine synthase activity	J	Information storage and processing	Translation	Belongs to the pseudouridine synthase RsuA family	K06178	Protein families: metabolism	ko:K06178 rluB; 23S rRNA pseudouridine2605 synthase [EC:5.4.99.22]
KSF55_05170	chromosome	1128035	1128823	+	Molecular function category	GO:0106029	tRNA pseudouridine synthase activity	J	Information storage and processing	Translation	Formation of pseudouridine at positions 38, 39 and 40 in the anticodon stem and loop of transfer RNAs	K06173	Protein families: metabolism	ko:K06173 truA, PUS1; tRNA pseudouridine38-40 synthase [EC:5.4.99.12]
KSF55_02190	chromosome	508811	509392	+	Molecular function category	GO:0043822	ribonuclease M5 activity	J	Information storage and processing	Translation	Required for correct processing of both the 5' and 3' ends of 5S rRNA precursor. Cleaves both sides of a double-stranded region yielding mature 5S rRNA in one step	K05985	Protein families: metabolism	ko:K05985 rnmV; ribonuclease M5 [EC:3.1.26.8]
KSF55_02555	chromosome	600928	602427	+	Molecular function category	GO:0004824	lysine-tRNA ligase activity	J	Information storage and processing	Translation	Belongs to the class-II aminoacyl-tRNA synthetase family	K04567	Protein families: metabolism	ko:K04567 KARS, lysS; lysyl-tRNA synthetase, class II [EC:6.1.1.6]
KSF55_08555	chromosome	1911337	1912662	-	Molecular function category	GO:0047151	methylenetetrahydrofolate-tRNA-(uracil-5-)-methyltransferase (FADH2-oxidizing) activity	J	Information storage and processing	Translation	Catalyzes the folate-dependent formation of 5-methyl- uridine at position 54 (M-5-U54) in all tRNAs	K04094	Protein families: metabolism	ko:K04094 trmFO, gid; methylenetetrahydrofolate--tRNA-(uracil-5-)-methyltransferase [EC:2.1.1.74]
KSF55_04865	chromosome	1075850	1076395	+	Molecular function category	GO:0008080	N-acetyltransferase activity	J	Information storage and processing	Translation	Acetyltransferase (GNAT) domain	K03790	Protein families: metabolism	ko:K03790 rimJ; [ribosomal protein S5]-alanine N-acetyltransferase [EC:2.3.1.267]
KSF55_13135	chromosome	2887881	2888408	-	Molecular function category	GO:0008080	N-acetyltransferase activity	J	Information storage and processing	Translation	Acetyltransferase (GNAT) domain	K03790	Protein families: metabolism	ko:K03790 rimJ; [ribosomal protein S5]-alanine N-acetyltransferase [EC:2.3.1.267]
KSF55_15410	chromosome	3399263	3399748	-	Molecular function category	GO:0008080	N-acetyltransferase activity	J	Information storage and processing	Translation	Acetyltransferase (GNAT) family	K03789	Protein families: metabolism	ko:K03789 rimI; [ribosomal protein S18]-alanine N-acetyltransferase [EC:2.3.1.266]
KSF55_07620	chromosome	1704920	1705609	+	Molecular function category	GO:0004525	ribonuclease III activity	J	Information storage and processing	Translation	Digests double-stranded RNA. Involved in the processing of primary rRNA transcript to yield the immediate precursors to the large and small rRNAs (23S and 16S). Processes some mRNAs, and tRNAs when they are encoded in the rRNA operon. Processes pre- crRNA and tracrRNA of type II CRISPR loci if present in the organism	K03685	Protein families: metabolism	ko:K03685 rnc, DROSHA, RNT1; ribonuclease III [EC:3.1.26.3]
KSF55_14285	chromosome	3155133	3155867	-	Molecular function category	GO:0070043	rRNA (guanine-N7-)-methyltransferase activity	J	Information storage and processing	Translation	Specifically methylates the N7 position of a guanine in 16S rRNA	K03501	Protein families: metabolism	ko:K03501 gidB, rsmG; 16S rRNA (guanine527-N7)-methyltransferase [EC:2.1.1.170]
KSF55_07560	chromosome	1691794	1693137	+	Molecular function category	GO:0008649	rRNA methyltransferase activity	J	Information storage and processing	Translation	Specifically methylates the cytosine at position 967 (m5C967) of 16S rRNA	K03500	Protein families: metabolism	ko:K03500 rsmB, sun; 16S rRNA (cytosine967-C5)-methyltransferase [EC:2.1.1.176]
KSF55_06810	chromosome	1533581	1534225	+	Molecular function category	GO:0008176	tRNA (guanine-N7-)-methyltransferase activity	J	Information storage and processing	Translation	Catalyzes the formation of N(7)-methylguanine at position 46 (m7G46) in tRNA	K03439	Protein families: metabolism	ko:K03439 trmB, METTL1, TRM8; tRNA (guanine-N7-)-methyltransferase [EC:2.1.1.33]
KSF55_09990	chromosome	2238828	2239787	-	Molecular function category	GO:0071424	rRNA (cytosine-N4-)-methyltransferase activity	J	Information storage and processing	Translation	Specifically methylates the N4 position of cytidine in position 1402 (C1402) of 16S rRNA	K03438	Protein families: metabolism	ko:K03438 mraW, rsmH; 16S rRNA (cytosine1402-N4)-methyltransferase [EC:2.1.1.199]
KSF55_03145	chromosome	709663	710448	+	Molecular function category	GO:0008173	RNA methyltransferase activity	J	Information storage and processing	Translation	Belongs to the class IV-like SAM-binding methyltransferase superfamily. RNA methyltransferase TrmH family	K03218	Protein families: metabolism	ko:K03218 rlmB; 23S rRNA (guanosine2251-2'-O)-methyltransferase [EC:2.1.1.185]
KSF55_10020	chromosome	2245727	2246239	-	Molecular function category	GO:0008175	tRNA methyltransferase activity	J	Information storage and processing	Translation	Belongs to the class IV-like SAM-binding methyltransferase superfamily. RNA methyltransferase TrmH family. TrmL subfamily	K03216	Protein families: metabolism	ko:K03216 trmL, cspR; tRNA (cytidine/uridine-2'-O-)-methyltransferase [EC:2.1.1.207]
KSF55_05495	chromosome	1209486	1210862	+	Molecular function category	GO:0008173	RNA methyltransferase activity	J	Information storage and processing	Translation	Belongs to the class I-like SAM-binding methyltransferase superfamily. RNA M5U methyltransferase family	K03215	Protein families: metabolism	ko:K03215 rumA; 23S rRNA (uracil1939-C5)-methyltransferase [EC:2.1.1.190]
KSF55_09255	chromosome	2072227	2073150	-	Molecular function category	GO:0106029	tRNA pseudouridine synthase activity	J	Information storage and processing	Translation	Responsible for synthesis of pseudouridine from uracil- 55 in the psi GC loop of transfer RNAs	K03177	Protein families: metabolism	ko:K03177 truB, PUS4, TRUB1; tRNA pseudouridine55 synthase [EC:5.4.99.25]
KSF55_02195	chromosome	509395	510282	+	Molecular function category	GO:0052908	16S rRNA (adenine(1518)-N(6)/adenine(1519)-N(6))-dimethyltransferase activity	J	Information storage and processing	Translation	Specifically dimethylates two adjacent adenosines (A1518 and A1519) in the loop of a conserved hairpin near the 3'-end of 16S rRNA in the 30S particle. May play a critical role in biogenesis of 30S subunits	K02528	Protein families: metabolism	ko:K02528 ksgA; 16S rRNA (adenine1518-N6/adenine1519-N6)-dimethyltransferase [EC:2.1.1.182]
KSF55_10905	chromosome	2416795	2417655	-	Molecular function category	GO:0102559	protein-(glutamine-N5) methyltransferase activity	J	Information storage and processing	Translation	Methylates the class 1 translation termination release factors RF1 PrfA and RF2 PrfB on the glutamine residue of the universally conserved GGQ motif	K02493	Protein families: metabolism	ko:K02493 hemK, prmC, HEMK; release factor glutamine methyltransferase [EC:2.1.1.297]
KSF55_05470	chromosome	1204583	1204903	+	Molecular function category	GO:0050566	asparaginyl-tRNA synthase (glutamine-hydrolyzing) activity	J	Information storage and processing	Translation	Allows the formation of correctly charged Asn-tRNA(Asn) or Gln-tRNA(Gln) through the transamidation of misacylated Asp- tRNA(Asn) or Glu-tRNA(Gln) in organisms which lack either or both of asparaginyl-tRNA or glutaminyl-tRNA synthetases. The reaction takes place in the presence of glutamine and ATP through an activated phospho-Asp-tRNA(Asn) or phospho-Glu-tRNA(Gln)	K02435	Protein families: metabolism	ko:K02435 gatC, GATC; aspartyl-tRNA(Asn)/glutamyl-tRNA(Gln) amidotransferase subunit C [EC:6.3.5.6 6.3.5.7]
KSF55_05480	chromosome	1206366	1207790	+	Molecular function category	GO:0050566	asparaginyl-tRNA synthase (glutamine-hydrolyzing) activity	J	Information storage and processing	Translation	Allows the formation of correctly charged Asn-tRNA(Asn) or Gln-tRNA(Gln) through the transamidation of misacylated Asp- tRNA(Asn) or Glu-tRNA(Gln) in organisms which lack either or both of asparaginyl-tRNA or glutaminyl-tRNA synthetases. The reaction takes place in the presence of glutamine and ATP through an activated phospho-Asp-tRNA(Asn) or phospho-Glu-tRNA(Gln)	K02434	Protein families: metabolism	ko:K02434 gatB, PET112; aspartyl-tRNA(Asn)/glutamyl-tRNA(Gln) amidotransferase subunit B [EC:6.3.5.6 6.3.5.7]
KSF55_08110	chromosome	1814452	1815747	+	Molecular function category	GO:0004816	asparagine-tRNA ligase activity	J	Information storage and processing	Translation	Asparaginyl-tRNA synthetase	K01893	Protein families: metabolism	ko:K01893 NARS, asnS; asparaginyl-tRNA synthetase [EC:6.1.1.22]
KSF55_09125	chromosome	2043102	2044382	-	Molecular function category	GO:0004821	histidine-tRNA ligase activity	J	Information storage and processing	Translation	histidyl-tRNA synthetase	K01892	Protein families: metabolism	ko:K01892 HARS, hisS; histidyl-tRNA synthetase [EC:6.1.1.21]
KSF55_07295	chromosome	1642008	1644425	+	Molecular function category	GO:0004826	phenylalanine-tRNA ligase activity	J	Information storage and processing	Translation	Belongs to the phenylalanyl-tRNA synthetase beta subunit family. Type 1 subfamily	K01890	Protein families: metabolism	ko:K01890 FARSB, pheT; phenylalanyl-tRNA synthetase beta chain [EC:6.1.1.20]
KSF55_07290	chromosome	1640953	1641999	+	Molecular function category	GO:0004826	phenylalanine-tRNA ligase activity	J	Information storage and processing	Translation	Belongs to the class-II aminoacyl-tRNA synthetase family. Phe-tRNA synthetase alpha subunit type 1 subfamily	K01889	Protein families: metabolism	ko:K01889 FARSA, pheS; phenylalanyl-tRNA synthetase alpha chain [EC:6.1.1.20]
KSF55_06560	chromosome	1465399	1467087	+	Molecular function category	GO:0004814	arginine-tRNA ligase activity	J	Information storage and processing	Translation	Arginyl-tRNA synthetase	K01887	Protein families: metabolism	ko:K01887 RARS, argS; arginyl-tRNA synthetase [EC:6.1.1.19]
KSF55_03135	chromosome	707864	709279	+	Molecular function category	GO:0004817	cysteine-tRNA ligase activity	J	Information storage and processing	Translation	Belongs to the class-I aminoacyl-tRNA synthetase family	K01883	Protein families: metabolism	ko:K01883 CARS, cysS; cysteinyl-tRNA synthetase [EC:6.1.1.16]
KSF55_09325	chromosome	2092636	2094345	-	Molecular function category	GO:0004827	proline-tRNA ligase activity	J	Information storage and processing	Translation	Catalyzes the attachment of proline to tRNA(Pro) in a two-step reaction proline is first activated by ATP to form Pro- AMP and then transferred to the acceptor end of tRNA(Pro). As ProRS can inadvertently accommodate and process non-cognate amino acids such as alanine and cysteine, to avoid such errors it has two additional distinct editing activities against alanine. One activity is designated a…	K01881	Protein families: metabolism	ko:K01881 PARS, proS; prolyl-tRNA synthetase [EC:6.1.1.15]
KSF55_09045	chromosome	2026228	2028312	-	Molecular function category	GO:0004820	glycine-tRNA ligase activity	J	Information storage and processing	Translation	Glycyl-tRNA synthetase beta subunit	K01879	Protein families: metabolism	ko:K01879 glyS; glycyl-tRNA synthetase beta chain [EC:6.1.1.14]
KSF55_09050	chromosome	2028312	2029211	-	Molecular function category	GO:0004820	glycine-tRNA ligase activity	J	Information storage and processing	Translation	glycyl-tRNA synthetase alpha subunit	K01878	Protein families: metabolism	ko:K01878 glyQ; glycyl-tRNA synthetase alpha chain [EC:6.1.1.14]
KSF55_09120	chromosome	2041250	2043055	-	Molecular function category	GO:0004815	aspartate-tRNA ligase activity	J	Information storage and processing	Translation	Catalyzes the attachment of L-aspartate to tRNA(Asp) in a two-step reaction L-aspartate is first activated by ATP to form Asp-AMP and then transferred to the acceptor end of tRNA(Asp)	K01876	Protein families: metabolism	ko:K01876 DARS2, aspS; aspartyl-tRNA synthetase [EC:6.1.1.12]
KSF55_02315	chromosome	535783	537054	+	Molecular function category	GO:0004828	serine-tRNA ligase activity	J	Information storage and processing	Translation	Catalyzes the attachment of serine to tRNA(Ser). Is also able to aminoacylate tRNA(Sec) with serine, to form the misacylated tRNA L-seryl-tRNA(Sec), which will be further converted into selenocysteinyl-tRNA(Sec)	K01875	Protein families: metabolism	ko:K01875 SARS, serS; seryl-tRNA synthetase [EC:6.1.1.11]
KSF55_04895	chromosome	1082962	1084239	+	Molecular function category	GO:0004828	serine-tRNA ligase activity	J	Information storage and processing	Translation	Catalyzes the attachment of serine to tRNA(Ser). Is also able to aminoacylate tRNA(Sec) with serine, to form the misacylated tRNA L-seryl-tRNA(Sec), which will be further converted into selenocysteinyl-tRNA(Sec)	K01875	Protein families: metabolism	ko:K01875 SARS, serS; seryl-tRNA synthetase [EC:6.1.1.11]
KSF55_02170	chromosome	503880	505931	+	Molecular function category	GO:0004825	methionine-tRNA ligase activity	J	Information storage and processing	Translation	Is required not only for elongation of protein synthesis but also for the initiation of all mRNA translation through initiator tRNA(fMet) aminoacylation	K01874	Protein families: metabolism	ko:K01874 MARS, metG; methionyl-tRNA synthetase [EC:6.1.1.10]
KSF55_10635	chromosome	2357118	2359787	-	Molecular function category	GO:0004832	valine-tRNA ligase activity	J	Information storage and processing	Translation	amino acids such as threonine, to avoid such errors, it has a posttransfer editing activity that hydrolyzes mischarged Thr-tRNA(Val) in a tRNA-dependent manner	K01873	Protein families: metabolism	ko:K01873 VARS, valS; valyl-tRNA synthetase [EC:6.1.1.9]
KSF55_10470	chromosome	2313193	2315835	-	Molecular function category	GO:0004813	alanine-tRNA ligase activity	J	Information storage and processing	Translation	Catalyzes the attachment of alanine to tRNA(Ala) in a two-step reaction alanine is first activated by ATP to form Ala- AMP and then transferred to the acceptor end of tRNA(Ala). Also edits incorrectly charged Ser-tRNA(Ala) and Gly-tRNA(Ala) via its editing domain	K01872	Protein families: metabolism	ko:K01872 AARS, alaS; alanyl-tRNA synthetase [EC:6.1.1.7]
KSF55_09925	chromosome	2222633	2225431	-	Molecular function category	GO:0004822	isoleucine-tRNA ligase activity	J	Information storage and processing	Translation	amino acids such as valine, to avoid such errors it has two additional distinct tRNA(Ile)-dependent editing activities. One activity is designated as 'pretransfer' editing and involves the hydrolysis of activated Val-AMP. The other activity is designated 'posttransfer' editing and involves deacylation of mischarged Val-tRNA(Ile)	K01870	Protein families: metabolism	ko:K01870 IARS, ileS; isoleucyl-tRNA synthetase [EC:6.1.1.5]
KSF55_06300	chromosome	1394954	1397380	+	Molecular function category	GO:0004823	leucine-tRNA ligase activity	J	Information storage and processing	Translation	Belongs to the class-I aminoacyl-tRNA synthetase family	K01869	Protein families: metabolism	ko:K01869 LARS, leuS; leucyl-tRNA synthetase [EC:6.1.1.4]
KSF55_07080	chromosome	1591777	1593741	+	Molecular function category	GO:0004829	threonine-tRNA ligase activity	J	Information storage and processing	Translation	Catalyzes the attachment of threonine to tRNA(Thr) in a two-step reaction L-threonine is first activated by ATP to form Thr-AMP and then transferred to the acceptor end of tRNA(Thr)	K01868	Protein families: metabolism	ko:K01868 TARS, thrS; threonyl-tRNA synthetase [EC:6.1.1.3]
KSF55_02010	chromosome	468069	469085	+	Molecular function category	GO:0004830	tryptophan-tRNA ligase activity	J	Information storage and processing	Translation	Belongs to the class-I aminoacyl-tRNA synthetase family	K01867	Protein families: metabolism	ko:K01867 WARS, trpS; tryptophanyl-tRNA synthetase [EC:6.1.1.2]
KSF55_12750	chromosome	2804217	2805473	-	Molecular function category	GO:0004831	tyrosine-tRNA ligase activity	J	Information storage and processing	Translation	Catalyzes the attachment of tyrosine to tRNA(Tyr) in a two-step reaction tyrosine is first activated by ATP to form Tyr- AMP and then transferred to the acceptor end of tRNA(Tyr)	K01866	Protein families: metabolism	ko:K01866 YARS, tyrS; tyrosyl-tRNA synthetase [EC:6.1.1.1]
KSF55_09810	chromosome	2195533	2196093	+	Molecular function category	GO:0042586	peptide deformylase activity	J	Information storage and processing	Translation	Removes the formyl group from the N-terminal Met of newly synthesized proteins. Requires at least a dipeptide for an efficient rate of reaction. N-terminal L-methionine is a prerequisite for activity but the enzyme has broad specificity at other positions	K01462	Protein families: metabolism	ko:K01462 PDF, def; peptide deformylase [EC:3.5.1.88]
KSF55_13245	chromosome	2917484	2917894	+	Molecular function category	GO:0042586	peptide deformylase activity	J	Information storage and processing	Translation	Removes the formyl group from the N-terminal Met of newly synthesized proteins	K01462	Protein families: metabolism	ko:K01462 PDF, def; peptide deformylase [EC:3.5.1.88]
KSF55_03665	chromosome	789057	790103	+	Molecular function category	GO:0061711	N(6)-L-threonylcarbamoyladenine synthase activity	J	Information storage and processing	Translation	Required for the formation of a threonylcarbamoyl group on adenosine at position 37 (t(6)A37) in tRNAs that read codons beginning with adenine. Is involved in the transfer of the threonylcarbamoyl moiety of threonylcarbamoyl-AMP (TC-AMP) to the N6 group of A37, together with TsaE and TsaB. TsaD likely plays a direct catalytic role in this reaction	K01409	Protein families: metabolism	ko:K01409 KAE1, tsaD, QRI7; N6-L-threonylcarbamoyladenine synthase [EC:2.3.1.234]
KSF55_02500	chromosome	586076	586633	+	Molecular function category	GO:0004045	aminoacyl-tRNA hydrolase activity	J	Information storage and processing	Translation	The natural substrate for this enzyme may be peptidyl- tRNAs which drop off the ribosome during protein synthesis	K01056	Protein families: metabolism	ko:K01056 PTH1, pth, spoVC; peptidyl-tRNA hydrolase, PTH1 family [EC:3.1.1.29]
KSF55_08650	chromosome	1932419	1933642	-	Molecular function category	GO:0016437	tRNA cytidylyltransferase activity	J	Information storage and processing	Translation	Catalyzes the addition and repair of the essential 3'- terminal CCA sequence in tRNAs without using a nucleic acid template. Adds these three nucleotides in the order of C, C, and A to the tRNA nucleotide-73, using CTP and ATP as substrates and producing inorganic pyrophosphate	K00974	Protein families: metabolism	ko:K00974 cca; tRNA nucleotidyltransferase (CCA-adding enzyme) [EC:2.7.7.72 3.1.3.- 3.1.4.-]
KSF55_09500	chromosome	2124080	2125015	-	Molecular function category	GO:0042781	3'-tRNA processing endoribonuclease activity	J	Information storage and processing	Translation	Zinc phosphodiesterase, which displays some tRNA 3'- processing endonuclease activity. Probably involved in tRNA maturation, by removing a 3'-trailer from precursor tRNA	K00784	Protein families: metabolism	ko:K00784 rnz; ribonuclease Z [EC:3.1.26.11]
KSF55_00180	chromosome	47275	47754	+	Molecular function category	GO:0070038	rRNA (pseudouridine-N3-)-methyltransferase activity	J	Information storage and processing	Translation	Specifically methylates the pseudouridine at position 1915 (m3Psi1915) in 23S rRNA	K00783	Protein families: metabolism	ko:K00783 rlmH; 23S rRNA (pseudouridine1915-N3)-methyltransferase [EC:2.1.1.177]
KSF55_07555	chromosome	1690844	1691797	+	Molecular function category	GO:0004479	methionyl-tRNA formyltransferase activity	J	Information storage and processing	Translation	Attaches a formyl group to the free amino group of methionyl-tRNA(fMet). The formyl group appears to play a dual role in the initiator identity of N-formylmethionyl-tRNA by promoting its recognition by IF2 and preventing the misappropriation of this tRNA by the elongation apparatus	K00604	Protein families: metabolism	ko:K00604 MTFMT, fmt; methionyl-tRNA formyltransferase [EC:2.1.2.9]
KSF55_09890	chromosome	2215679	2216818	-	Molecular function category	GO:0016783	sulfurtransferase activity	J	Information storage and processing	Translation	Catalyzes the 2-thiolation of uridine at the wobble position (U34) of tRNA, leading to the formation of s(2)U34	K00566	Protein families: metabolism	ko:K00566 mnmA, trmU; tRNA-uridine 2-sulfurtransferase [EC:2.8.1.13]
KSF55_03555	chromosome	770621	771229	+	Molecular function category	GO:0008168	methyltransferase activity	J	Information storage and processing	Translation	Methyltransferase	K00564	Protein families: metabolism	ko:K00564 rsmC; 16S rRNA (guanine1207-N2)-methyltransferase [EC:2.1.1.172]
KSF55_14435	chromosome	3192080	3193525	+	Molecular function category	GO:0008173	RNA methyltransferase activity	J	Information storage and processing	Translation	Belongs to the class I-like SAM-binding methyltransferase superfamily. RNA M5U methyltransferase family	K00557	Protein families: metabolism	ko:K00557 trmA; tRNA (uracil-5-)-methyltransferase [EC:2.1.1.35]
KSF55_07660	chromosome	1714376	1715116	+	Molecular function category	GO:0052906	tRNA (guanine(37)-N(1))-methyltransferase activity	J	Information storage and processing	Translation	Belongs to the RNA methyltransferase TrmD family	K00554	Protein families: metabolism	ko:K00554 trmD; tRNA (guanine37-N1)-methyltransferase [EC:2.1.1.228]
KSF55_05475	chromosome	1204903	1206366	+	Cellular component category	GO:0030956	glutamyl-tRNA(Gln) amidotransferase complex	J	Information storage and processing	Translation	Allows the formation of correctly charged Gln-tRNA(Gln) through the transamidation of misacylated Glu-tRNA(Gln) in organisms which lack glutaminyl-tRNA synthetase. The reaction takes place in the presence of glutamine and ATP through an activated gamma-phospho-Glu-tRNA(Gln)	K02433	Protein families: metabolism	ko:K02433 gatA, QRSL1; aspartyl-tRNA(Asn)/glutamyl-tRNA(Gln) amidotransferase subunit A [EC:6.3.5.6 6.3.5.7]
KSF55_09160	chromosome	2051901	2052653	-	Biological process category	GO:0006364	rRNA processing	J	Information storage and processing	Translation	Specifically methylates the N3 position of the uracil ring of uridine 1498 (m3U1498) in 16S rRNA. Acts on the fully assembled 30S ribosomal subunit	K09761	Protein families: metabolism	ko:K09761 rsmE; 16S rRNA (uracil1498-N3)-methyltransferase [EC:2.1.1.193]
KSF55_02530	chromosome	594524	595870	+	Biological process category	GO:0006400	tRNA modification	J	Information storage and processing	Translation	Ligates lysine onto the cytidine present at position 34 of the AUA codon-specific tRNA(Ile) that contains the anticodon CAU, in an ATP-dependent manner. Cytidine is converted to lysidine, thus changing the amino acid specificity of the tRNA from methionine to isoleucine	K04075	Protein families: metabolism	ko:K04075 tilS, mesJ; tRNA(Ile)-lysidine synthase [EC:6.3.4.19]
KSF55_16430	chromosome	3649669	3650013	-	Biological process category	GO:0001682	tRNA 5'-leader removal	J	Information storage and processing	Translation	RNaseP catalyzes the removal of the 5'-leader sequence from pre-tRNA to produce the mature 5'-terminus. It can also cleave other RNA substrates such as 4.5S RNA. The protein component plays an auxiliary but essential role in vivo by binding to the 5'-leader sequence and broadening the substrate specificity of the ribozyme	K03536	Protein families: metabolism	ko:K03536 rnpA; ribonuclease P protein component [EC:3.1.26.5]
KSF55_06295	chromosome	1393824	1394474	-	Molecular function category	GO:0050380	undecaprenyl-diphosphatase activity	I	Metabolism	Lipid metabolism	Acid phosphatase homologues	K19302	Protein families: metabolism	ko:K19302 bcrC; undecaprenyl-diphosphatase [EC:3.6.1.27]
KSF55_07780	chromosome	1746599	1747831	+	Molecular function category	GO:0033817	beta-ketoacyl-acyl-carrier-protein synthase II activity	I	Metabolism	Lipid metabolism	Catalyzes the condensation reaction of fatty acid synthesis by the addition to an acyl acceptor of two carbons from malonyl-ACP	K09458	Protein families: metabolism	ko:K09458 fabF, OXSM, CEM1; 3-oxoacyl-[acyl-carrier-protein] synthase II [EC:2.3.1.179]
KSF55_08530	chromosome	1906624	1907250	+	Molecular function category	GO:0043772	acyl-phosphate glycerol-3-phosphate acyltransferase activity	I	Metabolism	Lipid metabolism	Catalyzes the transfer of an acyl group from acyl- phosphate (acyl-PO(4)) to glycerol-3-phosphate (G3P) to form lysophosphatidic acid (LPA). This enzyme utilizes acyl-phosphate as fatty acyl donor, but not acyl-CoA or acyl-ACP	K08591	Protein families: metabolism	ko:K08591 plsY; acyl phosphate:glycerol-3-phosphate acyltransferase [EC:2.3.1.275]
KSF55_05355	chromosome	1170603	1171139	+	Molecular function category	GO:0050519	holo-citrate lyase synthase activity	I	Metabolism	Lipid metabolism	Apo-citrate lyase phosphoribosyl-dephospho-CoA transferase	K05964	Protein families: metabolism	ko:K05964 citX; holo-ACP synthase [EC:2.7.7.61]
KSF55_07610	chromosome	1703360	1704406	+	Molecular function category	GO:0043811	phosphate:acyl-[acyl carrier protein] acyltransferase activity	I	Metabolism	Lipid metabolism	Catalyzes the reversible formation of acyl-phosphate (acyl-PO(4)) from acyl- acyl-carrier-protein (acyl-ACP). This enzyme utilizes acyl-ACP as fatty acyl donor, but not acyl-CoA	K03621	Protein families: metabolism	ko:K03621 plsX; phosphate acyltransferase [EC:2.3.1.274]
KSF55_07755	chromosome	1743135	1743578	+	Molecular function category	GO:0008659	(3R)-hydroxymyristoyl-[acyl-carrier-protein] dehydratase activity	I	Metabolism	Lipid metabolism	Involved in unsaturated fatty acids biosynthesis. Catalyzes the dehydration of short chain beta-hydroxyacyl-ACPs and long chain saturated and unsaturated beta-hydroxyacyl-ACPs	K02372	Protein families: metabolism	ko:K02372 fabZ; 3-hydroxyacyl-[acyl-carrier-protein] dehydratase [EC:4.2.1.59]
KSF55_07790	chromosome	1748292	1748705	+	Molecular function category	GO:0008659	(3R)-hydroxymyristoyl-[acyl-carrier-protein] dehydratase activity	I	Metabolism	Lipid metabolism	FabA-like domain	K02372	Protein families: metabolism	ko:K02372 fabZ; 3-hydroxyacyl-[acyl-carrier-protein] dehydratase [EC:4.2.1.59]
KSF55_03060	chromosome	687256	688059	+	Molecular function category	GO:0003989	acetyl-CoA carboxylase activity	I	Metabolism	Lipid metabolism	Component of the acetyl coenzyme A carboxylase (ACC) complex. Biotin carboxylase (BC) catalyzes the carboxylation of biotin on its carrier protein (BCCP) and then the CO(2) group is transferred by the transcarboxylase to acetyl-CoA to form malonyl- CoA	K01963	Protein families: metabolism	ko:K01963 accD; acetyl-CoA carboxylase carboxyl transferase subunit beta [EC:6.4.1.2 2.1.3.15]
KSF55_03055	chromosome	685937	687259	+	Molecular function category	GO:0016874	ligase activity	I	Metabolism	Lipid metabolism	Biotin carboxylase C-terminal domain	K01961	Protein families: metabolism	ko:K01961 accC; acetyl-CoA carboxylase, biotin carboxylase subunit [EC:6.4.1.2 6.3.4.14]
KSF55_07795	chromosome	1748720	1750108	+	Molecular function category	GO:0004075	biotin carboxylase activity	I	Metabolism	Lipid metabolism	Acetyl-CoA carboxylase biotin carboxylase subunit	K01961	Protein families: metabolism	ko:K01961 accC; acetyl-CoA carboxylase, biotin carboxylase subunit [EC:6.4.1.2 6.3.4.14]
KSF55_10720	chromosome	2375785	2377164	-	Molecular function category	GO:0004075	biotin carboxylase activity	I	Metabolism	Lipid metabolism	Acetyl-CoA carboxylase biotin carboxylase subunit	K01961	Protein families: metabolism	ko:K01961 accC; acetyl-CoA carboxylase, biotin carboxylase subunit [EC:6.4.1.2 6.3.4.14]
KSF55_09410	chromosome	2108077	2109246	-	Molecular function category	GO:0004421	hydroxymethylglutaryl-CoA synthase activity	I	Metabolism	Lipid metabolism	Hydroxymethylglutaryl-CoA synthase	K01641	Protein families: metabolism	ko:K01641 HMGCS; hydroxymethylglutaryl-CoA synthase [EC:2.3.3.10]
KSF55_08080	chromosome	1807238	1808218	-	Molecular function category	GO:0004163	diphosphomevalonate decarboxylase activity	I	Metabolism	Lipid metabolism	diphosphomevalonate decarboxylase	K01597	Protein families: metabolism	ko:K01597 MVD, mvaD; diphosphomevalonate decarboxylase [EC:4.1.1.33]
KSF55_04685	chromosome	1036742	1037371	-	Molecular function category	GO:0016652	oxidoreductase activity, acting on NAD(P)H, NAD(P) as acceptor	I	Metabolism	Lipid metabolism	Catalyzes the reductive cleavage of azo bond in aromatic azo compounds to the corresponding amines. Requires NADH, but not NADPH, as an electron donor for its activity	K01118	Protein families: metabolism	ko:K01118 acpD, azoR; FMN-dependent NADH-azoreductase [EC:1.7.1.17]
KSF55_03615	chromosome	779044	779829	+	Molecular function category	GO:0016297	acyl-[acyl-carrier-protein] hydrolase activity	I	Metabolism	Lipid metabolism	Acyl-ACP thioesterase	K01071	Protein families: metabolism	ko:K01071 MCH; medium-chain acyl-[acyl-carrier-protein] hydrolase [EC:3.1.2.21]
KSF55_02400	chromosome	557573	557935	+	Molecular function category	GO:0008897	holo-[acyl-carrier-protein] synthase activity	I	Metabolism	Lipid metabolism	Transfers the 4'-phosphopantetheine moiety from coenzyme A to a Ser of acyl-carrier-protein	K00997	Protein families: metabolism	ko:K00997 acpS; holo-[acyl-carrier protein] synthase [EC:2.7.8.7]
KSF55_10560	chromosome	2341159	2341743	-	Molecular function category	GO:0008444	CDP-diacylglycerol-glycerol-3-phosphate 3-phosphatidyltransferase activity	I	Metabolism	Lipid metabolism	Belongs to the CDP-alcohol phosphatidyltransferase class-I family	K00995	Protein families: metabolism	ko:K00995 pgsA, PGS1; CDP-diacylglycerol---glycerol-3-phosphate 3-phosphatidyltransferase [EC:2.7.8.5]
KSF55_09335	chromosome	2095698	2096483	-	Molecular function category	GO:0004605	phosphatidate cytidylyltransferase activity	I	Metabolism	Lipid metabolism	Belongs to the CDS family	K00981	Protein families: metabolism	ko:K00981 E2.7.7.41, CDS1, CDS2, cdsA; phosphatidate cytidylyltransferase [EC:2.7.7.41]
KSF55_01275	chromosome	300753	301163	+	Molecular function category	GO:0047348	glycerol-3-phosphate cytidylyltransferase activity	I	Metabolism	Lipid metabolism	Glycerol-3-phosphate cytidylyltransferase	K00980	Protein families: metabolism	ko:K00980 tagD; glycerol-3-phosphate cytidylyltransferase [EC:2.7.7.39]
KSF55_05710	chromosome	1256242	1256637	+	Molecular function category	GO:0047348	glycerol-3-phosphate cytidylyltransferase activity	I	Metabolism	Lipid metabolism	Glycerol-3-phosphate cytidylyltransferase	K00980	Protein families: metabolism	ko:K00980 tagD; glycerol-3-phosphate cytidylyltransferase [EC:2.7.7.39]
KSF55_08075	chromosome	1806097	1807188	-	Molecular function category	GO:0004631	phosphomevalonate kinase activity	I	Metabolism	Lipid metabolism	phosphomevalonate kinase	K00938	Protein families: metabolism	ko:K00938 E2.7.4.2, mvaK2; phosphomevalonate kinase [EC:2.7.4.2]
KSF55_08085	chromosome	1808240	1809178	-	Molecular function category	GO:0004496	mevalonate kinase activity	I	Metabolism	Lipid metabolism	mevalonate kinase	K00869	Protein families: metabolism	ko:K00869 E2.7.1.36, MVK, mvaK1; mevalonate kinase [EC:2.7.1.36]
KSF55_09385	chromosome	2105080	2105709	+	Molecular function category	GO:0016746	acyltransferase activity	I	Metabolism	Lipid metabolism	Acyltransferase	K00655	Protein families: metabolism	ko:K00655 plsC; 1-acyl-sn-glycerol-3-phosphate acyltransferase [EC:2.3.1.51]
KSF55_03045	chromosome	684471	685442	+	Molecular function category	GO:0033818	beta-ketoacyl-acyl-carrier-protein synthase III activity	I	Metabolism	Lipid metabolism	Catalyzes the condensation reaction of fatty acid synthesis by the addition to an acyl acceptor of two carbons from malonyl-ACP. Catalyzes the first condensation reaction which initiates fatty acid synthesis and may therefore play a role in governing the total rate of fatty acid production. Possesses both acetoacetyl-ACP synthase and acetyl transacylase activities. Its substrate specificity deter…	K00648	Protein families: metabolism	ko:K00648 fabH; 3-oxoacyl-[acyl-carrier-protein] synthase III [EC:2.3.1.180]
KSF55_07760	chromosome	1743650	1744636	+	Molecular function category	GO:0033818	beta-ketoacyl-acyl-carrier-protein synthase III activity	I	Metabolism	Lipid metabolism	Catalyzes the condensation reaction of fatty acid synthesis by the addition to an acyl acceptor of two carbons from malonyl-ACP. Catalyzes the first condensation reaction which initiates fatty acid synthesis and may therefore play a role in governing the total rate of fatty acid production. Possesses both acetoacetyl-ACP synthase and acetyl transacylase activities. Its substrate specificity deter…	K00648	Protein families: metabolism	ko:K00648 fabH; 3-oxoacyl-[acyl-carrier-protein] synthase III [EC:2.3.1.180]
KSF55_07770	chromosome	1744937	1745866	+	Molecular function category	GO:0004314	[acyl-carrier-protein] S-malonyltransferase activity	I	Metabolism	Lipid metabolism	Malonyl CoA-acyl carrier protein transacylase	K00645	Protein families: metabolism	ko:K00645 fabD, MCAT, MCT1; [acyl-carrier-protein] S-malonyltransferase [EC:2.3.1.39]
KSF55_00630	chromosome	144860	145642	+	Molecular function category	GO:0004177	aminopeptidase activity	I	Metabolism	Lipid metabolism	Alpha/beta hydrolase family	K00433	Protein families: metabolism	ko:K00433 cpo; non-heme chloroperoxidase [EC:1.11.1.10]
KSF55_07810	chromosome	1751704	1752462	+	Molecular function category	GO:0016631	enoyl-[acyl-carrier-protein] reductase activity	I	Metabolism	Lipid metabolism	Enoyl- acyl-carrier-protein reductase NADH	K00208	Protein families: metabolism	ko:K00208 fabI; enoyl-[acyl-carrier protein] reductase I [EC:1.3.1.9 1.3.1.10]
KSF55_12595	chromosome	2763024	2763824	-	Molecular function category	GO:0009010	sorbitol-6-phosphate 2-dehydrogenase activity	I	Metabolism	Lipid metabolism	NAD dependent epimerase/dehydratase family	K00068	Protein families: metabolism	ko:K00068 srlD; sorbitol-6-phosphate 2-dehydrogenase [EC:1.1.1.140]
KSF55_07775	chromosome	1745853	1746581	+	Molecular function category	GO:0102132	3-oxo-pimeloyl-[acp] methyl ester reductase activity	I	Metabolism	Lipid metabolism	reductase	K00059	Protein families: metabolism	ko:K00059 fabG, OAR1; 3-oxoacyl-[acyl-carrier protein] reductase [EC:1.1.1.100]
KSF55_12515	chromosome	2747572	2748318	-	Molecular function category	GO:0016491	oxidoreductase activity	I	Metabolism	Lipid metabolism	Enoyl-(Acyl carrier protein) reductase	K00059	Protein families: metabolism	ko:K00059 fabG, OAR1; 3-oxoacyl-[acyl-carrier protein] reductase [EC:1.1.1.100]
KSF55_03805	chromosome	821695	822711	+	Molecular function category	GO:0106257	glycerol-3-phosphate dehydrogenase [NADP+] activity	I	Metabolism	Lipid metabolism	Glycerol-3-phosphate dehydrogenase	K00057	Protein families: metabolism	ko:K00057 gpsA; glycerol-3-phosphate dehydrogenase (NAD(P)+) [EC:1.1.1.94]
KSF55_11500	chromosome	2527891	2528748	-	Molecular function category	GO:0050661	NADP binding	I	Metabolism	Lipid metabolism	Dehydrogenase	K00020	Protein families: metabolism	ko:K00020 HIBADH, mmsB; 3-hydroxyisobutyrate dehydrogenase [EC:1.1.1.31]
KSF55_08420	chromosome	1881389	1882089	+	Biological process category	GO:1902011	poly(ribitol phosphate) teichoic acid metabolic process	I	Metabolism	Lipid metabolism	Catalyzes the transfer of the cytidylyl group of CTP to D-ribitol 5-phosphate	K21030	Protein families: metabolism	ko:K21030 tarI; D-ribitol-5-phosphate cytidylyltransferase [EC:2.7.7.40]
KSF55_07800	chromosome	1750077	1750919	+	Biological process category	GO:2001295	malonyl-CoA biosynthetic process	I	Metabolism	Lipid metabolism	Component of the acetyl coenzyme A carboxylase (ACC) complex. Biotin carboxylase (BC) catalyzes the carboxylation of biotin on its carrier protein (BCCP) and then the CO(2) group is transferred by the transcarboxylase to acetyl-CoA to form malonyl- CoA	K01963	Protein families: metabolism	ko:K01963 accD; acetyl-CoA carboxylase carboxyl transferase subunit beta [EC:6.4.1.2 2.1.3.15]
KSF55_03065	chromosome	688052	688825	+	Biological process category	GO:2001295	malonyl-CoA biosynthetic process	I	Metabolism	Lipid metabolism	Acetyl co-enzyme A carboxylase carboxyltransferase alpha subunit	K01962	Protein families: metabolism	ko:K01962 accA; acetyl-CoA carboxylase carboxyl transferase subunit alpha [EC:6.4.1.2 2.1.3.15]
KSF55_07805	chromosome	1750912	1751682	+	Biological process category	GO:2001295	malonyl-CoA biosynthetic process	I	Metabolism	Lipid metabolism	alpha subunit	K01962	Protein families: metabolism	ko:K01962 accA; acetyl-CoA carboxylase carboxyl transferase subunit alpha [EC:6.4.1.2 2.1.3.15]
KSF55_13280	chromosome	2925117	2926589	-	Molecular function category	GO:0016831	carboxy-lyase activity	H	Metabolism	Coenzyme metabolism	3-octaprenyl-4-hydroxybenzoate carboxy-lyase	K22958	Protein families: metabolism	ko:K22958 lpdC; gallate decarboxylase subunit C [EC:4.1.1.59]
KSF55_08430	chromosome	1883104	1884216	+	Molecular function category	GO:0047355	CDP-glycerol glycerophosphotransferase activity	H	Metabolism	Coenzyme metabolism	CDP-Glycerol:Poly(glycerophosphate) glycerophosphotransferase	K18704	Protein families: metabolism	ko:K18704 tarL; CDP-ribitol ribitolphosphotransferase / teichoic acid ribitol-phosphate polymerase [EC:2.7.8.14 2.7.8.47]
KSF55_08435	chromosome	1884242	1886140	+	Molecular function category	GO:0047355	CDP-glycerol glycerophosphotransferase activity	H	Metabolism	Coenzyme metabolism	CDP-Glycerol:Poly(glycerophosphate) glycerophosphotransferase	K18704	Protein families: metabolism	ko:K18704 tarL; CDP-ribitol ribitolphosphotransferase / teichoic acid ribitol-phosphate polymerase [EC:2.7.8.14 2.7.8.47]
KSF55_06315	chromosome	1401458	1402300	-	Molecular function category	GO:0052855	ADP-dependent NAD(P)H-hydrate dehydratase activity	H	Metabolism	Coenzyme metabolism	Catalyzes the dehydration of the S-form of NAD(P)HX at the expense of ADP, which is converted to AMP. Together with NAD(P)HX epimerase, which catalyzes the epimerization of the S- and R-forms, the enzyme allows the repair of both epimers of NAD(P)HX, a damaged form of NAD(P)H that is a result of enzymatic or heat-dependent hydration	K17758	Protein families: metabolism	ko:K17758 nnrD; ADP-dependent NAD(P)H-hydrate dehydratase [EC:4.2.1.136]
KSF55_07545	chromosome	1687152	1688372	+	Molecular function category	GO:0004632	phosphopantothenate--cysteine ligase activity	H	Metabolism	Coenzyme metabolism	Catalyzes two steps in the biosynthesis of coenzyme A. In the first step cysteine is conjugated to 4'-phosphopantothenate to form 4-phosphopantothenoylcysteine, in the latter compound is decarboxylated to form 4'-phosphopantotheine	K13038	Protein families: metabolism	ko:K13038 coaBC, dfp; phosphopantothenoylcysteine decarboxylase / phosphopantothenate---cysteine ligase [EC:4.1.1.36 6.3.2.5]
KSF55_10630	chromosome	2355651	2356976	-	Molecular function category	GO:0004326	tetrahydrofolylpolyglutamate synthase activity	H	Metabolism	Coenzyme metabolism	Belongs to the folylpolyglutamate synthase family	K11754	Protein families: metabolism	ko:K11754 folC; dihydrofolate synthase / folylpolyglutamate synthase [EC:6.3.2.12 6.3.2.17]
KSF55_14725	chromosome	3252506	3253870	-	Molecular function category	GO:0004326	tetrahydrofolylpolyglutamate synthase activity	H	Metabolism	Coenzyme metabolism	Belongs to the folylpolyglutamate synthase family	K11754	Protein families: metabolism	ko:K11754 folC; dihydrofolate synthase / folylpolyglutamate synthase [EC:6.3.2.12 6.3.2.17]
KSF55_09250	chromosome	2071216	2072214	-	Molecular function category	GO:0003919	FMN adenylyltransferase activity	H	Metabolism	Coenzyme metabolism	Belongs to the ribF family	K11753	Protein families: metabolism	ko:K11753 ribF; riboflavin kinase / FMN adenylyltransferase [EC:2.7.1.26 2.7.7.2]
KSF55_03915	chromosome	851512	851988	+	Molecular function category	GO:0043768	S-ribosylhomocysteine lyase activity	H	Metabolism	Coenzyme metabolism	Involved in the synthesis of autoinducer 2 (AI-2) which is secreted by bacteria and is used to communicate both the cell density and the metabolic potential of the environment. The regulation of gene expression in response to changes in cell density is called quorum sensing. Catalyzes the transformation of S-ribosylhomocysteine (RHC) to homocysteine (HC) and 4,5- dihydroxy-2,3-pentadione (DPD)	K07173	Protein families: metabolism	ko:K07173 luxS; S-ribosylhomocysteine lyase [EC:4.4.1.21]
KSF55_03610	chromosome	778144	779040	+	Molecular function category	GO:0070677	rRNA (cytosine-2'-O-)-methyltransferase activity	H	Metabolism	Coenzyme metabolism	Catalyzes the 2'-O-methylation of the ribose of cytidine 1402 (C1402) in 16S rRNA	K07056	Protein families: metabolism	ko:K07056 rsmI; 16S rRNA (cytidine1402-2'-O)-methyltransferase [EC:2.1.1.198]
KSF55_15735	chromosome	3479168	3480043	-	Molecular function category	GO:0009007	site-specific DNA-methyltransferase (adenine-specific) activity	H	Metabolism	Coenzyme metabolism	Site-specific DNA-methyltransferase (adenine-specific)	K06223	Protein families: metabolism	ko:K06223 dam; DNA adenine methylase [EC:2.1.1.72]
KSF55_05265	chromosome	1147337	1148179	+	Molecular function category	GO:0046917	triphosphoribosyl-dephospho-CoA synthase activity	H	Metabolism	Coenzyme metabolism	2-(5''-triphosphoribosyl)-3'-dephosphocoenzyme-A synthase	K05966	Protein families: metabolism	ko:K05966 citG; triphosphoribosyl-dephospho-CoA synthase [EC:2.4.2.52]
KSF55_12030	chromosome	2638343	2639356	-	Molecular function category	GO:0016979	lipoate-protein ligase activity	H	Metabolism	Coenzyme metabolism	Lipoate-protein ligase	K03800	Protein families: metabolism	ko:K03800 lplA, lplJ, lipL1; lipoate---protein ligase [EC:6.3.1.20]
KSF55_12360	chromosome	2719388	2720398	-	Molecular function category	GO:0016979	lipoate-protein ligase activity	H	Metabolism	Coenzyme metabolism	Bacterial lipoate protein ligase C-terminus	K03800	Protein families: metabolism	ko:K03800 lplA, lplJ, lipL1; lipoate---protein ligase [EC:6.3.1.20]
KSF55_09210	chromosome	2061885	2063411	-	Molecular function category	GO:0047473	D-alanine [D-alanyl carrier protein] ligase activity	H	Metabolism	Coenzyme metabolism	Catalyzes the first step in the D-alanylation of lipoteichoic acid (LTA), the activation of D-alanine and its transfer onto the D-alanyl carrier protein (Dcp) DltC. In an ATP- dependent two-step reaction, forms a high energy D-alanyl-AMP intermediate, followed by transfer of the D-alanyl residue as a thiol ester to the phosphopantheinyl prosthetic group of the Dcp. D-alanylation of LTA plays an i…	K03367	Protein families: metabolism	ko:K03367 dltA; D-alanine--poly(phosphoribitol) ligase subunit 1 [EC:6.1.1.13]
KSF55_15230	chromosome	3360890	3361603	+	Molecular function category	GO:0102955	S-adenosylmethionine:2-demethylmenaquinol-7 methyltransferase activity	H	Metabolism	Coenzyme metabolism	Methyltransferase required for the conversion of demethylmenaquinol (DMKH2) to menaquinol (MKH2)	K03183	Protein families: metabolism	ko:K03183 ubiE; demethylmenaquinone methyltransferase / 2-methoxy-6-polyprenyl-1,4-benzoquinol methylase [EC:2.1.1.163 2.1.1.201]
KSF55_10650	chromosome	2363159	2364376	-	Molecular function category	GO:0004810	tRNA adenylyltransferase activity	H	Metabolism	Coenzyme metabolism	Catalyzes the ATP-dependent transfer of a sulfur to tRNA to produce 4-thiouridine in position 8 of tRNAs, which functions as a near-UV photosensor. Also catalyzes the transfer of sulfur to the sulfur carrier protein ThiS, forming ThiS-thiocarboxylate. This is a step in the synthesis of thiazole, in the thiamine biosynthesis pathway. The sulfur is donated as persulfide by IscS	K03151	Protein families: metabolism	ko:K03151 thiI; tRNA uracil 4-sulfurtransferase [EC:2.8.1.4]
KSF55_05420	chromosome	1190413	1191327	-	Molecular function category	GO:0004659	prenyltransferase activity	H	Metabolism	Coenzyme metabolism	1,4-dihydroxy-2-naphthoate	K02548	Protein families: metabolism	ko:K02548 menA; 1,4-dihydroxy-2-naphthoate polyprenyltransferase [EC:2.5.1.74]
KSF55_07235	chromosome	1627142	1628110	+	Molecular function category	GO:0004659	prenyltransferase activity	H	Metabolism	Coenzyme metabolism	1,4-dihydroxy-2-naphthoate	K02548	Protein families: metabolism	ko:K02548 menA; 1,4-dihydroxy-2-naphthoate polyprenyltransferase [EC:2.5.1.74]
KSF55_07955	chromosome	1775889	1776806	+	Molecular function category	GO:0004659	prenyltransferase activity	H	Metabolism	Coenzyme metabolism	UbiA prenyltransferase family	K02548	Protein families: metabolism	ko:K02548 menA; 1,4-dihydroxy-2-naphthoate polyprenyltransferase [EC:2.5.1.74]
KSF55_07345	chromosome	1655831	1656397	+	Molecular function category	GO:0030272	5-formyltetrahydrofolate cyclo-ligase activity	H	Metabolism	Coenzyme metabolism	Belongs to the 5-formyltetrahydrofolate cyclo-ligase family	K01934	Protein families: metabolism	ko:K01934 MTHFS; 5-formyltetrahydrofolate cyclo-ligase [EC:6.3.3.2]
KSF55_10645	chromosome	2360765	2361994	-	Molecular function category	GO:0004357	glutamate-cysteine ligase activity	H	Metabolism	Coenzyme metabolism	Belongs to the glutamate--cysteine ligase type 1 family	K01919	Protein families: metabolism	ko:K01919 gshA; glutamate--cysteine ligase [EC:6.3.2.2]
KSF55_10740	chromosome	2379677	2381926	-	Molecular function category	GO:0004357	glutamate-cysteine ligase activity	H	Metabolism	Coenzyme metabolism	Belongs to the glutamate--cysteine ligase type 1 family	K01919	Protein families: metabolism	ko:K01919 gshA; glutamate--cysteine ligase [EC:6.3.2.2]
KSF55_05320	chromosome	1161496	1162551	+	Molecular function category	GO:0008771	[citrate (pro-3S)-lyase] ligase activity	H	Metabolism	Coenzyme metabolism	Acetylation of prosthetic group (2-(5''-phosphoribosyl)- 3'-dephosphocoenzyme-A) of the gamma subunit of citrate lyase	K01910	Protein families: metabolism	ko:K01910 citC; [citrate (pro-3S)-lyase] ligase [EC:6.2.1.22]
KSF55_06230	chromosome	1365506	1366465	-	Molecular function category	GO:0004325	ferrochelatase activity	H	Metabolism	Coenzyme metabolism	Catalyzes the ferrous insertion into protoporphyrin IX	K01772	Protein families: metabolism	ko:K01772 hemH, FECH; protoporphyrin/coproporphyrin ferrochelatase [EC:4.99.1.1 4.99.1.9]
KSF55_00275	chromosome	65984	66352	+	Molecular function category	GO:0070497	6-carboxy-5,6,7,8-tetrahydropterin synthase activity	H	Metabolism	Coenzyme metabolism	6-pyruvoyl tetrahydropterin synthase	K01737	Protein families: metabolism	ko:K01737 queD, ptpS, PTS; 6-pyruvoyltetrahydropterin/6-carboxytetrahydropterin synthase [EC:4.2.3.12 4.1.2.50]
KSF55_05335	chromosome	1163735	1165273	+	Molecular function category	GO:0008814	citrate CoA-transferase activity	H	Metabolism	Coenzyme metabolism	Citrate (pro-3S)-lyase alpha chain	K01643	Protein families: metabolism	ko:K01643 citF; citrate lyase subunit alpha / citrate CoA-transferase [EC:2.8.3.10]
KSF55_14740	chromosome	3254943	3255311	-	Molecular function category	GO:0004150	dihydroneopterin aldolase activity	H	Metabolism	Coenzyme metabolism	Catalyzes the conversion of 7,8-dihydroneopterin to 6- hydroxymethyl-7,8-dihydropterin	K01633	Protein families: metabolism	ko:K01633 folB; 7,8-dihydroneopterin aldolase/epimerase/oxygenase [EC:4.1.2.25 5.1.99.8 1.13.11.81]
KSF55_15170	chromosome	3349405	3351066	+	Molecular function category	GO:0004612	phosphoenolpyruvate carboxykinase (ATP) activity	H	Metabolism	Coenzyme metabolism	Phosphoenolpyruvate carboxykinase	K01610	Protein families: metabolism	ko:K01610 E4.1.1.49, pckA; phosphoenolpyruvate carboxykinase (ATP) [EC:4.1.1.49]
KSF55_09245	chromosome	2070502	2071212	-	Molecular function category	GO:0047605	acetolactate decarboxylase activity	H	Metabolism	Coenzyme metabolism	Belongs to the alpha-acetolactate decarboxylase family	K01575	Protein families: metabolism	ko:K01575 alsD, budA, aldC; acetolactate decarboxylase [EC:4.1.1.5]
KSF55_08815	chromosome	1974348	1976744	-	Molecular function category	GO:0008986	pyruvate, water dikinase activity	H	Metabolism	Coenzyme metabolism	Catalyzes the phosphorylation of pyruvate to phosphoenolpyruvate	K01007	Protein families: metabolism	ko:K01007 pps, ppsA; pyruvate, water dikinase [EC:2.7.9.2]
KSF55_07170	chromosome	1612980	1613615	+	Molecular function category	GO:0004515	nicotinate-nucleotide adenylyltransferase activity	H	Metabolism	Coenzyme metabolism	Catalyzes the reversible adenylation of nicotinate mononucleotide (NaMN) to nicotinic acid adenine dinucleotide (NaAD)	K00969	Protein families: metabolism	ko:K00969 nadD; nicotinate-nucleotide adenylyltransferase [EC:2.7.7.18]
KSF55_09720	chromosome	2171402	2171890	-	Molecular function category	GO:0004595	pantetheine-phosphate adenylyltransferase activity	H	Metabolism	Coenzyme metabolism	Reversibly transfers an adenylyl group from ATP to 4'- phosphopantetheine, yielding dephospho-CoA (dPCoA) and pyrophosphate	K00954	Protein families: metabolism	ko:K00954 E2.7.7.3A, coaD, kdtB; pantetheine-phosphate adenylyltransferase [EC:2.7.7.3]
KSF55_14735	chromosome	3254441	3254953	-	Molecular function category	GO:0003848	2-amino-4-hydroxy-6-hydroxymethyldihydropteridine diphosphokinase activity	H	Metabolism	Coenzyme metabolism	7,8-dihydro-6-hydroxymethylpterin-pyrophosphokinase (HPPK)	K00950	Protein families: metabolism	ko:K00950 folK; 2-amino-4-hydroxy-6-hydroxymethyldihydropteridine diphosphokinase [EC:2.7.6.3]
KSF55_07585	chromosome	1697584	1698240	+	Molecular function category	GO:0004788	thiamine diphosphokinase activity	H	Metabolism	Coenzyme metabolism	thiamine pyrophosphokinase	K00949	Protein families: metabolism	ko:K00949 thiN, TPK1, THI80; thiamine pyrophosphokinase [EC:2.7.6.2]
KSF55_00555	chromosome	128335	129159	+	Molecular function category	GO:0008972	phosphomethylpyrimidine kinase activity	H	Metabolism	Coenzyme metabolism	Phosphomethylpyrimidine kinase	K00941	Protein families: metabolism	ko:K00941 thiD; hydroxymethylpyrimidine/phosphomethylpyrimidine kinase [EC:2.7.1.49 2.7.4.7]
KSF55_09520	chromosome	2128296	2129213	+	Molecular function category	GO:0008662	1-phosphofructokinase activity	H	Metabolism	Coenzyme metabolism	Belongs to the carbohydrate kinase PfkB family. LacC subfamily	K00882	Protein families: metabolism	ko:K00882 fruK; 1-phosphofructokinase [EC:2.7.1.56]
KSF55_00550	chromosome	127518	128309	+	Molecular function category	GO:0004417	hydroxyethylthiazole kinase activity	H	Metabolism	Coenzyme metabolism	Catalyzes the phosphorylation of the hydroxyl group of 4-methyl-5-beta-hydroxyethylthiazole (THZ)	K00878	Protein families: metabolism	ko:K00878 thiM; hydroxyethylthiazole kinase [EC:2.7.1.50]
KSF55_04305	chromosome	950887	951705	+	Molecular function category	GO:0008478	pyridoxal kinase activity	H	Metabolism	Coenzyme metabolism	Phosphomethylpyrimidine kinase	K00868	Protein families: metabolism	ko:K00868 pdxK, pdxY; pyridoxine kinase [EC:2.7.1.35]
KSF55_10335	chromosome	2288164	2289087	-	Molecular function category	GO:0004747	ribokinase activity	H	Metabolism	Coenzyme metabolism	Catalyzes the phosphorylation of ribose at O-5 in a reaction requiring ATP and magnesium. The resulting D-ribose-5- phosphate can then be used either for sythesis of nucleotides, histidine, and tryptophan, or as a component of the pentose phosphate pathway	K00852	Protein families: metabolism	ko:K00852 rbsK, RBKS; ribokinase [EC:2.7.1.15]
KSF55_16315	chromosome	3617351	3618271	-	Molecular function category	GO:0004747	ribokinase activity	H	Metabolism	Coenzyme metabolism	Catalyzes the phosphorylation of ribose at O-5 in a reaction requiring ATP and magnesium. The resulting D-ribose-5- phosphate can then be used either for sythesis of nucleotides, histidine, and tryptophan, or as a component of the pentose phosphate pathway	K00852	Protein families: metabolism	ko:K00852 rbsK, RBKS; ribokinase [EC:2.7.1.15]
KSF55_09340	chromosome	2096499	2097278	-	Molecular function category	GO:0004659	prenyltransferase activity	H	Metabolism	Coenzyme metabolism	Catalyzes the condensation of isopentenyl diphosphate (IPP) with allylic pyrophosphates generating different type of terpenoids	K00806	Protein families: metabolism	ko:K00806 uppS; undecaprenyl diphosphate synthase [EC:2.5.1.31]
KSF55_14715	chromosome	3250749	3251897	-	Molecular function category	GO:0004156	dihydropteroate synthase activity	H	Metabolism	Coenzyme metabolism	dihydropteroate synthase	K00796	Protein families: metabolism	ko:K00796 folP; dihydropteroate synthase [EC:2.5.1.15]
KSF55_06705	chromosome	1506632	1507099	+	Molecular function category	GO:0000906	6,7-dimethyl-8-ribityllumazine synthase activity	H	Metabolism	Coenzyme metabolism	Catalyzes the formation of 6,7-dimethyl-8- ribityllumazine by condensation of 5-amino-6-(D- ribitylamino)uracil with 3,4-dihydroxy-2-butanone 4-phosphate. This is the penultimate step in the biosynthesis of riboflavin	K00794	Protein families: metabolism	ko:K00794 ribH, RIB4; 6,7-dimethyl-8-ribityllumazine synthase [EC:2.5.1.78]
KSF55_06255	chromosome	1372472	1373659	+	Molecular function category	GO:0004478	methionine adenosyltransferase activity	H	Metabolism	Coenzyme metabolism	Catalyzes the formation of S-adenosylmethionine (AdoMet) from methionine and ATP. The overall synthetic reaction is composed of two sequential steps, AdoMet formation and the subsequent tripolyphosphate hydrolysis which occurs prior to release of AdoMet from the enzyme	K00789	Protein families: metabolism	ko:K00789 metK, MAT; S-adenosylmethionine synthetase [EC:2.5.1.6]
KSF55_00560	chromosome	129149	129805	+	Molecular function category	GO:0004789	thiamine-phosphate diphosphorylase activity	H	Metabolism	Coenzyme metabolism	Condenses 4-methyl-5-(beta-hydroxyethyl)thiazole monophosphate (THZ-P) and 2-methyl-4-amino-5-hydroxymethyl pyrimidine pyrophosphate (HMP-PP) to form thiamine monophosphate (TMP)	K00788	Protein families: metabolism	ko:K00788 thiE; thiamine-phosphate pyrophosphorylase [EC:2.5.1.3]
KSF55_05220	chromosome	1136900	1138912	+	Molecular function category	GO:0004802	transketolase activity	H	Metabolism	Coenzyme metabolism	Catalyzes the transfer of a two-carbon ketol group from a ketose donor to an aldose acceptor, via a covalent intermediate with the cofactor thiamine pyrophosphate	K00615	Protein families: metabolism	ko:K00615 E2.2.1.1, tktA, tktB; transketolase [EC:2.2.1.1]
KSF55_15830	chromosome	3505847	3507844	-	Molecular function category	GO:0004802	transketolase activity	H	Metabolism	Coenzyme metabolism	Catalyzes the transfer of a two-carbon ketol group from a ketose donor to an aldose acceptor, via a covalent intermediate with the cofactor thiamine pyrophosphate	K00615	Protein families: metabolism	ko:K00615 E2.2.1.1, tktA, tktB; transketolase [EC:2.2.1.1]
KSF55_10035	chromosome	2249628	2250482	-	Molecular function category	GO:0008168	methyltransferase activity	H	Metabolism	Coenzyme metabolism	Methyltransferase	K00563	Protein families: metabolism	ko:K00563 rlmA1; 23S rRNA (guanine745-N1)-methyltransferase [EC:2.1.1.187]
KSF55_06240	chromosome	1368530	1369444	+	Molecular function category	GO:0047150	betaine-homocysteine S-methyltransferase activity	H	Metabolism	Coenzyme metabolism	homocysteine S-methyltransferase	K00547	Protein families: metabolism	ko:K00547 mmuM, BHMT2; homocysteine S-methyltransferase [EC:2.1.1.10]
KSF55_08630	chromosome	1927699	1928190	-	Molecular function category	GO:0004146	dihydrofolate reductase activity	H	Metabolism	Coenzyme metabolism	Key enzyme in folate metabolism. Catalyzes an essential reaction for de novo glycine and purine synthesis, and for DNA precursor synthesis	K00287	Protein families: metabolism	ko:K00287 DHFR, folA; dihydrofolate reductase [EC:1.5.1.3]
KSF55_11450	chromosome	2515400	2516374	-	Molecular function category	GO:0008677	2-dehydropantoate 2-reductase activity	H	Metabolism	Coenzyme metabolism	Catalyzes the NADPH-dependent reduction of ketopantoate into pantoic acid	K00077	Protein families: metabolism	ko:K00077 panE, apbA; 2-dehydropantoate 2-reductase [EC:1.1.1.169]
KSF55_07210	chromosome	1619059	1620495	+	Molecular function category	GO:0004616	phosphogluconate dehydrogenase (decarboxylating) activity	H	Metabolism	Coenzyme metabolism	Catalyzes the oxidative decarboxylation of 6- phosphogluconate to ribulose 5-phosphate and CO(2), with concomitant reduction of NADP to NADPH	K00033	Protein families: metabolism	ko:K00033 PGD, gnd, gntZ; 6-phosphogluconate dehydrogenase [EC:1.1.1.44 1.1.1.343]
KSF55_02270	chromosome	526429	527238	-	Biological process category	GO:0006464	cellular protein modification process	H	Metabolism	Coenzyme metabolism	biotin lipoate A B protein ligase	K16869	Protein families: metabolism	ko:K16869 lipL; octanoyl-[GcvH]:protein N-octanoyltransferase [EC:2.3.1.204]
KSF55_07490	chromosome	1677486	1678376	+	Biological process category	GO:0008299	isoprenoid biosynthetic process	H	Metabolism	Coenzyme metabolism	Belongs to the FPP GGPP synthase family	K13789	Protein families: metabolism	ko:K13789 GGPS; geranylgeranyl diphosphate synthase, type II [EC:2.5.1.1 2.5.1.10 2.5.1.29]
KSF55_05150	chromosome	1124274	1125386	+	Biological process category	GO:0017013	protein flavinylation	H	Metabolism	Coenzyme metabolism	Flavin transferase that catalyzes the transfer of the FMN moiety of FAD and its covalent binding to the hydroxyl group of a threonine residue in a target flavoprotein	K03734	Protein families: metabolism	ko:K03734 apbE; FAD:protein FMN transferase [EC:2.7.1.180]
KSF55_13250	chromosome	2917941	2918942	+	Biological process category	GO:0017013	protein flavinylation	H	Metabolism	Coenzyme metabolism	Flavin transferase that catalyzes the transfer of the FMN moiety of FAD and its covalent binding to the hydroxyl group of a threonine residue in a target flavoprotein	K03734	Protein families: metabolism	ko:K03734 apbE; FAD:protein FMN transferase [EC:2.7.1.180]
KSF55_15560	chromosome	3442495	3443451	-	Biological process category	GO:0017013	protein flavinylation	H	Metabolism	Coenzyme metabolism	Flavin transferase that catalyzes the transfer of the FMN moiety of FAD and its covalent binding to the hydroxyl group of a threonine residue in a target flavoprotein	K03734	Protein families: metabolism	ko:K03734 apbE; FAD:protein FMN transferase [EC:2.7.1.180]
KSF55_01685	chromosome	396665	397636	+	Biological process category	GO:0009305	protein biotinylation	H	Metabolism	Coenzyme metabolism	Acts both as a biotin-- acetyl-CoA-carboxylase ligase and a repressor	K03524	Protein families: metabolism	ko:K03524 birA; BirA family transcriptional regulator, biotin operon repressor / biotin---[acetyl-CoA-carboxylase] ligase [EC:6.3.4.15]
KSF55_04270	chromosome	940975	941964	+	Biological process category	GO:0009305	protein biotinylation	H	Metabolism	Coenzyme metabolism	Acts both as a biotin-- acetyl-CoA-carboxylase ligase and a repressor	K03524	Protein families: metabolism	ko:K03524 birA; BirA family transcriptional regulator, biotin operon repressor / biotin---[acetyl-CoA-carboxylase] ligase [EC:6.3.4.15]
KSF55_05125	chromosome	1118767	1119759	-	Biological process category	GO:0008299	isoprenoid biosynthetic process	H	Metabolism	Coenzyme metabolism	Belongs to the FPP GGPP synthase family	K00805	Protein families: metabolism	ko:K00805 hepS; heptaprenyl diphosphate synthase component 1 [EC:2.5.1.30]
KSF55_05425	chromosome	1191470	1192447	+	Biological process category	GO:0008299	isoprenoid biosynthetic process	H	Metabolism	Coenzyme metabolism	Belongs to the FPP GGPP synthase family	K00805	Protein families: metabolism	ko:K00805 hepS; heptaprenyl diphosphate synthase component 1 [EC:2.5.1.30]
KSF55_05965	chromosome	1310332	1311846	-	Molecular function category	GO:0046316	gluconokinase activity	G	Metabolism	Carbohydrate metabolism and transport	Belongs to the FGGY kinase family	K25031	Protein families: metabolism	ko:K25031 gntK; gluconokinase [EC:2.7.1.12]
KSF55_07360	chromosome	1657325	1658287	+	Molecular function category	GO:0004340	glucokinase activity	G	Metabolism	Carbohydrate metabolism and transport	Glucokinase	K25026	Protein families: metabolism	ko:K25026 glk; glucokinase [EC:2.7.1.2]
KSF55_14460	chromosome	3196733	3197596	-	Molecular function category	GO:0003955	NAD(P)H dehydrogenase (quinone) activity	G	Metabolism	Carbohydrate metabolism and transport	NmrA-like family	K19267	Protein families: metabolism	ko:K19267 qorB; NAD(P)H dehydrogenase (quinone) [EC:1.6.5.2]
KSF55_16255	chromosome	3603873	3605723	-	Molecular function category	GO:0015929	hexosaminidase activity	G	Metabolism	Carbohydrate metabolism and transport	Glycosyl hydrolase family 20, catalytic domain	K12373	Protein families: metabolism	ko:K12373 HEXA_B; hexosaminidase [EC:3.2.1.52]
KSF55_01735	chromosome	406844	407935	+	Molecular function category	GO:0015438	ABC-type teichoic acid transporter activity	G	Metabolism	Carbohydrate metabolism and transport	Part of the ABC transporter complex TagGH involved in teichoic acids export. Responsible for energy coupling to the transport system	K09693	Protein families: metabolism	ko:K09693 tagH; teichoic acid transport system ATP-binding protein [EC:7.5.2.4]
KSF55_06065	chromosome	1335879	1337609	+	Molecular function category	GO:0008965	phosphoenolpyruvate-protein phosphotransferase activity	G	Metabolism	Carbohydrate metabolism and transport	General (non sugar-specific) component of the phosphoenolpyruvate-dependent sugar phosphotransferase system (sugar PTS). This major carbohydrate active-transport system catalyzes the phosphorylation of incoming sugar substrates concomitantly with their translocation across the cell membrane. Enzyme I transfers the phosphoryl group from phosphoenolpyruvate (PEP) to the phosphoryl carrier protein (…	K08483	Protein families: metabolism	ko:K08483 ptsI; phosphoenolpyruvate-protein phosphotransferase (PTS system enzyme I) [EC:2.7.3.9]
KSF55_01860	chromosome	435471	436262	-	Molecular function category	GO:0016787	hydrolase activity	G	Metabolism	Carbohydrate metabolism and transport	Sucrose-6F-phosphate phosphohydrolase	K07757	Protein families: metabolism	ko:K07757 ybiV; sugar-phosphatase [EC:3.1.3.23]
KSF55_15460	chromosome	3410448	3412664	-	Molecular function category	GO:0004557	alpha-galactosidase activity	G	Metabolism	Carbohydrate metabolism and transport	alpha-galactosidase	K07407	Protein families: metabolism	ko:K07407 E3.2.1.22B, galA, rafA; alpha-galactosidase [EC:3.2.1.22]
KSF55_10055	chromosome	2252879	2253901	+	Molecular function category	GO:0017057	6-phosphogluconolactonase activity	G	Metabolism	Carbohydrate metabolism and transport	Lactonase, 7-bladed beta-propeller	K07404	Protein families: metabolism	ko:K07404 pgl; 6-phosphogluconolactonase [EC:3.1.1.31]
KSF55_05485	chromosome	1207918	1208940	+	Molecular function category	GO:0003951	NAD+ kinase activity	G	Metabolism	Carbohydrate metabolism and transport	Lipid kinase	K07029	Protein families: metabolism	ko:K07029 dagK; diacylglycerol kinase (ATP) [EC:2.7.1.107]
KSF55_16310	chromosome	3616953	3617348	-	Molecular function category	GO:0062193	D-ribose pyranase activity	G	Metabolism	Carbohydrate metabolism and transport	Catalyzes the interconversion of beta-pyran and beta- furan forms of D-ribose	K06726	Protein families: metabolism	ko:K06726 rbsD; D-ribose pyranase [EC:5.4.99.62]
KSF55_10065	chromosome	2255609	2256511	-	Molecular function category	GO:0009982	pseudouridine synthase activity	G	Metabolism	Carbohydrate metabolism and transport	Responsible for synthesis of pseudouridine from uracil	K06180	Protein families: metabolism	ko:K06180 rluD; 23S rRNA pseudouridine1911/1915/1917 synthase [EC:5.4.99.23]
KSF55_00835	chromosome	191613	192602	-	Molecular function category	GO:0004371	glycerone kinase activity	G	Metabolism	Carbohydrate metabolism and transport	Dak1 domain	K05878	Protein families: metabolism	ko:K05878 dhaK; phosphoenolpyruvate---glycerone phosphotransferase subunit DhaK [EC:2.7.1.121]
KSF55_00840	chromosome	192761	193759	+	Molecular function category	GO:0004371	glycerone kinase activity	G	Metabolism	Carbohydrate metabolism and transport	Dak1 domain	K05878	Protein families: metabolism	ko:K05878 dhaK; phosphoenolpyruvate---glycerone phosphotransferase subunit DhaK [EC:2.7.1.121]
KSF55_15785	chromosome	3492262	3494463	-	Molecular function category	GO:0030246	carbohydrate binding	G	Metabolism	Carbohydrate metabolism and transport	hydrolase, family 65, central catalytic	K05342	Protein families: metabolism	ko:K05342 treP; alpha,alpha-trehalose phosphorylase [EC:2.4.1.64]
KSF55_10255	chromosome	2275133	2275717	-	Molecular function category	GO:0003755	peptidyl-prolyl cis-trans isomerase activity	G	Metabolism	Carbohydrate metabolism and transport	PPIases accelerate the folding of proteins. It catalyzes the cis-trans isomerization of proline imidic peptide bonds in oligopeptides	K03768	Protein families: metabolism	ko:K03768 PPIB, ppiB; peptidyl-prolyl cis-trans isomerase B (cyclophilin B) [EC:5.2.1.8]
KSF55_04135	chromosome	904181	905539	+	Molecular function category	GO:0008966	phosphoglucosamine mutase activity	G	Metabolism	Carbohydrate metabolism and transport	Catalyzes the conversion of glucosamine-6-phosphate to glucosamine-1-phosphate	K03431	Protein families: metabolism	ko:K03431 glmM; phosphoglucosamine mutase [EC:5.4.2.10]
KSF55_00925	chromosome	214029	215984	-	Molecular function category	GO:0008982	protein-N(PI)-phosphohistidine-sugar phosphotransferase activity	G	Metabolism	Carbohydrate metabolism and transport	phosphotransferase system	K02810	Protein families: metabolism	ko:K02810 scrA, sacP, sacX, ptsS; sucrose PTS system EIIBCA or EIIBC component [EC:2.7.1.211]
KSF55_15600	chromosome	3450275	3451771	-	Molecular function category	GO:0008982	protein-N(PI)-phosphohistidine-sugar phosphotransferase activity	G	Metabolism	Carbohydrate metabolism and transport	phosphotransferase system	K02810	Protein families: metabolism	ko:K02810 scrA, sacP, sacX, ptsS; sucrose PTS system EIIBCA or EIIBC component [EC:2.7.1.211]
KSF55_11445	chromosome	2513180	2515210	-	Molecular function category	GO:0015572	N-acetylglucosamine transmembrane transporter activity	G	Metabolism	Carbohydrate metabolism and transport	phosphotransferase system, EIIB	K02804	Protein families: metabolism	ko:K02804 nagE; N-acetylglucosamine PTS system EIICBA or EIICB component [EC:2.7.1.193]
KSF55_01145	chromosome	268293	270134	+	Molecular function category	GO:0022872	protein-N(PI)-phosphohistidine-mannitol phosphotransferase system transmembrane transporter activity	G	Metabolism	Carbohydrate metabolism and transport	PTS system, Lactose/Cellobiose specific IIB subunit	K02800	Protein families: metabolism	ko:K02800 mtlA, cmtA; mannitol PTS system EIICBA or EIICB component [EC:2.7.1.197]
KSF55_01155	chromosome	272262	272711	+	Molecular function category	GO:0103111	D-glucosamine PTS permease activity	G	Metabolism	Carbohydrate metabolism and transport	catalyzes the phosphorylation of incoming sugar substrates concomitant with their translocation across the cell membrane	K02798	Protein families: metabolism	ko:K02798 cmtB; mannitol PTS system EIIA component [EC:2.7.1.197]
KSF55_03010	chromosome	676762	677736	+	Molecular function category	GO:0008982	protein-N(PI)-phosphohistidine-sugar phosphotransferase activity	G	Metabolism	Carbohydrate metabolism and transport	PTS system sorbose subfamily IIB component	K02794	Protein families: metabolism	ko:K02794 manX; mannose PTS system EIIAB component [EC:2.7.1.191]
KSF55_03040	chromosome	683696	684229	+	Molecular function category	GO:0008982	protein-N(PI)-phosphohistidine-sugar phosphotransferase activity	G	Metabolism	Carbohydrate metabolism and transport	PTS system sorbose subfamily IIB component	K02794	Protein families: metabolism	ko:K02794 manX; mannose PTS system EIIAB component [EC:2.7.1.191]
KSF55_12575	chromosome	2759039	2760067	-	Molecular function category	GO:0008982	protein-N(PI)-phosphohistidine-sugar phosphotransferase activity	G	Metabolism	Carbohydrate metabolism and transport	Sorbitol phosphotransferase enzyme II N-terminus	K02782	Protein families: metabolism	ko:K02782 srlE; glucitol/sorbitol PTS system EIIB component [EC:2.7.1.198]
KSF55_10050	chromosome	2252385	2252744	-	Molecular function category	GO:0008982	protein-N(PI)-phosphohistidine-sugar phosphotransferase activity	G	Metabolism	Carbohydrate metabolism and transport	PTS system glucitol/sorbitol-specific IIA component	K02781	Protein families: metabolism	ko:K02781 srlB; glucitol/sorbitol PTS system EIIA component [EC:2.7.1.198]
KSF55_12570	chromosome	2758638	2759015	-	Molecular function category	GO:0008982	protein-N(PI)-phosphohistidine-sugar phosphotransferase activity	G	Metabolism	Carbohydrate metabolism and transport	PTS system glucitol/sorbitol-specific IIA component	K02781	Protein families: metabolism	ko:K02781 srlB; glucitol/sorbitol PTS system EIIA component [EC:2.7.1.198]
KSF55_15890	chromosome	3518902	3519204	-	Molecular function category	GO:0008982	protein-N(PI)-phosphohistidine-sugar phosphotransferase activity	G	Metabolism	Carbohydrate metabolism and transport	PTS system, Lactose/Cellobiose specific IIB subunit	K02774	Protein families: metabolism	ko:K02774 gatB, sgcB; galactitol PTS system EIIB component [EC:2.7.1.200]
KSF55_09525	chromosome	2129235	2131199	+	Molecular function category	GO:0022877	protein-N(PI)-phosphohistidine-fructose phosphotransferase system transporter activity	G	Metabolism	Carbohydrate metabolism and transport	Phosphotransferase System	K02770	Protein families: metabolism	ko:K02770 fruA; fructose PTS system EIIBC or EIIC component [EC:2.7.1.202]
KSF55_15860	chromosome	3512091	3512549	-	Molecular function category	GO:0008982	protein-N(PI)-phosphohistidine-sugar phosphotransferase activity	G	Metabolism	Carbohydrate metabolism and transport	Phosphoenolpyruvate-dependent sugar phosphotransferase system, EIIA 2	K02768	Protein families: metabolism	ko:K02768 fruB; fructose PTS system EIIA component [EC:2.7.1.202]
KSF55_12620	chromosome	2770220	2770537	-	Molecular function category	GO:0008982	protein-N(PI)-phosphohistidine-sugar phosphotransferase activity	G	Metabolism	Carbohydrate metabolism and transport	PTS system, Lactose/Cellobiose specific IIB subunit	K02760	Protein families: metabolism	ko:K02760 celA, chbB; cellobiose PTS system EIIB component [EC:2.7.1.196 2.7.1.205]
KSF55_13515	chromosome	2980128	2980454	-	Molecular function category	GO:0008982	protein-N(PI)-phosphohistidine-sugar phosphotransferase activity	G	Metabolism	Carbohydrate metabolism and transport	PTS system, Lactose/Cellobiose specific IIB subunit	K02760	Protein families: metabolism	ko:K02760 celA, chbB; cellobiose PTS system EIIB component [EC:2.7.1.196 2.7.1.205]
KSF55_16100	chromosome	3562186	3562779	-	Molecular function category	GO:0008982	protein-N(PI)-phosphohistidine-sugar phosphotransferase activity	G	Metabolism	Carbohydrate metabolism and transport	phosphotransferase system, EIIB	K02750	Protein families: metabolism	ko:K02750 glvC, malP, aglA; alpha-glucoside PTS system EIICB component [EC:2.7.1.208 2.7.1.-]
KSF55_16135	chromosome	3569240	3571108	-	Molecular function category	GO:0008982	protein-N(PI)-phosphohistidine-sugar phosphotransferase activity	G	Metabolism	Carbohydrate metabolism and transport	phosphotransferase system, EIIB	K02750	Protein families: metabolism	ko:K02750 glvC, malP, aglA; alpha-glucoside PTS system EIICB component [EC:2.7.1.208 2.7.1.-]
KSF55_01095	chromosome	257742	258455	+	Molecular function category	GO:0004342	glucosamine-6-phosphate deaminase activity	G	Metabolism	Carbohydrate metabolism and transport	Catalyzes the reversible isomerization-deamination of glucosamine 6-phosphate (GlcN6P) to form fructose 6-phosphate (Fru6P) and ammonium ion	K02564	Protein families: metabolism	ko:K02564 nagB, GNPDA; glucosamine-6-phosphate deaminase [EC:3.5.99.6]
KSF55_16085	chromosome	3560732	3561166	+	Molecular function category	GO:0062193	D-ribose pyranase activity	G	Metabolism	Carbohydrate metabolism and transport	RbsD / FucU transport protein family	K02431	Protein families: metabolism	ko:K02431 fucU, FUOM; L-fucose mutarotase [EC:5.1.3.29]
KSF55_03875	chromosome	838516	840243	+	Molecular function category	GO:0016868	intramolecular transferase activity, phosphotransferases	G	Metabolism	Carbohydrate metabolism and transport	Phosphoglucomutase phosphomannomutase, alpha beta alpha domain	K01835	Protein families: metabolism	ko:K01835 pgm; phosphoglucomutase [EC:5.4.2.2]
KSF55_03085	chromosome	693979	694656	+	Molecular function category	GO:0046538	2,3-bisphosphoglycerate-dependent phosphoglycerate mutase activity	G	Metabolism	Carbohydrate metabolism and transport	Catalyzes the interconversion of 2-phosphoglycerate and 3-phosphoglycerate	K01834	Protein families: metabolism	ko:K01834 PGAM, gpmA; 2,3-bisphosphoglycerate-dependent phosphoglycerate mutase [EC:5.4.2.11]
KSF55_14130	chromosome	3123926	3124618	-	Molecular function category	GO:0046538	2,3-bisphosphoglycerate-dependent phosphoglycerate mutase activity	G	Metabolism	Carbohydrate metabolism and transport	Catalyzes the interconversion of 2-phosphoglycerate and 3-phosphoglycerate	K01834	Protein families: metabolism	ko:K01834 PGAM, gpmA; 2,3-bisphosphoglycerate-dependent phosphoglycerate mutase [EC:5.4.2.11]
KSF55_07945	chromosome	1773698	1773892	+	Molecular function category	GO:0016853	isomerase activity	G	Metabolism	Carbohydrate metabolism and transport	Belongs to the 4-oxalocrotonate tautomerase family	K01821	Protein families: metabolism	ko:K01821 praC, xylH; 4-oxalocrotonate tautomerase [EC:5.3.2.6]
KSF55_16340	chromosome	3623915	3626203	-	Molecular function category	GO:0030246	carbohydrate binding	G	Metabolism	Carbohydrate metabolism and transport	Belongs to the glycosyl hydrolase 31 family	K01811	Protein families: metabolism	ko:K01811 xylS, yicI; alpha-D-xyloside xylohydrolase [EC:3.2.1.177]
KSF55_11330	chromosome	2488427	2489779	-	Molecular function category	GO:0004347	glucose-6-phosphate isomerase activity	G	Metabolism	Carbohydrate metabolism and transport	Belongs to the GPI family	K01810	Protein families: metabolism	ko:K01810 GPI, pgi; glucose-6-phosphate isomerase [EC:5.3.1.9]
KSF55_10930	chromosome	2422194	2423159	-	Molecular function category	GO:0004476	mannose-6-phosphate isomerase activity	G	Metabolism	Carbohydrate metabolism and transport	mannose-6-phosphate isomerase	K01809	Protein families: metabolism	ko:K01809 manA, MPI; mannose-6-phosphate isomerase [EC:5.3.1.8]
KSF55_16330	chromosome	3621159	3622508	-	Molecular function category	GO:0009045	xylose isomerase activity	G	Metabolism	Carbohydrate metabolism and transport	Belongs to the xylose isomerase family	K01805	Protein families: metabolism	ko:K01805 xylA; xylose isomerase [EC:5.3.1.5]
KSF55_04000	chromosome	870636	871394	+	Molecular function category	GO:0004807	triose-phosphate isomerase activity	G	Metabolism	Carbohydrate metabolism and transport	Involved in the gluconeogenesis. Catalyzes stereospecifically the conversion of dihydroxyacetone phosphate (DHAP) to D-glyceraldehyde-3-phosphate (G3P)	K01803	Protein families: metabolism	ko:K01803 TPI, tpiA; triosephosphate isomerase (TIM) [EC:5.3.1.1]
KSF55_05640	chromosome	1241794	1242912	+	Molecular function category	GO:0008761	UDP-N-acetylglucosamine 2-epimerase activity	G	Metabolism	Carbohydrate metabolism and transport	Belongs to the UDP-N-acetylglucosamine 2-epimerase family	K01791	Protein families: metabolism	ko:K01791 wecB; UDP-N-acetylglucosamine 2-epimerase (non-hydrolysing) [EC:5.1.3.14]
KSF55_15990	chromosome	3540448	3541134	+	Molecular function category	GO:0047465	N-acylglucosamine-6-phosphate 2-epimerase activity	G	Metabolism	Carbohydrate metabolism and transport	Converts N-acetylmannosamine-6-phosphate (ManNAc-6-P) to N-acetylglucosamine-6-phosphate (GlcNAc-6-P)	K01788	Protein families: metabolism	ko:K01788 nanE; N-acylglucosamine-6-phosphate 2-epimerase [EC:5.1.3.9]
KSF55_04155	chromosome	910884	911903	-	Molecular function category	GO:0050558	maltose epimerase activity	G	Metabolism	Carbohydrate metabolism and transport	Catalyzes the interconversion of alpha and beta anomers of maltose	K01785	Protein families: metabolism	ko:K01785 galM, GALM; aldose 1-epimerase [EC:5.1.3.3]
KSF55_08040	chromosome	1797048	1798070	+	Molecular function category	GO:0030246	carbohydrate binding	G	Metabolism	Carbohydrate metabolism and transport	Catalyzes the interconversion of alpha and beta anomers of maltose	K01785	Protein families: metabolism	ko:K01785 galM, GALM; aldose 1-epimerase [EC:5.1.3.3]
KSF55_08535	chromosome	1907443	1908321	-	Molecular function category	GO:0030246	carbohydrate binding	G	Metabolism	Carbohydrate metabolism and transport	Aldose 1-epimerase	K01785	Protein families: metabolism	ko:K01785 galM, GALM; aldose 1-epimerase [EC:5.1.3.3]
KSF55_15470	chromosome	3415073	3416101	-	Molecular function category	GO:0030246	carbohydrate binding	G	Metabolism	Carbohydrate metabolism and transport	Catalyzes the interconversion of alpha and beta anomers of maltose	K01785	Protein families: metabolism	ko:K01785 galM, GALM; aldose 1-epimerase [EC:5.1.3.3]
KSF55_07580	chromosome	1696931	1697584	+	Molecular function category	GO:0004750	ribulose-phosphate 3-epimerase activity	G	Metabolism	Carbohydrate metabolism and transport	Belongs to the ribulose-phosphate 3-epimerase family	K01783	Protein families: metabolism	ko:K01783 rpe, RPE; ribulose-phosphate 3-epimerase [EC:5.1.3.1]
KSF55_04005	chromosome	871475	872803	+	Molecular function category	GO:0004634	phosphopyruvate hydratase activity	G	Metabolism	Carbohydrate metabolism and transport	Catalyzes the reversible conversion of 2- phosphoglycerate into phosphoenolpyruvate. It is essential for the degradation of carbohydrates via glycolysis	K01689	Protein families: metabolism	ko:K01689 ENO, eno; enolase [EC:4.2.1.11]
KSF55_05330	chromosome	1162831	1163745	+	Molecular function category	GO:0008816	citryl-CoA lyase activity	G	Metabolism	Carbohydrate metabolism and transport	Belongs to the HpcH HpaI aldolase family	K01644	Protein families: metabolism	ko:K01644 citE; citrate lyase subunit beta / citryl-CoA lyase [EC:4.1.3.34]
KSF55_16060	chromosome	3554069	3554863	-	Molecular function category	GO:0008738	L-fuculose-phosphate aldolase activity	G	Metabolism	Carbohydrate metabolism and transport	Class II Aldolase and Adducin N-terminal domain	K01628	Protein families: metabolism	ko:K01628 fucA; L-fuculose-phosphate aldolase [EC:4.1.2.17]
KSF55_12080	chromosome	2650431	2652797	-	Molecular function category	GO:0016832	aldehyde-lyase activity	G	Metabolism	Carbohydrate metabolism and transport	Phosphoketolase	K01621	Protein families: metabolism	ko:K01621 xfp, xpk; xylulose-5-phosphate/fructose-6-phosphate phosphoketolase [EC:4.1.2.9 4.1.2.22]
KSF55_15905	chromosome	3520896	3523286	+	Molecular function category	GO:0016832	aldehyde-lyase activity	G	Metabolism	Carbohydrate metabolism and transport	Phosphoketolase	K01621	Protein families: metabolism	ko:K01621 xfp, xpk; xylulose-5-phosphate/fructose-6-phosphate phosphoketolase [EC:4.1.2.9 4.1.2.22]
KSF55_02645	chromosome	618212	619348	+	Molecular function category	GO:0008448	N-acetylglucosamine-6-phosphate deacetylase activity	G	Metabolism	Carbohydrate metabolism and transport	Belongs to the metallo-dependent hydrolases superfamily. NagA family	K01443	Protein families: metabolism	ko:K01443 nagA, AMDHD2; N-acetylglucosamine-6-phosphate deacetylase [EC:3.5.1.25]
KSF55_16120	chromosome	3566200	3567531	-	Molecular function category	GO:0004553	hydrolase activity, hydrolyzing O-glycosyl compounds	G	Metabolism	Carbohydrate metabolism and transport	Family 4 glycosyl hydrolase C-terminal domain	K01232	Protein families: metabolism	ko:K01232 glvA; maltose-6'-phosphate glucosidase [EC:3.2.1.122]
KSF55_16140	chromosome	3571193	3572536	-	Molecular function category	GO:0004553	hydrolase activity, hydrolyzing O-glycosyl compounds	G	Metabolism	Carbohydrate metabolism and transport	Family 4 glycosyl hydrolase C-terminal domain	K01232	Protein families: metabolism	ko:K01232 glvA; maltose-6'-phosphate glucosidase [EC:3.2.1.122]
KSF55_01255	chromosome	293510	295153	+	Molecular function category	GO:0008788	alpha,alpha-phosphotrehalase activity	G	Metabolism	Carbohydrate metabolism and transport	Alpha amylase, catalytic domain protein	K01226	Protein families: metabolism	ko:K01226 treC; trehalose-6-phosphate hydrolase [EC:3.2.1.93]
KSF55_04480	chromosome	983675	985183	+	Molecular function category	GO:0004553	hydrolase activity, hydrolyzing O-glycosyl compounds	G	Metabolism	Carbohydrate metabolism and transport	Belongs to the glycosyl hydrolase 1 family	K01223	Protein families: metabolism	ko:K01223 E3.2.1.86B, bglA; 6-phospho-beta-glucosidase [EC:3.2.1.86]
KSF55_12605	chromosome	2766683	2768125	-	Molecular function category	GO:0004553	hydrolase activity, hydrolyzing O-glycosyl compounds	G	Metabolism	Carbohydrate metabolism and transport	Belongs to the glycosyl hydrolase 1 family	K01223	Protein families: metabolism	ko:K01223 E3.2.1.86B, bglA; 6-phospho-beta-glucosidase [EC:3.2.1.86]
KSF55_12610	chromosome	2768143	2769582	-	Molecular function category	GO:0004553	hydrolase activity, hydrolyzing O-glycosyl compounds	G	Metabolism	Carbohydrate metabolism and transport	Belongs to the glycosyl hydrolase 1 family	K01223	Protein families: metabolism	ko:K01223 E3.2.1.86B, bglA; 6-phospho-beta-glucosidase [EC:3.2.1.86]
KSF55_13525	chromosome	2981949	2983331	-	Molecular function category	GO:0004553	hydrolase activity, hydrolyzing O-glycosyl compounds	G	Metabolism	Carbohydrate metabolism and transport	Belongs to the glycosyl hydrolase 1 family	K01223	Protein families: metabolism	ko:K01223 E3.2.1.86B, bglA; 6-phospho-beta-glucosidase [EC:3.2.1.86]
KSF55_14205	chromosome	3139407	3140840	-	Molecular function category	GO:0004553	hydrolase activity, hydrolyzing O-glycosyl compounds	G	Metabolism	Carbohydrate metabolism and transport	Belongs to the glycosyl hydrolase 1 family	K01223	Protein families: metabolism	ko:K01223 E3.2.1.86B, bglA; 6-phospho-beta-glucosidase [EC:3.2.1.86]
KSF55_15765	chromosome	3486026	3487477	-	Molecular function category	GO:0004553	hydrolase activity, hydrolyzing O-glycosyl compounds	G	Metabolism	Carbohydrate metabolism and transport	Belongs to the glycosyl hydrolase 1 family	K01223	Protein families: metabolism	ko:K01223 E3.2.1.86B, bglA; 6-phospho-beta-glucosidase [EC:3.2.1.86]
KSF55_15770	chromosome	3487565	3489028	-	Molecular function category	GO:0004553	hydrolase activity, hydrolyzing O-glycosyl compounds	G	Metabolism	Carbohydrate metabolism and transport	Belongs to the glycosyl hydrolase 1 family	K01223	Protein families: metabolism	ko:K01223 E3.2.1.86B, bglA; 6-phospho-beta-glucosidase [EC:3.2.1.86]
KSF55_16175	chromosome	3580930	3582315	-	Molecular function category	GO:0004553	hydrolase activity, hydrolyzing O-glycosyl compounds	G	Metabolism	Carbohydrate metabolism and transport	Belongs to the glycosyl hydrolase 1 family	K01223	Protein families: metabolism	ko:K01223 E3.2.1.86B, bglA; 6-phospho-beta-glucosidase [EC:3.2.1.86]
KSF55_12480	chromosome	2739954	2741678	-	Molecular function category	GO:0004553	hydrolase activity, hydrolyzing O-glycosyl compounds	G	Metabolism	Carbohydrate metabolism and transport	Belongs to the glycosyl hydrolase 13 family	K01208	Protein families: metabolism	ko:K01208 cd, ma, nplT; cyclomaltodextrinase / maltogenic alpha-amylase / neopullulanase [EC:3.2.1.54 3.2.1.133 3.2.1.135]
KSF55_00930	chromosome	216232	217743	+	Molecular function category	GO:0004564	beta-fructofuranosidase activity	G	Metabolism	Carbohydrate metabolism and transport	invertase	K01193	Protein families: metabolism	ko:K01193 INV, sacA; beta-fructofuranosidase [EC:3.2.1.26]
KSF55_15450	chromosome	3407333	3409213	+	Molecular function category	GO:0004565	beta-galactosidase activity	G	Metabolism	Carbohydrate metabolism and transport	Belongs to the glycosyl hydrolase 2 family	K01190	Protein families: metabolism	ko:K01190 lacZ; beta-galactosidase [EC:3.2.1.23]
KSF55_10270	chromosome	2277224	2278015	-	Molecular function category	GO:0046872	metal ion binding	G	Metabolism	Carbohydrate metabolism and transport	Catalyzes the dephosphorylation of 2-6 carbon acid sugars in vitro	K01101	Protein families: metabolism	ko:K01101 E3.1.3.41; 4-nitrophenyl phosphatase [EC:3.1.3.41]
KSF55_15435	chromosome	3403025	3404488	-	Molecular function category	GO:0008108	UDP-glucose:hexose-1-phosphate uridylyltransferase activity	G	Metabolism	Carbohydrate metabolism and transport	UDP-glucose--hexose-1-phosphate uridylyltransferase	K00965	Protein families: metabolism	ko:K00965 galT, GALT; UDPglucose--hexose-1-phosphate uridylyltransferase [EC:2.7.7.12]
KSF55_08745	chromosome	1952664	1954424	-	Molecular function category	GO:0004743	pyruvate kinase activity	G	Metabolism	Carbohydrate metabolism and transport	Belongs to the pyruvate kinase family	K00873	Protein families: metabolism	ko:K00873 PK, pyk; pyruvate kinase [EC:2.7.1.40]
KSF55_00920	chromosome	213029	213895	-	Molecular function category	GO:0008865	fructokinase activity	G	Metabolism	Carbohydrate metabolism and transport	ROK family	K00847	Protein families: metabolism	ko:K00847 E2.7.1.4, scrK; fructokinase [EC:2.7.1.4]
KSF55_16215	chromosome	3592588	3593451	-	Molecular function category	GO:0016301	kinase activity	G	Metabolism	Carbohydrate metabolism and transport	ROK family	K00847	Protein families: metabolism	ko:K00847 E2.7.1.4, scrK; fructokinase [EC:2.7.1.4]
KSF55_13335	chromosome	2938569	2939456	-	Molecular function category	GO:0016301	kinase activity	G	Metabolism	Carbohydrate metabolism and transport	ROK family	K00845	Protein families: metabolism	ko:K00845 glk; glucokinase [EC:2.7.1.2]
KSF55_16180	chromosome	3582328	3583206	-	Molecular function category	GO:0016301	kinase activity	G	Metabolism	Carbohydrate metabolism and transport	ROK family	K00845	Protein families: metabolism	ko:K00845 glk; glucokinase [EC:2.7.1.2]
KSF55_00125	chromosome	34585	37305	-	Molecular function category	GO:0030246	carbohydrate binding	G	Metabolism	Carbohydrate metabolism and transport	Glycosyl hydrolase family 65 central catalytic domain	K00691	Protein families: metabolism	ko:K00691 mapA; maltose phosphorylase [EC:2.4.1.8]
KSF55_00900	chromosome	205875	208145	+	Molecular function category	GO:0030246	carbohydrate binding	G	Metabolism	Carbohydrate metabolism and transport	hydrolase, family 65, central catalytic	K00691	Protein families: metabolism	ko:K00691 mapA; maltose phosphorylase [EC:2.4.1.8]
KSF55_08035	chromosome	1794779	1797025	+	Molecular function category	GO:0030246	carbohydrate binding	G	Metabolism	Carbohydrate metabolism and transport	hydrolase, family 65, central catalytic	K00691	Protein families: metabolism	ko:K00691 mapA; maltose phosphorylase [EC:2.4.1.8]
KSF55_12175	chromosome	2668546	2670033	+	Molecular function category	GO:0004345	glucose-6-phosphate dehydrogenase activity	G	Metabolism	Carbohydrate metabolism and transport	Catalyzes the oxidation of glucose 6-phosphate to 6- phosphogluconolactone	K00036	Protein families: metabolism	ko:K00036 G6PD, zwf; glucose-6-phosphate 1-dehydrogenase [EC:1.1.1.49 1.1.1.363]
KSF55_05970	chromosome	1311861	1312757	-	Molecular function category	GO:0004616	phosphogluconate dehydrogenase (decarboxylating) activity	G	Metabolism	Carbohydrate metabolism and transport	Dehydrogenase	K00033	Protein families: metabolism	ko:K00033 PGD, gnd, gntZ; 6-phosphogluconate dehydrogenase [EC:1.1.1.44 1.1.1.343]
KSF55_16050	chromosome	3553193	3553654	+				G	Metabolism	Carbohydrate metabolism and transport	Phosphoenolpyruvate-dependent sugar phosphotransferase system, EIIA 2	K02773	Protein families: metabolism	ko:K02773 gatA, sgcA; galactitol PTS system EIIA component [EC:2.7.1.200]
KSF55_15455	chromosome	3409197	3410156	+	Cellular component category	GO:0009341	beta-galactosidase complex	G	Metabolism	Carbohydrate metabolism and transport	beta-galactosidase	K01190	Protein families: metabolism	ko:K01190 lacZ; beta-galactosidase [EC:3.2.1.23]
KSF55_15605	chromosome	3451786	3452676	-	Biological process category	GO:0097173	N-acetylmuramic acid catabolic process	G	Metabolism	Carbohydrate metabolism and transport	Specifically catalyzes the cleavage of the D-lactyl ether substituent of MurNAc 6-phosphate, producing GlcNAc 6- phosphate and D-lactate	K07106	Protein families: metabolism	ko:K07106 murQ; N-acetylmuramic acid 6-phosphate etherase [EC:4.2.1.126]
KSF55_15680	chromosome	3466987	3467412	-	Biological process category	GO:0008643	carbohydrate transport	G	Metabolism	Carbohydrate metabolism and transport	Phosphoenolpyruvate-dependent sugar phosphotransferase system, EIIA 2	K02821	Protein families: metabolism	ko:K02821 ulaC, sgaA; ascorbate PTS system EIIA or EIIAB component [EC:2.7.1.194]
KSF55_03035	chromosome	683280	683699	+	Biological process category	GO:0009401	phosphoenolpyruvate-dependent sugar phosphotransferase system	G	Metabolism	Carbohydrate metabolism and transport	PTS system fructose IIA component	K02794	Protein families: metabolism	ko:K02794 manX; mannose PTS system EIIAB component [EC:2.7.1.191]
KSF55_15895	chromosome	3519225	3519698	-	Biological process category	GO:0008643	carbohydrate transport	G	Metabolism	Carbohydrate metabolism and transport	Phosphoenolpyruvate-dependent sugar phosphotransferase system, EIIA 2	K02773	Protein families: metabolism	ko:K02773 gatA, sgcA; galactitol PTS system EIIA component [EC:2.7.1.200]
KSF55_04610	chromosome	1012878	1013210	+	Biological process category	GO:0009401	phosphoenolpyruvate-dependent sugar phosphotransferase system	G	Metabolism	Carbohydrate metabolism and transport	PTS system, Lactose/Cellobiose specific IIA subunit	K02759	Protein families: metabolism	ko:K02759 celC, chbA; cellobiose PTS system EIIA component [EC:2.7.1.196 2.7.1.205]
KSF55_12615	chromosome	2769772	2770119	-	Biological process category	GO:0009401	phosphoenolpyruvate-dependent sugar phosphotransferase system	G	Metabolism	Carbohydrate metabolism and transport	PTS system, Lactose Cellobiose specific IIA subunit	K02759	Protein families: metabolism	ko:K02759 celC, chbA; cellobiose PTS system EIIA component [EC:2.7.1.196 2.7.1.205]
KSF55_01765	chromosome	413255	413923	+	Biological process category	GO:0009052	pentose-phosphate shunt, non-oxidative branch	G	Metabolism	Carbohydrate metabolism and transport	Ribose 5-phosphate isomerase A (phosphoriboisomerase A)	K01807	Protein families: metabolism	ko:K01807 rpiA; ribose 5-phosphate isomerase A [EC:5.3.1.6]
KSF55_03105	chromosome	699320	700003	-	Biological process category	GO:0009052	pentose-phosphate shunt, non-oxidative branch	G	Metabolism	Carbohydrate metabolism and transport	Catalyzes the reversible conversion of ribose-5- phosphate to ribulose 5-phosphate	K01807	Protein families: metabolism	ko:K01807 rpiA; ribose 5-phosphate isomerase A [EC:5.3.1.6]
KSF55_01625	chromosome	383272	384135	+	Biological process category	GO:0030388	fructose 1,6-bisphosphate metabolic process	G	Metabolism	Carbohydrate metabolism and transport	Fructose-1,6-bisphosphate aldolase, class II	K01624	Protein families: metabolism	ko:K01624 FBA, fbaA; fructose-bisphosphate aldolase, class II [EC:4.1.2.13]
KSF55_16185	chromosome	3583206	3585908	-	Biological process category	GO:0006013	mannose metabolic process	G	Metabolism	Carbohydrate metabolism and transport	Glycosyl hydrolases family 38 N-terminal domain	K01191	Protein families: metabolism	ko:K01191 MAN2C1; alpha-mannosidase [EC:3.2.1.24]
KSF55_00865	chromosome	196954	198642	+	Biological process category	GO:0005975	carbohydrate metabolic process	G	Metabolism	Carbohydrate metabolism and transport	Alpha amylase, catalytic domain	K01187	Protein families: metabolism	ko:K01187 malZ; alpha-glucosidase [EC:3.2.1.20]
KSF55_00940	chromosome	218724	220400	+	Biological process category	GO:0005975	carbohydrate metabolic process	G	Metabolism	Carbohydrate metabolism and transport	Alpha amylase, catalytic domain protein	K01182	Protein families: metabolism	ko:K01182 IMA, malL; oligo-1,6-glucosidase [EC:3.2.1.10]
KSF55_00955	chromosome	224061	225734	+	Biological process category	GO:0005975	carbohydrate metabolic process	G	Metabolism	Carbohydrate metabolism and transport	Alpha amylase, catalytic domain protein	K01182	Protein families: metabolism	ko:K01182 IMA, malL; oligo-1,6-glucosidase [EC:3.2.1.10]
KSF55_00890	chromosome	203318	204640	+	Biological process category	GO:0005975	carbohydrate metabolic process	G	Metabolism	Carbohydrate metabolism and transport	Glycogen debranching enzyme, glucanotransferase domain	K01176	Protein families: metabolism	ko:K01176 AMY, amyA, malS; alpha-amylase [EC:3.2.1.1]
KSF55_09775	chromosome	2186983	2187756	-	Biological process category	GO:0046855	inositol phosphate dephosphorylation	G	Metabolism	Carbohydrate metabolism and transport	Belongs to the inositol monophosphatase superfamily	K01092	Protein families: metabolism	ko:K01092 E3.1.3.25, IMPA, suhB; myo-inositol-1(or 4)-monophosphatase [EC:3.1.3.25]
KSF55_14555	chromosome	3214926	3216044	-	Biological process category	GO:0031388	organic acid phosphorylation	G	Metabolism	Carbohydrate metabolism and transport	Belongs to the glycerate kinase type-1 family	K00865	Protein families: metabolism	ko:K00865 glxK, garK; glycerate 2-kinase [EC:2.7.1.165]
KSF55_03990	chromosome	868268	869290	+	Biological process category	GO:0006006	glucose metabolic process	G	Metabolism	Carbohydrate metabolism and transport	Belongs to the glyceraldehyde-3-phosphate dehydrogenase family	K00134	Protein families: metabolism	ko:K00134 GAPDH, gapA; glyceraldehyde 3-phosphate dehydrogenase (phosphorylating) [EC:1.2.1.12]
KSF55_12320	chromosome	2711418	2713637	-	Molecular function category	GO:0004642	phosphoribosylformylglycinamidine synthase activity	F	Metabolism	Nucleotide metabolism and transport	Part of the phosphoribosylformylglycinamidine synthase complex involved in the purines biosynthetic pathway. Catalyzes the ATP-dependent conversion of formylglycinamide ribonucleotide (FGAR) and glutamine to yield formylglycinamidine ribonucleotide (FGAM) and glutamate. The FGAM synthase complex is composed of three subunits. PurQ produces an ammonia molecule by converting glutamine to glutamate.…	K23269	Protein families: metabolism	ko:K23269 purL; phosphoribosylformylglycinamidine synthase subunit PurL [EC:6.3.5.3]
KSF55_12325	chromosome	2713630	2714310	-	Molecular function category	GO:0004642	phosphoribosylformylglycinamidine synthase activity	F	Metabolism	Nucleotide metabolism and transport	Part of the phosphoribosylformylglycinamidine synthase complex involved in the purines biosynthetic pathway. Catalyzes the ATP-dependent conversion of formylglycinamide ribonucleotide (FGAR) and glutamine to yield formylglycinamidine ribonucleotide (FGAM) and glutamate. The FGAM synthase complex is composed of three subunits. PurQ produces an ammonia molecule by converting glutamine to glutamate.…	K23265	Protein families: metabolism	ko:K23265 purQ; phosphoribosylformylglycinamidine synthase subunit PurQ / glutaminase [EC:6.3.5.3 3.5.1.2]
KSF55_12330	chromosome	2714310	2714564	-	Molecular function category	GO:0004642	phosphoribosylformylglycinamidine synthase activity	F	Metabolism	Nucleotide metabolism and transport	Part of the phosphoribosylformylglycinamidine synthase complex involved in the purines biosynthetic pathway. Catalyzes the ATP-dependent conversion of formylglycinamide ribonucleotide (FGAR) and glutamine to yield formylglycinamidine ribonucleotide (FGAM) and glutamate. The FGAM synthase complex is composed of three subunits. PurQ produces an ammonia molecule by converting glutamine to glutamate.…	K23264	Protein families: metabolism	ko:K23264 purS; phosphoribosylformylglycinamidine synthase subunit PurS [EC:6.3.5.3]
KSF55_13230	chromosome	2913316	2915538	-	Molecular function category	GO:0008998	ribonucleoside-triphosphate reductase activity	F	Metabolism	Nucleotide metabolism and transport	Ribonucleoside-triphosphate reductase	K21636	Protein families: metabolism	ko:K21636 nrdD; ribonucleoside-triphosphate reductase (formate) [EC:1.1.98.6]
KSF55_12240	chromosome	2689046	2689963	-	Molecular function category	GO:0004152	dihydroorotate dehydrogenase activity	F	Metabolism	Nucleotide metabolism and transport	Belongs to the dihydroorotate dehydrogenase family. Type 1 subfamily	K17828	Protein families: metabolism	ko:K17828 pyrDI; dihydroorotate dehydrogenase (NAD+) catalytic subunit [EC:1.3.1.14]
KSF55_03560	chromosome	771232	771738	+	Molecular function category	GO:0008251	tRNA-specific adenosine deaminase activity	F	Metabolism	Nucleotide metabolism and transport	Catalyzes the deamination of adenosine to inosine at the wobble position 34 of tRNA(Arg2)	K11991	Protein families: metabolism	ko:K11991 tadA; tRNA(adenine34) deaminase [EC:3.5.4.33]
KSF55_12305	chromosome	2708386	2708964	-	Molecular function category	GO:0004644	phosphoribosylglycinamide formyltransferase activity	F	Metabolism	Nucleotide metabolism and transport	Catalyzes the transfer of a formyl group from 10- formyltetrahydrofolate to 5-phospho-ribosyl-glycinamide (GAR), producing 5-phospho-ribosyl-N-formylglycinamide (FGAR) and tetrahydrofolate	K11175	Protein families: metabolism	ko:K11175 purN; phosphoribosylglycinamide formyltransferase 1 [EC:2.1.2.2]
KSF55_09350	chromosome	2097963	2098685	-	Molecular function category	GO:0033862	UMP kinase activity	F	Metabolism	Nucleotide metabolism and transport	Catalyzes the reversible phosphorylation of UMP to UDP	K09903	Protein families: metabolism	ko:K09903 pyrH; uridylate kinase [EC:2.7.4.22]
KSF55_09090	chromosome	2035224	2036042	+	Molecular function category	GO:0043531	ADP binding	F	Metabolism	Nucleotide metabolism and transport	Bifunctional serine threonine kinase and phosphorylase involved in the regulation of the pyruvate, phosphate dikinase (PPDK) by catalyzing its phosphorylation dephosphorylation	K09773	Protein families: metabolism	ko:K09773 ppsR; [pyruvate, water dikinase]-phosphate phosphotransferase / [pyruvate, water dikinase] kinase [EC:2.7.4.28 2.7.11.33]
KSF55_02655	chromosome	620212	620949	-	Molecular function category	GO:0047244	N-acetylglucosaminyldiphosphoundecaprenol N-acetyl-beta-D-mannosaminyltransferase activity	F	Metabolism	Nucleotide metabolism and transport	Catalyzes the conversion of GlcNAc-PP-undecaprenol into ManNAc-GlcNAc-PP-undecaprenol, the first committed lipid intermediate in the de novo synthesis of teichoic acid	K05946	Protein families: metabolism	ko:K05946 tagA, tarA; N-acetylglucosaminyldiphosphoundecaprenol N-acetyl-beta-D-mannosaminyltransferase [EC:2.4.1.187]
KSF55_00615	chromosome	141817	142281	-	Molecular function category	GO:0016787	hydrolase activity	F	Metabolism	Nucleotide metabolism and transport	NUDIX domain	K03574	Protein families: metabolism	ko:K03574 mutT, NUDT15, MTH2; 8-oxo-dGTP diphosphatase [EC:3.6.1.55]
KSF55_11390	chromosome	2502483	2503238	-	Molecular function category	GO:0016787	hydrolase activity	F	Metabolism	Nucleotide metabolism and transport	NUDIX domain	K03574	Protein families: metabolism	ko:K03574 mutT, NUDT15, MTH2; 8-oxo-dGTP diphosphatase [EC:3.6.1.55]
KSF55_08275	chromosome	1850255	1850779	+	Molecular function category	GO:0004845	uracil phosphoribosyltransferase activity	F	Metabolism	Nucleotide metabolism and transport	Also displays a weak uracil phosphoribosyltransferase activity which is not physiologically significant	K02825	Protein families: metabolism	ko:K02825 pyrR; pyrimidine operon attenuation protein / uracil phosphoribosyltransferase [EC:2.4.2.9]
KSF55_12265	chromosome	2696687	2697229	-	Molecular function category	GO:0004845	uracil phosphoribosyltransferase activity	F	Metabolism	Nucleotide metabolism and transport	Also displays a weak uracil phosphoribosyltransferase activity which is not physiologically significant	K02825	Protein families: metabolism	ko:K02825 pyrR; pyrimidine operon attenuation protein / uracil phosphoribosyltransferase [EC:2.4.2.9]
KSF55_02440	chromosome	569953	571023	-	Molecular function category	GO:0004088	carbamoyl-phosphate synthase (glutamine-hydrolyzing) activity	F	Metabolism	Nucleotide metabolism and transport	Carbamoyl-phosphate synthetase glutamine chain	K01956	Protein families: metabolism	ko:K01956 carA, CPA1; carbamoyl-phosphate synthase small subunit [EC:6.3.5.5]
KSF55_08280	chromosome	1850813	1851895	+	Molecular function category	GO:0004088	carbamoyl-phosphate synthase (glutamine-hydrolyzing) activity	F	Metabolism	Nucleotide metabolism and transport	Belongs to the CarA family	K01956	Protein families: metabolism	ko:K01956 carA, CPA1; carbamoyl-phosphate synthase small subunit [EC:6.3.5.5]
KSF55_12250	chromosome	2693219	2694313	-	Molecular function category	GO:0004088	carbamoyl-phosphate synthase (glutamine-hydrolyzing) activity	F	Metabolism	Nucleotide metabolism and transport	Carbamoyl-phosphate synthetase glutamine chain	K01956	Protein families: metabolism	ko:K01956 carA, CPA1; carbamoyl-phosphate synthase small subunit [EC:6.3.5.5]
KSF55_02435	chromosome	566898	569960	-	Molecular function category	GO:0004088	carbamoyl-phosphate synthase (glutamine-hydrolyzing) activity	F	Metabolism	Nucleotide metabolism and transport	Carbamoyl-phosphate synthase	K01955	Protein families: metabolism	ko:K01955 carB, CPA2; carbamoyl-phosphate synthase large subunit [EC:6.3.5.5]
KSF55_08285	chromosome	1851892	1854453	+	Molecular function category	GO:0004088	carbamoyl-phosphate synthase (glutamine-hydrolyzing) activity	F	Metabolism	Nucleotide metabolism and transport	Carbamoyl-phosphate synthase	K01955	Protein families: metabolism	ko:K01955 carB, CPA2; carbamoyl-phosphate synthase large subunit [EC:6.3.5.5]
KSF55_12245	chromosome	2690050	2693226	-	Molecular function category	GO:0004088	carbamoyl-phosphate synthase (glutamine-hydrolyzing) activity	F	Metabolism	Nucleotide metabolism and transport	Carbamoyl-phosphate synthase	K01955	Protein families: metabolism	ko:K01955 carB, CPA2; carbamoyl-phosphate synthase large subunit [EC:6.3.5.5]
KSF55_04520	chromosome	995475	997031	+	Molecular function category	GO:0003922	GMP synthase (glutamine-hydrolyzing) activity	F	Metabolism	Nucleotide metabolism and transport	Catalyzes the synthesis of GMP from XMP	K01951	Protein families: metabolism	ko:K01951 guaA, GMPS; GMP synthase (glutamine-hydrolysing) [EC:6.3.5.2]
KSF55_12295	chromosome	2705593	2706834	-	Molecular function category	GO:0004637	phosphoribosylamine-glycine ligase activity	F	Metabolism	Nucleotide metabolism and transport	Belongs to the GARS family	K01945	Protein families: metabolism	ko:K01945 purD; phosphoribosylamine---glycine ligase [EC:6.3.4.13]
KSF55_14570	chromosome	3220284	3221573	+	Molecular function category	GO:0004019	adenylosuccinate synthase activity	F	Metabolism	Nucleotide metabolism and transport	Plays an important role in the de novo pathway of purine nucleotide biosynthesis. Catalyzes the first committed step in the biosynthesis of AMP from IMP	K01939	Protein families: metabolism	ko:K01939 purA, ADSS; adenylosuccinate synthase [EC:6.3.4.4]
KSF55_08260	chromosome	1845735	1847390	+	Molecular function category	GO:0004329	formate-tetrahydrofolate ligase activity	F	Metabolism	Nucleotide metabolism and transport	Belongs to the formate--tetrahydrofolate ligase family	K01938	Protein families: metabolism	ko:K01938 fhs; formate--tetrahydrofolate ligase [EC:6.3.4.3]
KSF55_02285	chromosome	528886	530499	+	Molecular function category	GO:0003883	CTP synthase activity	F	Metabolism	Nucleotide metabolism and transport	Catalyzes the ATP-dependent amination of UTP to CTP with either L-glutamine or ammonia as the source of nitrogen. Regulates intracellular CTP levels through interactions with the four ribonucleotide triphosphates	K01937	Protein families: metabolism	ko:K01937 pyrG, CTPS; CTP synthase [EC:6.3.4.2]
KSF55_12310	chromosome	2708957	2709982	-	Molecular function category	GO:0004641	phosphoribosylformylglycinamidine cyclo-ligase activity	F	Metabolism	Nucleotide metabolism and transport	Phosphoribosylformylglycinamidine cyclo-ligase	K01933	Protein families: metabolism	ko:K01933 purM; phosphoribosylformylglycinamidine cyclo-ligase [EC:6.3.3.1]
KSF55_12335	chromosome	2714566	2715297	-	Molecular function category	GO:0004639	phosphoribosylaminoimidazolesuccinocarboxamide synthase activity	F	Metabolism	Nucleotide metabolism and transport	Belongs to the SAICAR synthetase family	K01923	Protein families: metabolism	ko:K01923 purC; phosphoribosylaminoimidazole-succinocarboxamide synthase [EC:6.3.2.6]
KSF55_10775	chromosome	2389175	2390287	-	Molecular function category	GO:0008716	D-alanine-D-alanine ligase activity	F	Metabolism	Nucleotide metabolism and transport	Belongs to the D-alanine--D-alanine ligase family	K01921	Protein families: metabolism	ko:K01921 ddl; D-alanine-D-alanine ligase [EC:6.3.2.4]
KSF55_02665	chromosome	622585	623412	+	Molecular function category	GO:0008795	NAD+ synthase activity	F	Metabolism	Nucleotide metabolism and transport	Catalyzes the ATP-dependent amidation of deamido-NAD to form NAD. Uses ammonia as a nitrogen source	K01916	Protein families: metabolism	ko:K01916 nadE; NAD+ synthase [EC:6.3.1.5]
KSF55_04690	chromosome	1037983	1038990	-	Molecular function category	GO:0004071	aspartate-ammonia ligase activity	F	Metabolism	Nucleotide metabolism and transport	aspartate--ammonia ligase	K01914	Protein families: metabolism	ko:K01914 asnA; aspartate--ammonia ligase [EC:6.3.1.1]
KSF55_14565	chromosome	3218669	3219967	-	Molecular function category	GO:0004018	N6-(1,2-dicarboxyethyl)AMP AMP-lyase (fumarate-forming) activity	F	Metabolism	Nucleotide metabolism and transport	Belongs to the lyase 1 family. Adenylosuccinate lyase subfamily	K01756	Protein families: metabolism	ko:K01756 purB, ADSL; adenylosuccinate lyase [EC:4.3.2.2]
KSF55_12235	chromosome	2688336	2689049	-	Molecular function category	GO:0004590	orotidine-5'-phosphate decarboxylase activity	F	Metabolism	Nucleotide metabolism and transport	Catalyzes the decarboxylation of orotidine 5'- monophosphate (OMP) to uridine 5'-monophosphate (UMP)	K01591	Protein families: metabolism	ko:K01591 pyrF; orotidine-5'-phosphate decarboxylase [EC:4.1.1.23]
KSF55_12340	chromosome	2715300	2716430	-	Molecular function category	GO:0034028	5-(carboxyamino)imidazole ribonucleotide synthase activity	F	Metabolism	Nucleotide metabolism and transport	Catalyzes the ATP-dependent conversion of 5- aminoimidazole ribonucleotide (AIR) and HCO(3)(-) to N5- carboxyaminoimidazole ribonucleotide (N5-CAIR)	K01589	Protein families: metabolism	ko:K01589 purK; 5-(carboxyamino)imidazole ribonucleotide synthase [EC:6.3.4.18]
KSF55_12345	chromosome	2716414	2716896	-	Molecular function category	GO:0034023	5-(carboxyamino)imidazole ribonucleotide mutase activity	F	Metabolism	Nucleotide metabolism and transport	Catalyzes the conversion of N5-carboxyaminoimidazole ribonucleotide (N5-CAIR) to 4-carboxy-5-aminoimidazole ribonucleotide (CAIR)	K01588	Protein families: metabolism	ko:K01588 purE; 5-(carboxyamino)imidazole ribonucleotide mutase [EC:5.4.99.18]
KSF55_02100	chromosome	490275	491192	+	Molecular function category	GO:0004309	exopolyphosphatase activity	F	Metabolism	Nucleotide metabolism and transport	exopolyphosphatase	K01524	Protein families: metabolism	ko:K01524 ppx-gppA; exopolyphosphatase / guanosine-5'-triphosphate,3'-diphosphate pyrophosphatase [EC:3.6.1.11 3.6.1.40]
KSF55_04215	chromosome	923433	924386	-	Molecular function category	GO:0004309	exopolyphosphatase activity	F	Metabolism	Nucleotide metabolism and transport	exopolyphosphatase	K01524	Protein families: metabolism	ko:K01524 ppx-gppA; exopolyphosphatase / guanosine-5'-triphosphate,3'-diphosphate pyrophosphatase [EC:3.6.1.11 3.6.1.40]
KSF55_04225	chromosome	926547	928076	-	Molecular function category	GO:0004309	exopolyphosphatase activity	F	Metabolism	Nucleotide metabolism and transport	exopolyphosphatase	K01524	Protein families: metabolism	ko:K01524 ppx-gppA; exopolyphosphatase / guanosine-5'-triphosphate,3'-diphosphate pyrophosphatase [EC:3.6.1.11 3.6.1.40]
KSF55_03115	chromosome	700908	701444	+	Molecular function category	GO:0004170	dUTP diphosphatase activity	F	Metabolism	Nucleotide metabolism and transport	dUTP diphosphatase	K01520	Protein families: metabolism	ko:K01520 dut, DUT; dUTP pyrophosphatase [EC:3.6.1.23]
KSF55_04310	chromosome	951759	952175	+	Molecular function category	GO:0008796	bis(5'-nucleosyl)-tetraphosphatase activity	F	Metabolism	Nucleotide metabolism and transport	Nudix hydrolase	K01518	Protein families: metabolism	ko:K01518 NUDT2; bis(5'-nucleosidyl)-tetraphosphatase [EC:3.6.1.17]
KSF55_09705	chromosome	2168966	2169454	-	Molecular function category	GO:0004132	dCMP deaminase activity	F	Metabolism	Nucleotide metabolism and transport	ComE operon protein 2	K01493	Protein families: metabolism	ko:K01493 comEB; dCMP deaminase [EC:3.5.4.12]
KSF55_07475	chromosome	1675067	1675927	+	Molecular function category	GO:0004488	methylenetetrahydrofolate dehydrogenase (NADP+) activity	F	Metabolism	Nucleotide metabolism and transport	Catalyzes the oxidation of 5,10- methylenetetrahydrofolate to 5,10-methenyltetrahydrofolate and then the hydrolysis of 5,10-methenyltetrahydrofolate to 10- formyltetrahydrofolate	K01491	Protein families: metabolism	ko:K01491 folD; methylenetetrahydrofolate dehydrogenase (NADP+) / methenyltetrahydrofolate cyclohydrolase [EC:1.5.1.5 3.5.4.9]
KSF55_14885	chromosome	3290732	3292435	-	Molecular function category	GO:0000034	adenine deaminase activity	F	Metabolism	Nucleotide metabolism and transport	Belongs to the metallo-dependent hydrolases superfamily. Adenine deaminase family	K01486	Protein families: metabolism	ko:K01486 ade; adenine deaminase [EC:3.5.4.2]
KSF55_16760	pLPE-58K	44639	45886	-	Molecular function category	GO:0016810	hydrolase activity, acting on carbon-nitrogen (but not peptide) bonds	F	Metabolism	Nucleotide metabolism and transport	cytosine deaminase	K01485	Protein families: metabolism	ko:K01485 codA; cytosine/creatinine deaminase [EC:3.5.4.1 3.5.4.21]
KSF55_12255	chromosome	2694310	2695602	-	Molecular function category	GO:0004151	dihydroorotase activity	F	Metabolism	Nucleotide metabolism and transport	Belongs to the metallo-dependent hydrolases superfamily. DHOase family. Class I DHOase subfamily	K01465	Protein families: metabolism	ko:K01465 URA4, pyrC; dihydroorotase [EC:3.5.2.3]
KSF55_11845	chromosome	2600386	2601342	+	Molecular function category	GO:0016798	hydrolase activity, acting on glycosyl bonds	F	Metabolism	Nucleotide metabolism and transport	nucleoside hydrolase	K01239	Protein families: metabolism	ko:K01239 iunH; purine nucleosidase [EC:3.2.2.1]
KSF55_12805	chromosome	2818354	2819343	-	Molecular function category	GO:0016798	hydrolase activity, acting on glycosyl bonds	F	Metabolism	Nucleotide metabolism and transport	Inosine-uridine preferring nucleoside hydrolase	K01239	Protein families: metabolism	ko:K01239 iunH; purine nucleosidase [EC:3.2.2.1]
KSF55_16785	pLPE-58K	48655	49596	-	Molecular function category	GO:0016798	hydrolase activity, acting on glycosyl bonds	F	Metabolism	Nucleotide metabolism and transport	inosine-uridine preferring nucleoside hydrolase	K01239	Protein families: metabolism	ko:K01239 iunH; purine nucleosidase [EC:3.2.2.1]
KSF55_14730	chromosome	3253879	3254448	-	Molecular function category	GO:0003934	GTP cyclohydrolase I activity	F	Metabolism	Nucleotide metabolism and transport	GTP cyclohydrolase 1	K00950	Protein families: metabolism	ko:K00950 folK; 2-amino-4-hydroxy-6-hydroxymethyldihydropteridine diphosphokinase [EC:2.7.6.3]
KSF55_02245	chromosome	519839	520819	+	Molecular function category	GO:0004749	ribose phosphate diphosphokinase activity	F	Metabolism	Nucleotide metabolism and transport	Involved in the biosynthesis of the central metabolite phospho-alpha-D-ribosyl-1-pyrophosphate (PRPP) via the transfer of pyrophosphoryl group from ATP to 1-hydroxyl of ribose-5-phosphate (Rib-5-P)	K00948	Protein families: metabolism	ko:K00948 PRPS, prsA; ribose-phosphate pyrophosphokinase [EC:2.7.6.1]
KSF55_09845	chromosome	2203392	2204357	-	Molecular function category	GO:0004749	ribose phosphate diphosphokinase activity	F	Metabolism	Nucleotide metabolism and transport	Involved in the biosynthesis of the central metabolite phospho-alpha-D-ribosyl-1-pyrophosphate (PRPP) via the transfer of pyrophosphoryl group from ATP to 1-hydroxyl of ribose-5-phosphate (Rib-5-P)	K00948	Protein families: metabolism	ko:K00948 PRPS, prsA; ribose-phosphate pyrophosphokinase [EC:2.7.6.1]
KSF55_08685	chromosome	1940701	1941387	-	Molecular function category	GO:0036430	CMP kinase activity	F	Metabolism	Nucleotide metabolism and transport	Belongs to the cytidylate kinase family. Type 1 subfamily	K00945	Protein families: metabolism	ko:K00945 cmk; CMP/dCMP kinase [EC:2.7.4.25]
KSF55_00380	chromosome	90131	91501	+	Molecular function category	GO:0004798	thymidylate kinase activity	F	Metabolism	Nucleotide metabolism and transport	Thymidylate kinase	K00943	Protein families: metabolism	ko:K00943 tmk, DTYMK; dTMP kinase [EC:2.7.4.9]
KSF55_03590	chromosome	775621	776286	+	Molecular function category	GO:0004798	thymidylate kinase activity	F	Metabolism	Nucleotide metabolism and transport	Phosphorylation of dTMP to form dTDP in both de novo and salvage pathways of dTTP synthesis	K00943	Protein families: metabolism	ko:K00943 tmk, DTYMK; dTMP kinase [EC:2.7.4.9]
KSF55_04320	chromosome	952556	953137	+	Molecular function category	GO:0016301	kinase activity	F	Metabolism	Nucleotide metabolism and transport	Guanylate kinase	K00942	Protein families: metabolism	ko:K00942 gmk, GUK1; guanylate kinase [EC:2.7.4.8]
KSF55_07535	chromosome	1686157	1686777	+	Molecular function category	GO:0004385	guanylate kinase activity	F	Metabolism	Nucleotide metabolism and transport	Essential for recycling GMP and indirectly, cGMP	K00942	Protein families: metabolism	ko:K00942 gmk, GUK1; guanylate kinase [EC:2.7.4.8]
KSF55_01190	chromosome	278093	278557	-	Molecular function category	GO:0004550	nucleoside diphosphate kinase activity	F	Metabolism	Nucleotide metabolism and transport	Belongs to the NDK family	K00940	Protein families: metabolism	ko:K00940 ndk, NME; nucleoside-diphosphate kinase [EC:2.7.4.6]
KSF55_05090	chromosome	1114819	1115478	+	Molecular function category	GO:0004017	adenylate kinase activity	F	Metabolism	Nucleotide metabolism and transport	Catalyzes the reversible transfer of the terminal phosphate group between ATP and AMP. Plays an important role in cellular energy homeostasis and in adenine nucleotide metabolism	K00939	Protein families: metabolism	ko:K00939 adk, AK; adenylate kinase [EC:2.7.4.3]
KSF55_00070	chromosome	16710	17507	+	Molecular function category	GO:0004349	glutamate 5-kinase activity	F	Metabolism	Nucleotide metabolism and transport	Catalyzes the transfer of a phosphate group to glutamate to form L-glutamate 5-phosphate	K00931	Protein families: metabolism	ko:K00931 proB; glutamate 5-kinase [EC:2.7.2.11]
KSF55_02455	chromosome	573666	574412	+	Molecular function category	GO:0003991	acetylglutamate kinase activity	F	Metabolism	Nucleotide metabolism and transport	Belongs to the acetylglutamate kinase family. ArgB subfamily	K00930	Protein families: metabolism	ko:K00930 argB; acetylglutamate kinase [EC:2.7.2.8]
KSF55_03995	chromosome	869407	870609	+	Molecular function category	GO:0004618	phosphoglycerate kinase activity	F	Metabolism	Nucleotide metabolism and transport	Belongs to the phosphoglycerate kinase family	K00927	Protein families: metabolism	ko:K00927 PGK, pgk; phosphoglycerate kinase [EC:2.7.2.3]
KSF55_01025	chromosome	245077	246264	+	Molecular function category	GO:0008776	acetate kinase activity	F	Metabolism	Nucleotide metabolism and transport	Catalyzes the formation of acetyl phosphate from acetate and ATP. Can also catalyze the reverse reaction	K00925	Protein families: metabolism	ko:K00925 ackA; acetate kinase [EC:2.7.2.1]
KSF55_01520	chromosome	363900	365096	+	Molecular function category	GO:0008776	acetate kinase activity	F	Metabolism	Nucleotide metabolism and transport	Catalyzes the formation of acetyl phosphate from acetate and ATP. Can also catalyze the reverse reaction	K00925	Protein families: metabolism	ko:K00925 ackA; acetate kinase [EC:2.7.2.1]
KSF55_02205	chromosome	510768	511637	+	Molecular function category	GO:0050515	4-(cytidine 5'-diphospho)-2-C-methyl-D-erythritol kinase activity	F	Metabolism	Nucleotide metabolism and transport	Catalyzes the phosphorylation of the position 2 hydroxy group of 4-diphosphocytidyl-2C-methyl-D-erythritol	K00919	Protein families: metabolism	ko:K00919 ispE; 4-diphosphocytidyl-2-C-methyl-D-erythritol kinase [EC:2.7.1.148]
KSF55_09260	chromosome	2074542	2075066	-	Molecular function category	GO:0004765	shikimate kinase activity	F	Metabolism	Nucleotide metabolism and transport	Catalyzes the specific phosphorylation of the 3-hydroxyl group of shikimic acid using ATP as a cosubstrate	K00891	Protein families: metabolism	ko:K00891 aroK, aroL; shikimate kinase [EC:2.7.1.71]
KSF55_07305	chromosome	1646107	1646736	+	Molecular function category	GO:0004849	uridine kinase activity	F	Metabolism	Nucleotide metabolism and transport	Cytidine monophosphokinase	K00876	Protein families: metabolism	ko:K00876 udk, UCK; uridine kinase [EC:2.7.1.48]
KSF55_02695	chromosome	632523	633398	+	Molecular function category	GO:0004413	homoserine kinase activity	F	Metabolism	Nucleotide metabolism and transport	Catalyzes the ATP-dependent phosphorylation of L- homoserine to L-homoserine phosphate	K00872	Protein families: metabolism	ko:K00872 thrB; homoserine kinase [EC:2.7.1.39]
KSF55_04515	chromosome	994452	995381	+	Molecular function category	GO:0004594	pantothenate kinase activity	F	Metabolism	Nucleotide metabolism and transport	Pantothenic acid kinase	K00867	Protein families: metabolism	ko:K00867 coaA; type I pantothenate kinase [EC:2.7.1.33]
KSF55_01835	chromosome	429468	430985	+	Molecular function category	GO:0004370	glycerol kinase activity	F	Metabolism	Nucleotide metabolism and transport	Key enzyme in the regulation of glycerol uptake and metabolism. Catalyzes the phosphorylation of glycerol to yield sn- glycerol 3-phosphate	K00864	Protein families: metabolism	ko:K00864 glpK, GK; glycerol kinase [EC:2.7.1.30]
KSF55_04180	chromosome	917013	918509	-	Molecular function category	GO:0004370	glycerol kinase activity	F	Metabolism	Nucleotide metabolism and transport	Key enzyme in the regulation of glycerol uptake and metabolism. Catalyzes the phosphorylation of glycerol to yield sn- glycerol 3-phosphate	K00864	Protein families: metabolism	ko:K00864 glpK, GK; glycerol kinase [EC:2.7.1.30]
KSF55_06515	chromosome	1456211	1456834	+	Molecular function category	GO:0004020	adenylylsulfate kinase activity	F	Metabolism	Nucleotide metabolism and transport	Catalyzes the synthesis of activated sulfate	K00860	Protein families: metabolism	ko:K00860 cysC; adenylylsulfate kinase [EC:2.7.1.25]
KSF55_07060	chromosome	1587899	1588492	+	Molecular function category	GO:0004140	dephospho-CoA kinase activity	F	Metabolism	Nucleotide metabolism and transport	Catalyzes the phosphorylation of the 3'-hydroxyl group of dephosphocoenzyme A to form coenzyme A	K00859	Protein families: metabolism	ko:K00859 coaE; dephospho-CoA kinase [EC:2.7.1.24]
KSF55_10915	chromosome	2418744	2419322	-	Molecular function category	GO:0004797	thymidine kinase activity	F	Metabolism	Nucleotide metabolism and transport	thymidine kinase	K00857	Protein families: metabolism	ko:K00857 tdk, TK; thymidine kinase [EC:2.7.1.21]
KSF55_08750	chromosome	1954510	1955472	-	Molecular function category	GO:0003872	6-phosphofructokinase activity	F	Metabolism	Nucleotide metabolism and transport	Catalyzes the phosphorylation of D-fructose 6-phosphate to fructose 1,6-bisphosphate by ATP, the first committing step of glycolysis	K00850	Protein families: metabolism	ko:K00850 pfkA, PFK; 6-phosphofructokinase 1 [EC:2.7.1.11]
KSF55_15445	chromosome	3405883	3407046	-	Molecular function category	GO:0004335	galactokinase activity	F	Metabolism	Nucleotide metabolism and transport	Catalyzes the transfer of the gamma-phosphate of ATP to D-galactose to form alpha-D-galactose-1-phosphate (Gal-1-P)	K00849	Protein families: metabolism	ko:K00849 galK; galactokinase [EC:2.7.1.6]
KSF55_07385	chromosome	1662086	1663021	+	Molecular function category	GO:0052381	tRNA dimethylallyltransferase activity	F	Metabolism	Nucleotide metabolism and transport	Catalyzes the transfer of a dimethylallyl group onto the adenine at position 37 in tRNAs that read codons beginning with uridine, leading to the formation of N6-(dimethylallyl)adenosine (i(6)A)	K00791	Protein families: metabolism	ko:K00791 miaA, TRIT1; tRNA dimethylallyltransferase [EC:2.5.1.75]
KSF55_10495	chromosome	2320469	2321611	-	Molecular function category	GO:0008479	queuine tRNA-ribosyltransferase activity	F	Metabolism	Nucleotide metabolism and transport	Catalyzes the base-exchange of a guanine (G) residue with the queuine precursor 7-aminomethyl-7-deazaguanine (PreQ1) at position 34 (anticodon wobble position) in tRNAs with GU(N) anticodons (tRNA-Asp, -Asn, -His and -Tyr). Catalysis occurs through a double-displacement mechanism. The nucleophile active site attacks the C1' of nucleotide 34 to detach the guanine base from the RNA, forming a coval…	K00773	Protein families: metabolism	ko:K00773 tgt; queuine tRNA-ribosyltransferase [EC:2.4.2.29]
KSF55_12315	chromosome	2709979	2711433	-	Molecular function category	GO:0004044	amidophosphoribosyltransferase activity	F	Metabolism	Nucleotide metabolism and transport	Catalyzes the formation of phosphoribosylamine from phosphoribosylpyrophosphate (PRPP) and glutamine	K00764	Protein families: metabolism	ko:K00764 purF, PPAT; amidophosphoribosyltransferase [EC:2.4.2.14]
KSF55_02660	chromosome	621107	622585	+	Molecular function category	GO:0004516	nicotinate phosphoribosyltransferase activity	F	Metabolism	Nucleotide metabolism and transport	Catalyzes the synthesis of beta-nicotinate D- ribonucleotide from nicotinate and 5-phospho-D-ribose 1-phosphate at the expense of ATP	K00763	Protein families: metabolism	ko:K00763 pncB, NAPRT1; nicotinate phosphoribosyltransferase [EC:6.3.4.21]
KSF55_16635	pLPE-58K	19265	19423	-	Molecular function category	GO:0016757	glycosyltransferase activity	F	Metabolism	Nucleotide metabolism and transport	Catalyzes the synthesis of beta-nicotinate D- ribonucleotide from nicotinate and 5-phospho-D-ribose 1-phosphate at the expense of ATP	K00763	Protein families: metabolism	ko:K00763 pncB, NAPRT1; nicotinate phosphoribosyltransferase [EC:6.3.4.21]
KSF55_12230	chromosome	2687696	2688334	-	Molecular function category	GO:0004588	orotate phosphoribosyltransferase activity	F	Metabolism	Nucleotide metabolism and transport	Catalyzes the transfer of a ribosyl phosphate group from 5-phosphoribose 1-diphosphate to orotate, leading to the formation of orotidine monophosphate (OMP)	K00762	Protein families: metabolism	ko:K00762 pyrE; orotate phosphoribosyltransferase [EC:2.4.2.10]
KSF55_09480	chromosome	2120022	2120540	-	Molecular function category	GO:0003999	adenine phosphoribosyltransferase activity	F	Metabolism	Nucleotide metabolism and transport	Catalyzes a salvage reaction resulting in the formation of AMP, that is energically less costly than de novo synthesis	K00759	Protein families: metabolism	ko:K00759 APRT, apt; adenine phosphoribosyltransferase [EC:2.4.2.7]
KSF55_12260	chromosome	2695606	2696541	-	Molecular function category	GO:0004070	aspartate carbamoyltransferase activity	F	Metabolism	Nucleotide metabolism and transport	Belongs to the ATCase OTCase family	K00609	Protein families: metabolism	ko:K00609 pyrB, PYR2; aspartate carbamoyltransferase catalytic subunit [EC:2.1.3.2]
KSF55_12300	chromosome	2706852	2708384	-	Molecular function category	GO:0004643	phosphoribosylaminoimidazolecarboxamide formyltransferase activity	F	Metabolism	Nucleotide metabolism and transport	Bifunctional purine biosynthesis protein PurH	K00602	Protein families: metabolism	ko:K00602 purH; phosphoribosylaminoimidazolecarboxamide formyltransferase / IMP cyclohydrolase [EC:2.1.2.3 3.5.4.10]
KSF55_08635	chromosome	1928205	1929155	-	Molecular function category	GO:0004799	thymidylate synthase activity	F	Metabolism	Nucleotide metabolism and transport	Catalyzes the reductive methylation of 2'-deoxyuridine- 5'-monophosphate (dUMP) to 2'-deoxythymidine-5'-monophosphate (dTMP) while utilizing 5,10-methylenetetrahydrofolate (mTHF) as the methyl donor and reductant in the reaction, yielding dihydrofolate (DHF) as a by-product. This enzymatic reaction provides an intracellular de novo source of dTMP, an essential precursor for DNA biosynthesis	K00560	Protein families: metabolism	ko:K00560 thyA, TYMS; thymidylate synthase [EC:2.1.1.45]
KSF55_03545	chromosome	767862	770027	-	Molecular function category	GO:0061731	ribonucleoside-diphosphate reductase activity	F	Metabolism	Nucleotide metabolism and transport	Provides the precursors necessary for DNA synthesis. Catalyzes the biosynthesis of deoxyribonucleotides from the corresponding ribonucleotides	K00525	Protein families: metabolism	ko:K00525 E1.17.4.1A, nrdA, nrdE; ribonucleoside-diphosphate reductase alpha chain [EC:1.17.4.1]
KSF55_16720	pLPE-58K	36596	38743	-	Molecular function category	GO:0061731	ribonucleoside-diphosphate reductase activity	F	Metabolism	Nucleotide metabolism and transport	Provides the precursors necessary for DNA synthesis. Catalyzes the biosynthesis of deoxyribonucleotides from the corresponding ribonucleotides	K00525	Protein families: metabolism	ko:K00525 E1.17.4.1A, nrdA, nrdE; ribonucleoside-diphosphate reductase alpha chain [EC:1.17.4.1]
KSF55_14575	chromosome	3221623	3222594	+	Molecular function category	GO:0003920	GMP reductase activity	F	Metabolism	Nucleotide metabolism and transport	Catalyzes the irreversible NADPH-dependent deamination of GMP to IMP. It functions in the conversion of nucleobase, nucleoside and nucleotide derivatives of G to A nucleotides, and in maintaining the intracellular balance of A and G nucleotides	K00364	Protein families: metabolism	ko:K00364 guaC, GMPR; GMP reductase [EC:1.7.1.7]
KSF55_14250	chromosome	3148846	3149997	-	Molecular function category	GO:0003938	IMP dehydrogenase activity	F	Metabolism	Nucleotide metabolism and transport	Catalyzes the irreversible NADPH-dependent deamination of GMP to IMP. It functions in the conversion of nucleobase, nucleoside and nucleotide derivatives of G to A nucleotides, and in maintaining the intracellular balance of A and G nucleotides	K00088	Protein families: metabolism	ko:K00088 IMPDH, guaB; IMP dehydrogenase [EC:1.1.1.205]
KSF55_06970	chromosome	1566263	1567296	-				F	Metabolism	Nucleotide metabolism and transport	Sensor histidine kinase	K07683	Protein families: metabolism	ko:K07683 nreB; two-component system, NarL family, sensor histidine kinase NreB [EC:2.7.13.3]
KSF55_03540	chromosome	766824	767834	-	Cellular component category	GO:0005971	ribonucleoside-diphosphate reductase complex	F	Metabolism	Nucleotide metabolism and transport	Provides the precursors necessary for DNA synthesis. Catalyzes the biosynthesis of deoxyribonucleotides from the corresponding ribonucleotides	K00526	Protein families: metabolism	ko:K00526 E1.17.4.1B, nrdB, nrdF; ribonucleoside-diphosphate reductase beta chain [EC:1.17.4.1]
KSF55_16710	pLPE-58K	34598	35548	-	Cellular component category	GO:0005971	ribonucleoside-diphosphate reductase complex	F	Metabolism	Nucleotide metabolism and transport	Ribonucleotide reductase, small chain	K00526	Protein families: metabolism	ko:K00526 E1.17.4.1B, nrdB, nrdF; ribonucleoside-diphosphate reductase beta chain [EC:1.17.4.1]
KSF55_02395	chromosome	554777	556357	+	Biological process category	GO:0010501	RNA secondary structure unwinding	F	Metabolism	Nucleotide metabolism and transport	DEAD-box RNA helicase possibly involved in RNA degradation. Unwinds dsRNA in both 5'- and 3'-directions, has RNA- dependent ATPase activity	K05592	Protein families: metabolism	ko:K05592 deaD, cshA; ATP-dependent RNA helicase DeaD [EC:3.6.4.13]
KSF55_05440	chromosome	1195377	1195964	+	Biological process category	GO:0046110	xanthine metabolic process	F	Metabolism	Nucleotide metabolism and transport	Converts the preformed base xanthine, a product of nucleic acid breakdown, to xanthosine 5'-monophosphate (XMP), so it can be reused for RNA or DNA synthesis	K03816	Protein families: metabolism	ko:K03816 xpt; xanthine phosphoribosyltransferase [EC:2.4.2.22]
KSF55_04465	chromosome	979703	980644	-	Biological process category	GO:0008033	tRNA processing	F	Metabolism	Nucleotide metabolism and transport	NUDIX domain	K03574	Protein families: metabolism	ko:K03574 mutT, NUDT15, MTH2; 8-oxo-dGTP diphosphatase [EC:3.6.1.55]
KSF55_05450	chromosome	1196654	1197832	+	Biological process category	GO:0006164	purine nucleotide biosynthetic process	F	Metabolism	Nucleotide metabolism and transport	Involved in the de novo purine biosynthesis. Catalyzes the transfer of formate to 5-phospho-ribosyl-glycinamide (GAR), producing 5-phospho-ribosyl-N-formylglycinamide (FGAR). Formate is provided by PurU via hydrolysis of 10-formyl-tetrahydrofolate	K01589	Protein families: metabolism	ko:K01589 purK; 5-(carboxyamino)imidazole ribonucleotide synthase [EC:6.3.4.18]
KSF55_15075	chromosome	3331319	3332869	+	Biological process category	GO:0009166	nucleotide catabolic process	F	Metabolism	Nucleotide metabolism and transport	Belongs to the 5'-nucleotidase family	K01119	Protein families: metabolism	ko:K01119 cpdB; 2',3'-cyclic-nucleotide 2'-phosphodiesterase / 3'-nucleotidase [EC:3.1.4.16 3.1.3.6]
KSF55_10280	chromosome	2278686	2280071	-	Biological process category	GO:0009166	nucleotide catabolic process	F	Metabolism	Nucleotide metabolism and transport	Belongs to the 5'-nucleotidase family	K01081	Protein families: metabolism	ko:K01081 E3.1.3.5; 5'-nucleotidase [EC:3.1.3.5]
KSF55_10070	chromosome	2256508	2257311	-	Biological process category	GO:0006741	NADP biosynthetic process	F	Metabolism	Nucleotide metabolism and transport	Involved in the regulation of the intracellular balance of NAD and NADP, and is a key enzyme in the biosynthesis of NADP. Catalyzes specifically the phosphorylation on 2'-hydroxyl of the adenosine moiety of NAD to yield NADP	K00858	Protein families: metabolism	ko:K00858 ppnK, NADK; NAD+ kinase [EC:2.7.1.23]
KSF55_10890	chromosome	2413417	2414046	-	Biological process category	GO:0006223	uracil salvage	F	Metabolism	Nucleotide metabolism and transport	Catalyzes the conversion of uracil and 5-phospho-alpha- D-ribose 1-diphosphate (PRPP) to UMP and diphosphate	K00761	Protein families: metabolism	ko:K00761 upp, UPRT; uracil phosphoribosyltransferase [EC:2.4.2.9]
KSF55_02535	chromosome	595890	596432	+	Biological process category	GO:0032263	GMP salvage	F	Metabolism	Nucleotide metabolism and transport	Belongs to the purine pyrimidine phosphoribosyltransferase family	K00760	Protein families: metabolism	ko:K00760 hprT, hpt, HPRT1; hypoxanthine phosphoribosyltransferase [EC:2.4.2.8]
KSF55_06185	chromosome	1356214	1356771	-	Biological process category	GO:0009116	nucleoside metabolic process	F	Metabolism	Nucleotide metabolism and transport	Phosphoribosyl transferase domain	K00759	Protein families: metabolism	ko:K00759 APRT, apt; adenine phosphoribosyltransferase [EC:2.4.2.7]
KSF55_16715	pLPE-58K	35563	36489	-	Biological process category	GO:0009263	deoxyribonucleotide biosynthetic process	F	Metabolism	Nucleotide metabolism and transport	Ribonucleotide reductase, small chain	K00526	Protein families: metabolism	ko:K00526 E1.17.4.1B, nrdB, nrdF; ribonucleoside-diphosphate reductase beta chain [EC:1.17.4.1]
KSF55_06495	chromosome	1447757	1449613	-	Molecular function category	GO:0004489	methylenetetrahydrofolate reductase (NAD(P)H) activity	E	Metabolism	Amino Acid metabolism and transport	catalyzes the formation of 5,10-methylenetetrahydrofolate from 5-methyltetrahydrofolate and S-adenosyl-L-homocysteine and methionine from S-adenosyl-L-methionine and L-homocysteine	K24042	Protein families: metabolism	ko:K24042 yitJ; methionine synthase / methylenetetrahydrofolate reductase (NADH) [EC:2.1.1.13 1.5.1.54]
KSF55_09620	chromosome	2150696	2151436	-	Molecular function category	GO:0015424	ABC-type amino acid transporter activity	E	Metabolism	Amino Acid metabolism and transport	ABC transporter, ATP-binding protein	K23060	Protein families: metabolism	ko:K23060 artR, artM; arginine/lysine/histidine transport system ATP-binding protein [EC:7.4.2.1]
KSF55_07730	chromosome	1737526	1738656	+	Molecular function category	GO:0016787	hydrolase activity	E	Metabolism	Amino Acid metabolism and transport	Peptidase family M20/M25/M40	K21613	Protein families: metabolism	ko:K21613 scmP; N-acetylcysteine deacetylase [EC:3.5.1.-]
KSF55_08005	chromosome	1786427	1787776	+	Molecular function category	GO:0008483	transaminase activity	E	Metabolism	Amino Acid metabolism and transport	Belongs to the class-III pyridoxal-phosphate-dependent aminotransferase family	K15372	Protein families: metabolism	ko:K15372 toa; taurine---2-oxoglutarate transaminase [EC:2.6.1.55]
KSF55_12460	chromosome	2736193	2737377	-	Molecular function category	GO:0030170	pyridoxal phosphate binding	E	Metabolism	Amino Acid metabolism and transport	Aminotransferase, class I	K14155	Protein families: metabolism	ko:K14155 patB, malY; cysteine-S-conjugate beta-lyase [EC:4.4.1.13]
KSF55_13070	chromosome	2869479	2870651	-	Molecular function category	GO:0030170	pyridoxal phosphate binding	E	Metabolism	Amino Acid metabolism and transport	Aminotransferase, class I	K14155	Protein families: metabolism	ko:K14155 patB, malY; cysteine-S-conjugate beta-lyase [EC:4.4.1.13]
KSF55_06885	chromosome	1550205	1551443	+	Molecular function category	GO:0031071	cysteine desulfurase activity	E	Metabolism	Amino Acid metabolism and transport	Catalyzes the removal of elemental sulfur and selenium atoms from L-cysteine, L-cystine, L-selenocysteine, and L- selenocystine to produce L-alanine	K11717	Protein families: metabolism	ko:K11717 sufS; cysteine desulfurase / selenocysteine lyase [EC:2.8.1.7 4.4.1.16]
KSF55_04365	chromosome	960328	961062	+	Molecular function category	GO:0015424	ABC-type amino acid transporter activity	E	Metabolism	Amino Acid metabolism and transport	ABC transporter, ATP-binding protein	K10041	Protein families: metabolism	ko:K10041 peb1C, glnQ; aspartate/glutamate/glutamine transport system ATP-binding protein [EC:7.4.2.1]
KSF55_04050	chromosome	886838	887572	+	Molecular function category	GO:0015424	ABC-type amino acid transporter activity	E	Metabolism	Amino Acid metabolism and transport	ABC transporter, ATP-binding protein	K10038	Protein families: metabolism	ko:K10038 glnQ; glutamine transport system ATP-binding protein [EC:7.4.2.1]
KSF55_14335	chromosome	3171142	3171903	+	Molecular function category	GO:0015424	ABC-type amino acid transporter activity	E	Metabolism	Amino Acid metabolism and transport	ABC transporter, ATP-binding protein	K10010	Protein families: metabolism	ko:K10010 tcyC, yecC; L-cystine transport system ATP-binding protein [EC:7.4.2.1]
KSF55_01715	chromosome	401997	403169	+	Molecular function category	GO:0030170	pyridoxal phosphate binding	E	Metabolism	Amino Acid metabolism and transport	Aminotransferase	K08969	Protein families: metabolism	ko:K08969 mtnE, mtnV; L-glutamine---4-(methylsulfanyl)-2-oxobutanoate aminotransferase [EC:2.6.1.117]
KSF55_01140	chromosome	266514	267929	-	Molecular function category	GO:0070004	cysteine-type exopeptidase activity	E	Metabolism	Amino Acid metabolism and transport	Dipeptidase	K08659	Protein families: metabolism	ko:K08659 pepDA, pepDB; dipeptidase [EC:3.4.-.-]
KSF55_01660	chromosome	389835	391247	+	Molecular function category	GO:0070004	cysteine-type exopeptidase activity	E	Metabolism	Amino Acid metabolism and transport	Dipeptidase	K08659	Protein families: metabolism	ko:K08659 pepDA, pepDB; dipeptidase [EC:3.4.-.-]
KSF55_04695	chromosome	1039442	1040848	-	Molecular function category	GO:0070004	cysteine-type exopeptidase activity	E	Metabolism	Amino Acid metabolism and transport	Dipeptidase	K08659	Protein families: metabolism	ko:K08659 pepDA, pepDB; dipeptidase [EC:3.4.-.-]
KSF55_07940	chromosome	1771786	1773225	-	Molecular function category	GO:0070004	cysteine-type exopeptidase activity	E	Metabolism	Amino Acid metabolism and transport	Dipeptidase	K08659	Protein families: metabolism	ko:K08659 pepDA, pepDB; dipeptidase [EC:3.4.-.-]
KSF55_03890	chromosome	842713	843270	-	Molecular function category	GO:0016805	dipeptidase activity	E	Metabolism	Amino Acid metabolism and transport	Catalyzes hydrolysis of the D-alanyl-D-alanine dipeptide	K08641	Protein families: metabolism	ko:K08641 vanX; zinc D-Ala-D-Ala dipeptidase [EC:3.4.13.22]
KSF55_10085	chromosome	2258995	2260809	-	Molecular function category	GO:0004222	metalloendopeptidase activity	E	Metabolism	Amino Acid metabolism and transport	oligoendopeptidase F	K08602	Protein families: metabolism	ko:K08602 pepF, pepB; oligoendopeptidase F [EC:3.4.24.-]
KSF55_07365	chromosome	1658458	1659084	+	Molecular function category	GO:0008236	serine-type peptidase activity	E	Metabolism	Amino Acid metabolism and transport	Belongs to the peptidase S51 family	K05995	Protein families: metabolism	ko:K05995 pepE; dipeptidase E [EC:3.4.13.21]
KSF55_01825	chromosome	425639	426610	+	Molecular function category	GO:0005524	ATP binding	E	Metabolism	Amino Acid metabolism and transport	ABC transporter, ATP-binding protein	K05847	Protein families: metabolism	ko:K05847 opuA; osmoprotectant transport system ATP-binding protein [EC:7.6.2.9]
KSF55_10405	chromosome	2302381	2303535	-	Molecular function category	GO:0050118	N-acetyldiaminopimelate deacetylase activity	E	Metabolism	Amino Acid metabolism and transport	Catalyzes the conversion of N-acetyl-diaminopimelate to diaminopimelate and acetate	K05823	Protein families: metabolism	ko:K05823 dapL; N-acetyldiaminopimelate deacetylase [EC:3.5.1.47]
KSF55_10410	chromosome	2303553	2304263	-	Molecular function category	GO:0047200	tetrahydrodipicolinate N-acetyltransferase activity	E	Metabolism	Amino Acid metabolism and transport	Catalyzes the transfer of an acetyl group from acetyl- CoA to tetrahydrodipicolinate	K05822	Protein families: metabolism	ko:K05822 dapH, dapD; tetrahydrodipicolinate N-acetyltransferase [EC:2.3.1.89]
KSF55_08425	chromosome	1882091	1883116	+	Molecular function category	GO:0050256	ribitol-5-phosphate 2-dehydrogenase activity	E	Metabolism	Amino Acid metabolism and transport	Catalyzes the NADPH dependent reduction of D-ribulose 5- phosphate to D-ribitol 5-phosphate	K05352	Protein families: metabolism	ko:K05352 tarJ; ribitol-5-phosphate 2-dehydrogenase (NADP+) [EC:1.1.1.405]
KSF55_09265	chromosome	2075073	2076170	-	Molecular function category	GO:0004665	prephenate dehydrogenase (NADP+) activity	E	Metabolism	Amino Acid metabolism and transport	prephenate dehydrogenase	K04517	Protein families: metabolism	ko:K04517 tyrA2; prephenate dehydrogenase [EC:1.3.1.12]
KSF55_10655	chromosome	2364394	2365548	-	Molecular function category	GO:0008483	transaminase activity	E	Metabolism	Amino Acid metabolism and transport	Aminotransferase class V	K04487	Protein families: metabolism	ko:K04487 iscS, NFS1; cysteine desulfurase [EC:2.8.1.7]
KSF55_11630	chromosome	2550341	2551177	-	Molecular function category	GO:0004401	histidinol-phosphatase activity	E	Metabolism	Amino Acid metabolism and transport	Histidinol phosphate phosphatase, HisJ	K04486	Protein families: metabolism	ko:K04486 E3.1.3.15B; histidinol-phosphatase (PHP family) [EC:3.1.3.15]
KSF55_05230	chromosome	1139874	1140869	+	Molecular function category	GO:0016832	aldehyde-lyase activity	E	Metabolism	Amino Acid metabolism and transport	DAHP synthetase I family	K03856	Protein families: metabolism	ko:K03856 AROA2, aroA; 3-deoxy-7-phosphoheptulonate synthase [EC:2.5.1.54]
KSF55_12695	chromosome	2791503	2792276	-	Molecular function category	GO:0003855	3-dehydroquinate dehydratase activity	E	Metabolism	Amino Acid metabolism and transport	Type I 3-dehydroquinase	K03785	Protein families: metabolism	ko:K03785 aroD; 3-dehydroquinate dehydratase I [EC:4.2.1.10]
KSF55_15565	chromosome	3443493	3444251	-	Molecular function category	GO:0003855	3-dehydroquinate dehydratase activity	E	Metabolism	Amino Acid metabolism and transport	Involved in the third step of the chorismate pathway, which leads to the biosynthesis of aromatic amino acids. Catalyzes the cis-dehydration of 3-dehydroquinate (DHQ) and introduces the first double bond of the aromatic ring to yield 3- dehydroshikimate	K03785	Protein families: metabolism	ko:K03785 aroD; 3-dehydroquinate dehydratase I [EC:4.2.1.10]
KSF55_10590	chromosome	2347987	2348628	-	Molecular function category	GO:0005524	ATP binding	E	Metabolism	Amino Acid metabolism and transport	ABC transporter	K02028	Protein families: metabolism	ko:K02028 ABC.PA.A; polar amino acid transport system ATP-binding protein [EC:7.4.2.1]
KSF55_04785	chromosome	1058997	1060898	-	Molecular function category	GO:0004066	asparagine synthase (glutamine-hydrolyzing) activity	E	Metabolism	Amino Acid metabolism and transport	Asparagine synthase	K01953	Protein families: metabolism	ko:K01953 asnB, ASNS; asparagine synthase (glutamine-hydrolysing) [EC:6.3.5.4]
KSF55_13760	chromosome	3037442	3039340	-	Molecular function category	GO:0004066	asparagine synthase (glutamine-hydrolyzing) activity	E	Metabolism	Amino Acid metabolism and transport	Asparagine synthase	K01953	Protein families: metabolism	ko:K01953 asnB, ASNS; asparagine synthase (glutamine-hydrolysing) [EC:6.3.5.4]
KSF55_03920	chromosome	852456	853697	+	Molecular function category	GO:0004055	argininosuccinate synthase activity	E	Metabolism	Amino Acid metabolism and transport	Belongs to the argininosuccinate synthase family. Type 1 subfamily	K01940	Protein families: metabolism	ko:K01940 argG, ASS1; argininosuccinate synthase [EC:6.3.4.5]
KSF55_07395	chromosome	1663558	1664904	+	Molecular function category	GO:0004356	glutamate-ammonia ligase activity	E	Metabolism	Amino Acid metabolism and transport	glutamine synthetase	K01915	Protein families: metabolism	ko:K01915 glnA, GLUL; glutamine synthetase [EC:6.3.1.2]
KSF55_09920	chromosome	2220299	2221297	-	Molecular function category	GO:0008837	diaminopimelate epimerase activity	E	Metabolism	Amino Acid metabolism and transport	Catalyzes the stereoinversion of LL-2,6- diaminoheptanedioate (L,L-DAP) to meso-diaminoheptanedioate (meso- DAP), a precursor of L-lysine and an essential component of the bacterial peptidoglycan	K01778	Protein families: metabolism	ko:K01778 dapF; diaminopimelate epimerase [EC:5.1.1.7]
KSF55_02405	chromosome	557935	559062	+	Molecular function category	GO:0008784	alanine racemase activity	E	Metabolism	Amino Acid metabolism and transport	Catalyzes the interconversion of L-alanine and D- alanine. May also act on other amino acids	K01775	Protein families: metabolism	ko:K01775 alr; alanine racemase [EC:5.1.1.1]
KSF55_03925	chromosome	853697	855100	+	Molecular function category	GO:0004056	argininosuccinate lyase activity	E	Metabolism	Amino Acid metabolism and transport	argininosuccinate lyase	K01755	Protein families: metabolism	ko:K01755 argH, ASL; argininosuccinate lyase [EC:4.3.2.1]
KSF55_12600	chromosome	2764083	2765393	-	Molecular function category	GO:0008721	D-serine ammonia-lyase activity	E	Metabolism	Amino Acid metabolism and transport	Belongs to the serine threonine dehydratase family. DsdA subfamily	K01753	Protein families: metabolism	ko:K01753 dsdA; D-serine dehydratase [EC:4.3.1.18]
KSF55_02325	chromosome	539061	539714	+	Molecular function category	GO:0003941	L-serine ammonia-lyase activity	E	Metabolism	Amino Acid metabolism and transport	Serine dehydratase beta chain	K01752	Protein families: metabolism	ko:K01752 E4.3.1.17, sdaA, sdaB, tdcG; L-serine dehydratase [EC:4.3.1.17]
KSF55_02330	chromosome	539733	540632	+	Molecular function category	GO:0003941	L-serine ammonia-lyase activity	E	Metabolism	Amino Acid metabolism and transport	L-serine dehydratase, iron-sulfur-dependent, alpha subunit	K01752	Protein families: metabolism	ko:K01752 E4.3.1.17, sdaA, sdaB, tdcG; L-serine dehydratase [EC:4.3.1.17]
KSF55_09280	chromosome	2078021	2079190	-	Molecular function category	GO:0004107	chorismate synthase activity	E	Metabolism	Amino Acid metabolism and transport	Catalyzes the anti-1,4-elimination of the C-3 phosphate and the C-6 proR hydrogen from 5-enolpyruvylshikimate-3-phosphate (EPSP) to yield chorismate, which is the branch point compound that serves as the starting substrate for the three terminal pathways of aromatic amino acid biosynthesis. This reaction introduces a second double bond into the aromatic ring system	K01736	Protein families: metabolism	ko:K01736 aroC; chorismate synthase [EC:4.2.3.5]
KSF55_05235	chromosome	1140878	1141984	+	Molecular function category	GO:0003856	3-dehydroquinate synthase activity	E	Metabolism	Amino Acid metabolism and transport	Catalyzes the conversion of 3-deoxy-D-arabino- heptulosonate 7-phosphate (DAHP) to dehydroquinate (DHQ)	K01735	Protein families: metabolism	ko:K01735 aroB; 3-dehydroquinate synthase [EC:4.2.3.4]
KSF55_12485	chromosome	2742810	2744303	+	Molecular function category	GO:0004795	threonine synthase activity	E	Metabolism	Amino Acid metabolism and transport	Threonine synthase	K01733	Protein families: metabolism	ko:K01733 thrC; threonine synthase [EC:4.2.3.1]
KSF55_09675	chromosome	2162259	2163131	-	Molecular function category	GO:0008840	4-hydroxy-tetrahydrodipicolinate synthase activity	E	Metabolism	Amino Acid metabolism and transport	Catalyzes the condensation of (S)-aspartate-beta- semialdehyde (S)-ASA and pyruvate to 4-hydroxy- tetrahydrodipicolinate (HTPA)	K01714	Protein families: metabolism	ko:K01714 dapA; 4-hydroxy-tetrahydrodipicolinate synthase [EC:4.3.3.7]
KSF55_12190	chromosome	2672954	2673823	+	Molecular function category	GO:0008840	4-hydroxy-tetrahydrodipicolinate synthase activity	E	Metabolism	Amino Acid metabolism and transport	Catalyzes the condensation of (S)-aspartate-beta- semialdehyde (S)-ASA and pyruvate to 4-hydroxy- tetrahydrodipicolinate (HTPA)	K01714	Protein families: metabolism	ko:K01714 dapA; 4-hydroxy-tetrahydrodipicolinate synthase [EC:4.3.3.7]
KSF55_07720	chromosome	1735084	1735884	+	Molecular function category	GO:0004834	tryptophan synthase activity	E	Metabolism	Amino Acid metabolism and transport	The alpha subunit is responsible for the aldol cleavage of indoleglycerol phosphate to indole and glyceraldehyde 3- phosphate	K01695	Protein families: metabolism	ko:K01695 trpA; tryptophan synthase alpha chain [EC:4.2.1.20]
KSF55_07690	chromosome	1729376	1730815	+	Molecular function category	GO:0004049	anthranilate synthase activity	E	Metabolism	Amino Acid metabolism and transport	Anthranilate synthase component I, N terminal region	K01657	Protein families: metabolism	ko:K01657 trpE; anthranilate synthase component I [EC:4.1.3.27]
KSF55_07950	chromosome	1773971	1775296	+	Molecular function category	GO:0008836	diaminopimelate decarboxylase activity	E	Metabolism	Amino Acid metabolism and transport	Specifically catalyzes the decarboxylation of meso- diaminopimelate (meso-DAP) to L-lysine	K01586	Protein families: metabolism	ko:K01586 lysA; diaminopimelate decarboxylase [EC:4.1.1.20]
KSF55_17165	pLPE-70K	66198	67637	+	Molecular function category	GO:0004351	glutamate decarboxylase activity	E	Metabolism	Amino Acid metabolism and transport	Belongs to the group II decarboxylase family	K01580	Protein families: metabolism	ko:K01580 E4.1.1.15, gadB, gadA, GAD; glutamate decarboxylase [EC:4.1.1.15]
KSF55_12945	chromosome	2848910	2850172	-	Molecular function category	GO:0016787	hydrolase activity	E	Metabolism	Amino Acid metabolism and transport	succinyl-diaminopimelate desuccinylase	K01439	Protein families: metabolism	ko:K01439 dapE; succinyl-diaminopimelate desuccinylase [EC:3.5.1.18]
KSF55_12380	chromosome	2724135	2725109	-	Molecular function category	GO:0004067	asparaginase activity	E	Metabolism	Amino Acid metabolism and transport	Asparaginase	K01424	Protein families: metabolism	ko:K01424 E3.5.1.1, ansA, ansB; L-asparaginase [EC:3.5.1.1]
KSF55_03100	chromosome	697913	699244	-	Molecular function category	GO:0008234	cysteine-type peptidase activity	E	Metabolism	Amino Acid metabolism and transport	Peptidase C1-like family	K01372	Protein families: metabolism	ko:K01372 BLMH, pepC; bleomycin hydrolase [EC:3.4.22.40]
KSF55_16390	chromosome	3637094	3638410	-	Molecular function category	GO:0004177	aminopeptidase activity	E	Metabolism	Amino Acid metabolism and transport	aminopeptidase	K01372	Protein families: metabolism	ko:K01372 BLMH, pepC; bleomycin hydrolase [EC:3.4.22.40]
KSF55_04280	chromosome	944554	946992	-	Molecular function category	GO:0008239	dipeptidyl-peptidase activity	E	Metabolism	Amino Acid metabolism and transport	Removes N-terminal dipeptides sequentially from polypeptides having unsubstituted N-termini provided that the penultimate residue is proline	K01281	Protein families: metabolism	ko:K01281 pepX; X-Pro dipeptidyl-peptidase [EC:3.4.14.11]
KSF55_06320	chromosome	1402555	1403958	+	Molecular function category	GO:0016805	dipeptidase activity	E	Metabolism	Amino Acid metabolism and transport	dipeptidase PepV	K01274	Protein families: metabolism	ko:K01274 pepV; beta-Ala-Xaa dipeptidase [EC:3.4.13.-]
KSF55_10360	chromosome	2293039	2294148	+	Molecular function category	GO:0102009	proline dipeptidase activity	E	Metabolism	Amino Acid metabolism and transport	Creatinase/Prolidase N-terminal domain	K01271	Protein families: metabolism	ko:K01271 pepQ; Xaa-Pro dipeptidase [EC:3.4.13.9]
KSF55_07455	chromosome	1672306	1673370	+	Molecular function category	GO:0004177	aminopeptidase activity	E	Metabolism	Amino Acid metabolism and transport	Creatinase/Prolidase N-terminal domain	K01262	Protein families: metabolism	ko:K01262 pepP; Xaa-Pro aminopeptidase [EC:3.4.11.9]
KSF55_00445	chromosome	104009	104893	+	Molecular function category	GO:0004177	aminopeptidase activity	E	Metabolism	Amino Acid metabolism and transport	Releases the N-terminal proline from various substrates	K01259	Protein families: metabolism	ko:K01259 pip; proline iminopeptidase [EC:3.4.11.5]
KSF55_04265	chromosome	939428	940336	-	Molecular function category	GO:0004177	aminopeptidase activity	E	Metabolism	Amino Acid metabolism and transport	Releases the N-terminal proline from various substrates	K01259	Protein families: metabolism	ko:K01259 pip; proline iminopeptidase [EC:3.4.11.5]
KSF55_08770	chromosome	1962577	1963815	-	Molecular function category	GO:0045148	tripeptide aminopeptidase activity	E	Metabolism	Amino Acid metabolism and transport	Cleaves the N-terminal amino acid of tripeptides	K01258	Protein families: metabolism	ko:K01258 pepT; tripeptide aminopeptidase [EC:3.4.11.4]
KSF55_04620	chromosome	1014149	1016683	+	Molecular function category	GO:0004177	aminopeptidase activity	E	Metabolism	Amino Acid metabolism and transport	aminopeptidase	K01256	Protein families: metabolism	ko:K01256 pepN; aminopeptidase N [EC:3.4.11.2]
KSF55_09905	chromosome	2218583	2219287	-	Molecular function category	GO:0008930	methylthioadenosine nucleosidase activity	E	Metabolism	Amino Acid metabolism and transport	Catalyzes the irreversible cleavage of the glycosidic bond in both 5'-methylthioadenosine (MTA) and S- adenosylhomocysteine (SAH AdoHcy) to adenine and the corresponding thioribose, 5'-methylthioribose and S-ribosylhomocysteine, respectively	K01243	Protein families: metabolism	ko:K01243 mtnN, mtn, pfs; adenosylhomocysteine nucleosidase [EC:3.2.2.9]
KSF55_04780	chromosome	1057790	1058992	-	Molecular function category	GO:0004072	aspartate kinase activity	E	Metabolism	Amino Acid metabolism and transport	Amino acid kinase family	K00928	Protein families: metabolism	ko:K00928 lysC; aspartate kinase [EC:2.7.2.4]
KSF55_10580	chromosome	2345515	2346870	+	Molecular function category	GO:0004072	aspartate kinase activity	E	Metabolism	Amino Acid metabolism and transport	Belongs to the aspartokinase family	K00928	Protein families: metabolism	ko:K00928 lysC; aspartate kinase [EC:2.7.2.4]
KSF55_04350	chromosome	957132	958316	+	Molecular function category	GO:0008483	transaminase activity	E	Metabolism	Amino Acid metabolism and transport	Aminotransferase	K00841	Protein families: metabolism	ko:K00841 patA; aminotransferase [EC:2.6.1.-]
KSF55_06090	chromosome	1344151	1345338	-	Molecular function category	GO:0008483	transaminase activity	E	Metabolism	Amino Acid metabolism and transport	Aminotransferase	K00841	Protein families: metabolism	ko:K00841 patA; aminotransferase [EC:2.6.1.-]
KSF55_12185	chromosome	2671780	2672946	+	Molecular function category	GO:0008483	transaminase activity	E	Metabolism	Amino Acid metabolism and transport	Aminotransferase	K00841	Protein families: metabolism	ko:K00841 patA; aminotransferase [EC:2.6.1.-]
KSF55_10945	chromosome	2425732	2426760	-	Molecular function category	GO:0052655	L-valine transaminase activity	E	Metabolism	Amino Acid metabolism and transport	Branched-chain amino acid aminotransferase	K00826	Protein families: metabolism	ko:K00826 E2.6.1.42, ilvE; branched-chain amino acid aminotransferase [EC:2.6.1.42]
KSF55_02460	chromosome	574409	575566	+	Molecular function category	GO:0003992	N2-acetyl-L-ornithine:2-oxoglutarate 5-aminotransferase activity	E	Metabolism	Amino Acid metabolism and transport	acetylornithine	K00821	Protein families: metabolism	ko:K00821 argD; acetylornithine/N-succinyldiaminopimelate aminotransferase [EC:2.6.1.11 2.6.1.17]
KSF55_08105	chromosome	1813226	1814431	+	Molecular function category	GO:0008483	transaminase activity	E	Metabolism	Amino Acid metabolism and transport	Aminotransferase	K00812	Protein families: metabolism	ko:K00812 aspB; aspartate aminotransferase [EC:2.6.1.1]
KSF55_09270	chromosome	2076167	2077471	-	Molecular function category	GO:0003866	3-phosphoshikimate 1-carboxyvinyltransferase activity	E	Metabolism	Amino Acid metabolism and transport	Catalyzes the transfer of the enolpyruvyl moiety of phosphoenolpyruvate (PEP) to the 5-hydroxyl of shikimate-3- phosphate (S3P) to produce enolpyruvyl shikimate-3-phosphate and inorganic phosphate	K00800	Protein families: metabolism	ko:K00800 aroA; 3-phosphoshikimate 1-carboxyvinyltransferase [EC:2.5.1.19]
KSF55_11470	chromosome	2520847	2521716	-	Molecular function category	GO:0008899	homoserine O-succinyltransferase activity	E	Metabolism	Amino Acid metabolism and transport	Transfers an acetyl group from acetyl-CoA to	K00651	Protein families: metabolism	ko:K00651 metA; homoserine O-succinyltransferase/O-acetyltransferase [EC:2.3.1.46 2.3.1.31]
KSF55_01220	chromosome	284314	284847	-	Molecular function category	GO:0009001	serine O-acetyltransferase activity	E	Metabolism	Amino Acid metabolism and transport	Bacterial transferase hexapeptide (six repeats)	K00640	Protein families: metabolism	ko:K00640 cysE; serine O-acetyltransferase [EC:2.3.1.30]
KSF55_02450	chromosome	572439	573647	+	Molecular function category	GO:0004358	glutamate N-acetyltransferase activity	E	Metabolism	Amino Acid metabolism and transport	Catalyzes two activities which are involved in the cyclic version of arginine biosynthesis the synthesis of N- acetylglutamate from glutamate and acetyl-CoA as the acetyl donor, and of ornithine by transacetylation between N(2)-acetylornithine and glutamate	K00620	Protein families: metabolism	ko:K00620 argJ; glutamate N-acetyltransferase / amino-acid N-acetyltransferase [EC:2.3.1.35 2.3.1.1]
KSF55_02465	chromosome	575571	576593	+	Molecular function category	GO:0004585	ornithine carbamoyltransferase activity	E	Metabolism	Amino Acid metabolism and transport	Reversibly catalyzes the transfer of the carbamoyl group from carbamoyl phosphate (CP) to the N(epsilon) atom of ornithine (ORN) to produce L-citrulline	K00611	Protein families: metabolism	ko:K00611 OTC, argF, argI; ornithine carbamoyltransferase [EC:2.1.3.3]
KSF55_10895	chromosome	2414126	2415364	-	Molecular function category	GO:0004372	glycine hydroxymethyltransferase activity	E	Metabolism	Amino Acid metabolism and transport	Catalyzes the reversible interconversion of serine and glycine with tetrahydrofolate (THF) serving as the one-carbon carrier. This reaction serves as the major source of one-carbon groups required for the biosynthesis of purines, thymidylate, methionine, and other important biomolecules. Also exhibits THF- independent aldolase activity toward beta-hydroxyamino acids, producing glycine and aldehyd…	K00600	Protein families: metabolism	ko:K00600 glyA, SHMT; glycine hydroxymethyltransferase [EC:2.1.2.1]
KSF55_06500	chromosome	1449628	1451934	-	Molecular function category	GO:0042085	5-methyltetrahydropteroyltri-L-glutamate-dependent methyltransferase activity	E	Metabolism	Amino Acid metabolism and transport	Catalyzes the transfer of a methyl group from 5- methyltetrahydrofolate to homocysteine resulting in methionine formation	K00549	Protein families: metabolism	ko:K00549 metE; 5-methyltetrahydropteroyltriglutamate--homocysteine methyltransferase [EC:2.1.1.14]
KSF55_14665	chromosome	3244133	3245257	+	Molecular function category	GO:0042085	5-methyltetrahydropteroyltri-L-glutamate-dependent methyltransferase activity	E	Metabolism	Amino Acid metabolism and transport	methionine synthase, vitamin-B12 independent	K00549	Protein families: metabolism	ko:K00549 metE; 5-methyltetrahydropteroyltriglutamate--homocysteine methyltransferase [EC:2.1.1.14]
KSF55_02640	chromosome	617343	618131	+	Molecular function category	GO:0004735	pyrroline-5-carboxylate reductase activity	E	Metabolism	Amino Acid metabolism and transport	Catalyzes the reduction of 1-pyrroline-5-carboxylate (PCA) to L-proline	K00286	Protein families: metabolism	ko:K00286 proC; pyrroline-5-carboxylate reductase [EC:1.5.1.2]
KSF55_08245	chromosome	1843727	1844833	+	Molecular function category	GO:0016491	oxidoreductase activity	E	Metabolism	Amino Acid metabolism and transport	FAD dependent oxidoreductase	K00285	Protein families: metabolism	ko:K00285 dadA; D-amino-acid dehydrogenase [EC:1.4.5.1]
KSF55_05630	chromosome	1238515	1239870	-	Molecular function category	GO:0004353	glutamate dehydrogenase [NAD(P)+] activity	E	Metabolism	Amino Acid metabolism and transport	Belongs to the Glu Leu Phe Val dehydrogenases family	K00262	Protein families: metabolism	ko:K00262 E1.4.1.4, gdhA; glutamate dehydrogenase (NADP+) [EC:1.4.1.4]
KSF55_08655	chromosome	1933639	1934424	-	Molecular function category	GO:0008839	4-hydroxy-tetrahydrodipicolinate reductase	E	Metabolism	Amino Acid metabolism and transport	Catalyzes the conversion of 4-hydroxy- tetrahydrodipicolinate (HTPA) to tetrahydrodipicolinate	K00215	Protein families: metabolism	ko:K00215 dapB; 4-hydroxy-tetrahydrodipicolinate reductase [EC:1.17.1.8]
KSF55_04260	chromosome	937587	939347	+	Molecular function category	GO:0030976	thiamine pyrophosphate binding	E	Metabolism	Amino Acid metabolism and transport	Belongs to the TPP enzyme family	K00158	Protein families: metabolism	ko:K00158 E1.2.3.3, poxL; pyruvate oxidase [EC:1.2.3.3]
KSF55_11960	chromosome	2624379	2626136	-	Molecular function category	GO:0047112	pyruvate oxidase activity	E	Metabolism	Amino Acid metabolism and transport	Belongs to the TPP enzyme family	K00158	Protein families: metabolism	ko:K00158 E1.2.3.3, poxL; pyruvate oxidase [EC:1.2.3.3]
KSF55_00075	chromosome	17531	18769	+	Molecular function category	GO:0004350	glutamate-5-semialdehyde dehydrogenase activity	E	Metabolism	Amino Acid metabolism and transport	Catalyzes the NADPH-dependent reduction of L-glutamate 5-phosphate into L-glutamate 5-semialdehyde and phosphate. The product spontaneously undergoes cyclization to form 1-pyrroline-5- carboxylate	K00147	Protein families: metabolism	ko:K00147 proA; glutamate-5-semialdehyde dehydrogenase [EC:1.2.1.41]
KSF55_02445	chromosome	571292	572317	+	Molecular function category	GO:0003942	N-acetyl-gamma-glutamyl-phosphate reductase activity	E	Metabolism	Amino Acid metabolism and transport	Catalyzes the NADPH-dependent reduction of N-acetyl-5- glutamyl phosphate to yield N-acetyl-L-glutamate 5-semialdehyde	K00145	Protein families: metabolism	ko:K00145 argC; N-acetyl-gamma-glutamyl-phosphate reductase [EC:1.2.1.38]
KSF55_11700	chromosome	2567617	2568678	-	Molecular function category	GO:0004073	aspartate-semialdehyde dehydrogenase activity	E	Metabolism	Amino Acid metabolism and transport	Catalyzes the NADPH-dependent formation of L-aspartate- semialdehyde (L-ASA) by the reductive dephosphorylation of L- aspartyl-4-phosphate	K00133	Protein families: metabolism	ko:K00133 asd; aspartate-semialdehyde dehydrogenase [EC:1.2.1.11]
KSF55_05225	chromosome	1138928	1139821	+	Molecular function category	GO:0004764	shikimate 3-dehydrogenase (NADP+) activity	E	Metabolism	Amino Acid metabolism and transport	Involved in the biosynthesis of the chorismate, which leads to the biosynthesis of aromatic amino acids. Catalyzes the reversible NADPH linked reduction of 3-dehydroshikimate (DHSA) to yield shikimate (SA)	K00014	Protein families: metabolism	ko:K00014 aroE; shikimate dehydrogenase [EC:1.1.1.25]
KSF55_02690	chromosome	631228	632514	+	Molecular function category	GO:0004412	homoserine dehydrogenase activity	E	Metabolism	Amino Acid metabolism and transport	homoserine dehydrogenase	K00003	Protein families: metabolism	ko:K00003 hom; homoserine dehydrogenase [EC:1.1.1.3]
KSF55_11460	chromosome	2518243	2519523	-	Molecular function category	GO:0004412	homoserine dehydrogenase activity	E	Metabolism	Amino Acid metabolism and transport	Homoserine dehydrogenase	K00003	Protein families: metabolism	ko:K00003 hom; homoserine dehydrogenase [EC:1.1.1.3]
KSF55_07745	chromosome	1740369	1741412	+	Molecular function category	GO:0008270	zinc ion binding	E	Metabolism	Amino Acid metabolism and transport	alcohol dehydrogenase	K00001	Protein families: metabolism	ko:K00001 E1.1.1.1, adh; alcohol dehydrogenase [EC:1.1.1.1]
KSF55_08475	chromosome	1893272	1894311	+				E	Metabolism	Amino Acid metabolism and transport	alcohol dehydrogenase	K00001	Protein families: metabolism	ko:K00001 E1.1.1.1, adh; alcohol dehydrogenase [EC:1.1.1.1]
KSF55_07510	chromosome	1682033	1683235	+	Biological process category	GO:0031460	glycine betaine transport	E	Metabolism	Amino Acid metabolism and transport	ABC transporter, ATP-binding protein	K05847	Protein families: metabolism	ko:K05847 opuA; osmoprotectant transport system ATP-binding protein [EC:7.6.2.9]
KSF55_09900	chromosome	2217275	2218426	-	Biological process category	GO:0044571	[2Fe-2S] cluster assembly	E	Metabolism	Amino Acid metabolism and transport	Aminotransferase class V	K04487	Protein families: metabolism	ko:K04487 iscS, NFS1; cysteine desulfurase [EC:2.8.1.7]
KSF55_01225	chromosome	284852	285997	-	Biological process category	GO:0019346	transsulfuration	E	Metabolism	Amino Acid metabolism and transport	cystathionine	K01760	Protein families: metabolism	ko:K01760 metC; cysteine-S-conjugate beta-lyase [EC:4.4.1.13]
KSF55_12830	chromosome	2823510	2824910	-	Biological process category	GO:0006099	tricarboxylic acid cycle	E	Metabolism	Amino Acid metabolism and transport	Fumarase C C-terminus	K01744	Protein families: metabolism	ko:K01744 aspA; aspartate ammonia-lyase [EC:4.3.1.1]
KSF55_11465	chromosome	2519558	2520844	-	Biological process category	GO:0019346	transsulfuration	E	Metabolism	Amino Acid metabolism and transport	Catalyzes the formation of L-methionine and acetate from O-acetyl-L-homoserine and methanethiol	K01740	Protein families: metabolism	ko:K01740 metY; O-acetylhomoserine (thiol)-lyase [EC:2.5.1.49]
KSF55_11980	chromosome	2628230	2629351	-	Biological process category	GO:0019346	transsulfuration	E	Metabolism	Amino Acid metabolism and transport	Cys/Met metabolism PLP-dependent enzyme	K01739	Protein families: metabolism	ko:K01739 metB; cystathionine gamma-synthase [EC:2.5.1.48]
KSF55_01230	chromosome	286009	286920	-	Biological process category	GO:0006535	cysteine biosynthetic process from serine	E	Metabolism	Amino Acid metabolism and transport	Belongs to the cysteine synthase cystathionine beta- synthase family	K01738	Protein families: metabolism	ko:K01738 cysK; cysteine synthase [EC:2.5.1.47]
KSF55_04875	chromosome	1077117	1078799	+	Biological process category	GO:0034077	butanediol metabolic process	E	Metabolism	Amino Acid metabolism and transport	Belongs to the TPP enzyme family	K01652	Protein families: metabolism	ko:K01652 E2.2.1.6L, ilvB, ilvG, ilvI; acetolactate synthase I/II/III large subunit [EC:2.2.1.6]
KSF55_01235	chromosome	288326	289117	-	Biological process category	GO:0070084	protein initiator methionine removal	E	Metabolism	Amino Acid metabolism and transport	Methionine Aminopeptidase	K01265	Protein families: metabolism	ko:K01265 map; methionyl aminopeptidase [EC:3.4.11.18]
KSF55_15400	chromosome	3398004	3398600	-	Molecular function category	GO:0016779	nucleotidyltransferase activity	D	Cellular processes and signaling	Cell cycle control and mitosis	Fic/DOC family	K04095	Protein families: metabolism	ko:K04095 fic; cell filamentation protein
KSF55_11820	chromosome	2594352	2595347	-	Molecular function category	GO:0004324	ferredoxin-NADP+ reductase activity	C	Metabolism	Energy production and conversion	Ferredoxin--NADP reductase	K21567	Protein families: metabolism	ko:K21567 fnr; ferredoxin/flavodoxin---NADP+ reductase [EC:1.18.1.2 1.19.1.1]
KSF55_04170	chromosome	914513	915265	+	Molecular function category	GO:0016491	oxidoreductase activity	C	Metabolism	Energy production and conversion	nitroreductase	K19285	Protein families: metabolism	ko:K19285 nfrA1; FMN reductase (NADPH) [EC:1.5.1.38]
KSF55_00575	chromosome	131965	133794	+	Molecular function category	GO:0010181	FMN binding	C	Metabolism	Energy production and conversion	FMN_bind	K17363	Protein families: metabolism	ko:K17363 urdA; urocanate reductase [EC:1.3.99.33]
KSF55_06665	chromosome	1492812	1495250	+	Molecular function category	GO:0010181	FMN binding	C	Metabolism	Energy production and conversion	FAD binding domain	K17363	Protein families: metabolism	ko:K17363 urdA; urocanate reductase [EC:1.3.99.33]
KSF55_08510	chromosome	1899584	1900513	-	Molecular function category	GO:0004427	inorganic diphosphatase activity	C	Metabolism	Energy production and conversion	inorganic pyrophosphatase	K15986	Protein families: metabolism	ko:K15986 ppaC; manganese-dependent inorganic pyrophosphatase [EC:3.6.1.1]
KSF55_00710	chromosome	163952	164824	+	Molecular function category	GO:0047834	D-threo-aldose 1-dehydrogenase activity	C	Metabolism	Energy production and conversion	Aldo keto reductase	K05275	Protein families: metabolism	ko:K05275 E1.1.1.65; pyridoxine 4-dehydrogenase [EC:1.1.1.65]
KSF55_01620	chromosome	381465	382835	-	Molecular function category	GO:0016620	oxidoreductase activity, acting on the aldehyde or oxo group of donors, NAD or NADP as acceptor	C	Metabolism	Energy production and conversion	Aldehyde dehydrogenase family	K04072	Protein families: metabolism	ko:K04072 adhE; acetaldehyde dehydrogenase / alcohol dehydrogenase [EC:1.2.1.10 1.1.1.1]
KSF55_16350	chromosome	3628151	3630754	-	Molecular function category	GO:0008774	acetaldehyde dehydrogenase (acetylating) activity	C	Metabolism	Energy production and conversion	belongs to the iron- containing alcohol dehydrogenase family	K04072	Protein families: metabolism	ko:K04072 adhE; acetaldehyde dehydrogenase / alcohol dehydrogenase [EC:1.2.1.10 1.1.1.1]
KSF55_14825	chromosome	3274766	3275587	+	Molecular function category	GO:0043365	[formate-C-acetyltransferase]-activating enzyme activity	C	Metabolism	Energy production and conversion	Activation of pyruvate formate-lyase under anaerobic conditions by generation of an organic free radical, using S- adenosylmethionine and reduced flavodoxin as cosubstrates to produce 5'-deoxy-adenosine	K04069	Protein families: metabolism	ko:K04069 pflA, pflC, pflE; pyruvate formate lyase activating enzyme [EC:1.97.1.4]
KSF55_16000	chromosome	3542722	3544188	+	Molecular function category	GO:0004096	catalase activity	C	Metabolism	Energy production and conversion	Belongs to the catalase family	K03781	Protein families: metabolism	ko:K03781 katE, CAT, catB, srpA; catalase [EC:1.11.1.6]
KSF55_04355	chromosome	958319	959311	+	Molecular function category	GO:0051287	NAD binding	C	Metabolism	Energy production and conversion	Belongs to the D-isomer specific 2-hydroxyacid dehydrogenase family	K03778	Protein families: metabolism	ko:K03778 ldhA; D-lactate dehydrogenase [EC:1.1.1.28]
KSF55_09370	chromosome	2102598	2103596	-	Molecular function category	GO:0051287	NAD binding	C	Metabolism	Energy production and conversion	Belongs to the D-isomer specific 2-hydroxyacid dehydrogenase family	K03778	Protein families: metabolism	ko:K03778 ldhA; D-lactate dehydrogenase [EC:1.1.1.28]
KSF55_10850	chromosome	2404851	2406254	-	Molecular function category	GO:0046961	proton-transporting ATPase activity, rotational mechanism	C	Metabolism	Energy production and conversion	Produces ATP from ADP in the presence of a proton gradient across the membrane. The catalytic sites are hosted primarily by the beta subunits	K02112	Protein families: metabolism	ko:K02112 ATPF1B, atpD; F-type H+/Na+-transporting ATPase subunit beta [EC:7.1.2.2 7.2.2.1]
KSF55_10860	chromosome	2407253	2408773	-	Molecular function category	GO:0046961	proton-transporting ATPase activity, rotational mechanism	C	Metabolism	Energy production and conversion	Produces ATP from ADP in the presence of a proton gradient across the membrane. The alpha chain is a regulatory subunit	K02111	Protein families: metabolism	ko:K02111 ATPF1A, atpA; F-type H+/Na+-transporting ATPase subunit alpha [EC:7.1.2.2 7.2.2.1]
KSF55_09735	chromosome	2173923	2177354	-	Molecular function category	GO:0009374	biotin binding	C	Metabolism	Energy production and conversion	Catalyzes a 2-step reaction, involving the ATP-dependent carboxylation of the covalently attached biotin in the first step and the transfer of the carboxyl group to pyruvate in the second	K01958	Protein families: metabolism	ko:K01958 PC, pyc; pyruvate carboxylase [EC:6.4.1.1]
KSF55_08070	chromosome	1804990	1806024	-	Molecular function category	GO:0004452	isopentenyl-diphosphate delta-isomerase activity	C	Metabolism	Energy production and conversion	Involved in the biosynthesis of isoprenoids. Catalyzes the 1,3-allylic rearrangement of the homoallylic substrate isopentenyl (IPP) to its allylic isomer, dimethylallyl diphosphate (DMAPP)	K01823	Protein families: metabolism	ko:K01823 idi, IDI; isopentenyl-diphosphate Delta-isomerase [EC:5.3.3.2]
KSF55_05345	chromosome	1167229	1168611	+	Molecular function category	GO:0004333	fumarate hydratase activity	C	Metabolism	Energy production and conversion	Involved in the TCA cycle. Catalyzes the stereospecific interconversion of fumarate to L-malate	K01679	Protein families: metabolism	ko:K01679 E4.2.1.2B, fumC, FH; fumarate hydratase, class II [EC:4.2.1.2]
KSF55_07270	chromosome	1638224	1638496	-	Molecular function category	GO:0003998	acylphosphatase activity	C	Metabolism	Energy production and conversion	Belongs to the acylphosphatase family	K01512	Protein families: metabolism	ko:K01512 acyP; acylphosphatase [EC:3.6.1.7]
KSF55_06350	chromosome	1409137	1409823	+	Molecular function category	GO:0008081	phosphoric diester hydrolase activity	C	Metabolism	Energy production and conversion	glycerophosphoryl diester phosphodiesterase	K01126	Protein families: metabolism	ko:K01126 E3.1.4.46, glpQ, ugpQ; glycerophosphoryl diester phosphodiesterase [EC:3.1.4.46]
KSF55_07380	chromosome	1661347	1662081	+	Molecular function category	GO:0008081	phosphoric diester hydrolase activity	C	Metabolism	Energy production and conversion	phosphodiesterase	K01126	Protein families: metabolism	ko:K01126 E3.1.4.46, glpQ, ugpQ; glycerophosphoryl diester phosphodiesterase [EC:3.1.4.46]
KSF55_10770	chromosome	2387529	2389103	-	Molecular function category	GO:0008081	phosphoric diester hydrolase activity	C	Metabolism	Energy production and conversion	Glycerophosphoryl diester phosphodiesterase family	K01126	Protein families: metabolism	ko:K01126 E3.1.4.46, glpQ, ugpQ; glycerophosphoryl diester phosphodiesterase [EC:3.1.4.46]
KSF55_11815	chromosome	2591447	2593240	+	Molecular function category	GO:0008081	phosphoric diester hydrolase activity	C	Metabolism	Energy production and conversion	phosphodiesterase	K01126	Protein families: metabolism	ko:K01126 E3.1.4.46, glpQ, ugpQ; glycerophosphoryl diester phosphodiesterase [EC:3.1.4.46]
KSF55_14820	chromosome	3272471	3274729	+	Molecular function category	GO:0008861	formate C-acetyltransferase activity	C	Metabolism	Energy production and conversion	Pyruvate formate lyase-like	K00656	Protein families: metabolism	ko:K00656 E2.3.1.54, pflD; formate C-acetyltransferase [EC:2.3.1.54]
KSF55_09795	chromosome	2191781	2193100	-	Molecular function category	GO:0016746	acyltransferase activity	C	Metabolism	Energy production and conversion	Dihydrolipoamide acetyltransferase component of pyruvate dehydrogenase complex	K00627	Protein families: metabolism	ko:K00627 DLAT, aceF, pdhC; pyruvate dehydrogenase E2 component (dihydrolipoamide acetyltransferase) [EC:2.3.1.12]
KSF55_04075	chromosome	891949	892926	+	Molecular function category	GO:0016407	acetyltransferase activity	C	Metabolism	Energy production and conversion	phosphate acetyltransferase	K00625	Protein families: metabolism	ko:K00625 E2.3.1.8, pta; phosphate acetyltransferase [EC:2.3.1.8]
KSF55_03860	chromosome	836144	837082	+	Molecular function category	GO:0004791	thioredoxin-disulfide reductase activity	C	Metabolism	Energy production and conversion	Belongs to the class-II pyridine nucleotide-disulfide oxidoreductase family	K00384	Protein families: metabolism	ko:K00384 trxB, TRR; thioredoxin reductase (NADPH) [EC:1.8.1.9]
KSF55_05975	chromosome	1312930	1314252	-	Molecular function category	GO:0050660	flavin adenine dinucleotide binding	C	Metabolism	Energy production and conversion	Glutathione reductase	K00383	Protein families: metabolism	ko:K00383 GSR, gor; glutathione reductase (NADPH) [EC:1.8.1.7]
KSF55_16680	pLPE-58K	27725	29065	+	Molecular function category	GO:0050660	flavin adenine dinucleotide binding	C	Metabolism	Energy production and conversion	Glutathione reductase	K00383	Protein families: metabolism	ko:K00383 GSR, gor; glutathione reductase (NADPH) [EC:1.8.1.7]
KSF55_09790	chromosome	2190361	2191773	-	Molecular function category	GO:0004148	dihydrolipoyl dehydrogenase activity	C	Metabolism	Energy production and conversion	Dehydrogenase	K00382	Protein families: metabolism	ko:K00382 DLD, lpd, pdhD; dihydrolipoamide dehydrogenase [EC:1.8.1.4]
KSF55_07030	chromosome	1579330	1580019	+	Molecular function category	GO:0008940	nitrate reductase activity	C	Metabolism	Energy production and conversion	Nitrate reductase	K00374	Protein families: metabolism	ko:K00374 narI, narV; nitrate reductase gamma subunit [EC:1.7.5.1 1.7.99.-]
KSF55_05350	chromosome	1168814	1170202	+	Molecular function category	GO:0010181	FMN binding	C	Metabolism	Energy production and conversion	FAD binding domain	K00244	Protein families: metabolism	ko:K00244 frdA; fumarate reductase flavoprotein subunit [EC:1.3.5.4]
KSF55_15555	chromosome	3440211	3442502	-	Molecular function category	GO:0010181	FMN binding	C	Metabolism	Energy production and conversion	FAD binding domain	K00244	Protein families: metabolism	ko:K00244 frdA; fumarate reductase flavoprotein subunit [EC:1.3.5.4]
KSF55_09800	chromosome	2193158	2194135	-	Molecular function category	GO:0004739	pyruvate dehydrogenase (acetyl-transferring) activity	C	Metabolism	Energy production and conversion	Transketolase, C-terminal domain protein	K00162	Protein families: metabolism	ko:K00162 PDHB, pdhB; pyruvate dehydrogenase E1 component beta subunit [EC:1.2.4.1]
KSF55_09805	chromosome	2194137	2195249	-	Molecular function category	GO:0004739	pyruvate dehydrogenase (acetyl-transferring) activity	C	Metabolism	Energy production and conversion	Dehydrogenase E1 component	K00161	Protein families: metabolism	ko:K00161 PDHA, pdhA; pyruvate dehydrogenase E1 component alpha subunit [EC:1.2.4.1]
KSF55_13785	chromosome	3043784	3045196	+	Molecular function category	GO:0004030	aldehyde dehydrogenase [NAD(P)+] activity	C	Metabolism	Energy production and conversion	Belongs to the aldehyde dehydrogenase family	K00135	Protein families: metabolism	ko:K00135 gabD; succinate-semialdehyde dehydrogenase / glutarate-semialdehyde dehydrogenase [EC:1.2.1.16 1.2.1.79 1.2.1.20]
KSF55_01840	chromosome	431000	432829	+	Molecular function category	GO:0004369	glycerol-3-phosphate oxidase activity	C	Metabolism	Energy production and conversion	C-terminal domain of alpha-glycerophosphate oxidase	K00105	Protein families: metabolism	ko:K00105 E1.1.3.21; alpha-glycerophosphate oxidase [EC:1.1.3.21]
KSF55_01430	chromosome	339933	341327	+	Molecular function category	GO:0071949	FAD binding	C	Metabolism	Energy production and conversion	FAD linked oxidases, C-terminal domain	K00104	Protein families: metabolism	ko:K00104 glcD; glycolate oxidase [EC:1.1.3.15]
KSF55_13645	chromosome	3008933	3010105	+	Molecular function category	GO:0016491	oxidoreductase activity	C	Metabolism	Energy production and conversion	Dehydrogenase	K00086	Protein families: metabolism	ko:K00086 dhaT; 1,3-propanediol dehydrogenase [EC:1.1.1.202]
KSF55_13650	chromosome	3010455	3011576	-	Molecular function category	GO:0008270	zinc ion binding	C	Metabolism	Energy production and conversion	Zn-dependent alcohol dehydrogenases, class III	K00055	Protein families: metabolism	ko:K00055 E1.1.1.90; aryl-alcohol dehydrogenase [EC:1.1.1.90]
KSF55_02105	chromosome	491219	492493	+	Molecular function category	GO:0004420	hydroxymethylglutaryl-CoA reductase (NADPH) activity	C	Metabolism	Energy production and conversion	Belongs to the HMG-CoA reductase family	K00054	Protein families: metabolism	ko:K00054 mvaA; hydroxymethylglutaryl-CoA reductase [EC:1.1.1.88]
KSF55_05315	chromosome	1160321	1161484	+	Molecular function category	GO:0004471	malate dehydrogenase (decarboxylating) (NAD+) activity	C	Metabolism	Energy production and conversion	Malic enzyme, NAD binding domain	K00027	Protein families: metabolism	ko:K00027 ME2, sfcA, maeA; malate dehydrogenase (oxaloacetate-decarboxylating) [EC:1.1.1.38]
KSF55_01750	chromosome	410748	411707	+	Molecular function category	GO:0016616	oxidoreductase activity, acting on the CH-OH group of donors, NAD or NADP as acceptor	C	Metabolism	Energy production and conversion	Belongs to the LDH MDH superfamily	K00016	Protein families: metabolism	ko:K00016 LDH, ldh; L-lactate dehydrogenase [EC:1.1.1.27]
KSF55_02495	chromosome	584799	585761	-	Molecular function category	GO:0004459	L-lactate dehydrogenase activity	C	Metabolism	Energy production and conversion	Belongs to the LDH MDH superfamily. LDH family	K00016	Protein families: metabolism	ko:K00016 LDH, ldh; L-lactate dehydrogenase [EC:1.1.1.27]
KSF55_05300	chromosome	1156745	1157674	+	Molecular function category	GO:0004459	L-lactate dehydrogenase activity	C	Metabolism	Energy production and conversion	Belongs to the LDH MDH superfamily. LDH family	K00016	Protein families: metabolism	ko:K00016 LDH, ldh; L-lactate dehydrogenase [EC:1.1.1.27]
KSF55_05950	chromosome	1306245	1307171	-	Molecular function category	GO:0004459	L-lactate dehydrogenase activity	C	Metabolism	Energy production and conversion	Belongs to the LDH MDH superfamily	K00016	Protein families: metabolism	ko:K00016 LDH, ldh; L-lactate dehydrogenase [EC:1.1.1.27]
KSF55_09785	chromosome	2188037	2188978	-	Molecular function category	GO:0016616	oxidoreductase activity, acting on the CH-OH group of donors, NAD or NADP as acceptor	C	Metabolism	Energy production and conversion	L-malate dehydrogenase activity	K00016	Protein families: metabolism	ko:K00016 LDH, ldh; L-lactate dehydrogenase [EC:1.1.1.27]
KSF55_10790	chromosome	2392575	2393504	-	Molecular function category	GO:0016616	oxidoreductase activity, acting on the CH-OH group of donors, NAD or NADP as acceptor	C	Metabolism	Energy production and conversion	Belongs to the LDH MDH superfamily	K00016	Protein families: metabolism	ko:K00016 LDH, ldh; L-lactate dehydrogenase [EC:1.1.1.27]
KSF55_03955	chromosome	861985	862956	-	Molecular function category	GO:0051287	NAD binding	C	Metabolism	Energy production and conversion	Belongs to the D-isomer specific 2-hydroxyacid dehydrogenase family	K00015	Protein families: metabolism	ko:K00015 gyaR, GOR1; glyoxylate reductase [EC:1.1.1.26]
KSF55_01160	chromosome	272713	273870	+	Molecular function category	GO:0008926	mannitol-1-phosphate 5-dehydrogenase activity	C	Metabolism	Energy production and conversion	mannitol-1-phosphate 5-dehydrogenase activity	K00009	Protein families: metabolism	ko:K00009 mtlD; mannitol-1-phosphate 5-dehydrogenase [EC:1.1.1.17]
KSF55_15875	chromosome	3515397	3516455	-	Molecular function category	GO:0008270	zinc ion binding	C	Metabolism	Energy production and conversion	Zinc-binding dehydrogenase	K00008	Protein families: metabolism	ko:K00008 SORD, gutB; L-iditol 2-dehydrogenase [EC:1.1.1.14]
KSF55_15880	chromosome	3516512	3517573	-	Molecular function category	GO:0008270	zinc ion binding	C	Metabolism	Energy production and conversion	Alcohol dehydrogenase GroES-like domain	K00008	Protein families: metabolism	ko:K00008 SORD, gutB; L-iditol 2-dehydrogenase [EC:1.1.1.14]
KSF55_00720	chromosome	165730	166866	-	Molecular function category	GO:0016614	oxidoreductase activity, acting on CH-OH group of donors	C	Metabolism	Energy production and conversion	dehydrogenase	K00005	Protein families: metabolism	ko:K00005 gldA; glycerol dehydrogenase [EC:1.1.1.6]
KSF55_00600	chromosome	137956	138981	-	Molecular function category	GO:0008270	zinc ion binding	C	Metabolism	Energy production and conversion	Belongs to the zinc-containing alcohol dehydrogenase family. Quinone oxidoreductase subfamily	K00001	Protein families: metabolism	ko:K00001 E1.1.1.1, adh; alcohol dehydrogenase [EC:1.1.1.1]
KSF55_10780	chromosome	2390390	2391418	-	Molecular function category	GO:0008270	zinc ion binding	C	Metabolism	Energy production and conversion	Belongs to the zinc-containing alcohol dehydrogenase family. Quinone oxidoreductase subfamily	K00001	Protein families: metabolism	ko:K00001 E1.1.1.1, adh; alcohol dehydrogenase [EC:1.1.1.1]
KSF55_12670	chromosome	2781144	2783597	-	Cellular component category	GO:0016021	integral component of membrane					K21471	Protein families: metabolism	ko:K21471 cwlO; peptidoglycan DL-endopeptidase CwlO [EC:3.4.-.-]
KSF55_10845	chromosome	2404411	2404839	-	Cellular component category	GO:0045261	proton-transporting ATP synthase complex, catalytic core F(1)	C	Metabolism	Energy production and conversion	Produces ATP from ADP in the presence of a proton gradient across the membrane	K02114	Protein families: metabolism	ko:K02114 ATPF1E, atpC; F-type H+-transporting ATPase subunit epsilon
KSF55_10865	chromosome	2408796	2409341	-	Cellular component category	GO:0045261	proton-transporting ATP synthase complex, catalytic core F(1)	C	Metabolism	Energy production and conversion	F(1)F(0) ATP synthase produces ATP from ADP in the presence of a proton or sodium gradient. F-type ATPases consist of two structural domains, F(1) containing the extramembraneous catalytic core and F(0) containing the membrane proton channel, linked together by a central stalk and a peripheral stalk. During catalysis, ATP synthesis in the catalytic domain of F(1) is coupled via a rotary mechanism…	K02113	Protein families: metabolism	ko:K02113 ATPF1D, atpH; F-type H+-transporting ATPase subunit delta
KSF55_10875	chromosome	2409900	2410112	-	Cellular component category	GO:0045263	proton-transporting ATP synthase complex, coupling factor F(o)	C	Metabolism	Energy production and conversion	F(1)F(0) ATP synthase produces ATP from ADP in the presence of a proton or sodium gradient. F-type ATPases consist of two structural domains, F(1) containing the extramembraneous catalytic core and F(0) containing the membrane proton channel, linked together by a central stalk and a peripheral stalk. During catalysis, ATP synthesis in the catalytic domain of F(1) is coupled via a rotary mechanism…	K02110	Protein families: metabolism	ko:K02110 ATPF0C, atpE; F-type H+-transporting ATPase subunit c
KSF55_10870	chromosome	2409331	2409846	-	Cellular component category	GO:0045263	proton-transporting ATP synthase complex, coupling factor F(o)	C	Metabolism	Energy production and conversion	Component of the F(0) channel, it forms part of the peripheral stalk, linking F(1) to F(0)	K02109	Protein families: metabolism	ko:K02109 ATPF0B, atpF; F-type H+-transporting ATPase subunit b
KSF55_10880	chromosome	2410150	2410863	-	Cellular component category	GO:0045263	proton-transporting ATP synthase complex, coupling factor F(o)	C	Metabolism	Energy production and conversion	it plays a direct role in the translocation of protons across the membrane	K02108	Protein families: metabolism	ko:K02108 ATPF0A, atpB; F-type H+-transporting ATPase subunit a
KSF55_05405	chromosome	1185588	1186583	+	Cellular component category	GO:0005886	plasma membrane	C	Metabolism	Energy production and conversion	Cytochrome d ubiquinol oxidase subunit II	K00426	Protein families: metabolism	ko:K00426 cydB; cytochrome bd ubiquinol oxidase subunit II [EC:7.1.1.7]
KSF55_15305	chromosome	3374340	3375692	-	Biological process category	GO:0045454	cell redox homeostasis	C	Metabolism	Energy production and conversion	NADH oxidase	K17869	Protein families: metabolism	ko:K17869 nox2; NADH oxidase (H2O-forming) [EC:1.6.3.4]
KSF55_11495	chromosome	2526416	2527771	+	Biological process category	GO:0045454	cell redox homeostasis	C	Metabolism	Energy production and conversion	NADH oxidase	K05910	Protein families: metabolism	ko:K05910 npr; NADH peroxidase [EC:1.11.1.1]
KSF55_01535	chromosome	366395	367597	+	Biological process category	GO:0006116	NADH oxidation	C	Metabolism	Energy production and conversion	NADH dehydrogenase	K03885	Protein families: metabolism	ko:K03885 ndh; NADH:ubiquinone reductase (H+-translocating) [EC:7.1.1.2]
KSF55_05140	chromosome	1120927	1122837	-	Biological process category	GO:0006116	NADH oxidation	C	Metabolism	Energy production and conversion	NADH dehydrogenase	K03885	Protein families: metabolism	ko:K03885 ndh; NADH:ubiquinone reductase (H+-translocating) [EC:7.1.1.2]
KSF55_10855	chromosome	2406279	2407223	-	Biological process category	GO:0042777	plasma membrane ATP synthesis coupled proton transport	C	Metabolism	Energy production and conversion	Produces ATP from ADP in the presence of a proton gradient across the membrane. The gamma chain is believed to be important in regulating ATPase activity and the flow of protons through the CF(0) complex	K02115	Protein families: metabolism	ko:K02115 ATPF1G, atpG; F-type H+-transporting ATPase subunit gamma
KSF55_05400	chromosome	1184156	1185595	+	Biological process category	GO:0019646	aerobic electron transport chain	C	Metabolism	Energy production and conversion	ubiquinol oxidase	K00425	Protein families: metabolism	ko:K00425 cydA; cytochrome bd ubiquinol oxidase subunit I [EC:7.1.1.7]
KSF55_01830	chromosome	426706	428037	+	Biological process category	GO:0045454	cell redox homeostasis	C	Metabolism	Energy production and conversion	Glutathione reductase	K00383	Protein families: metabolism	ko:K00383 GSR, gor; glutathione reductase (NADPH) [EC:1.8.1.7]
KSF55_14560	chromosome	3216181	3217515	+	Biological process category	GO:0045454	cell redox homeostasis	C	Metabolism	Energy production and conversion	Glutathione reductase	K00383	Protein families: metabolism	ko:K00383 GSR, gor; glutathione reductase (NADPH) [EC:1.8.1.7]
KSF55_06795	chromosome	1530642	1531379	+	Molecular function category	GO:0005524	ATP binding	V	Cellular processes and signaling	Defense Mechanisms	ABC transporter, ATP-binding protein	K25158	Protein families: signaling and cellular processes	ko:K25158 ecsA; ABC-2 type transport system ATP-binding protein
KSF55_00805	chromosome	185012	185929	+	Molecular function category	GO:0005524	ATP binding	V	Cellular processes and signaling	Defense Mechanisms	ABC transporter	K25150	Protein families: signaling and cellular processes	ko:K25150 narA; polyether ionophore transport system ATP-binding protein
KSF55_00435	chromosome	102130	103458	-	Molecular function category	GO:0042910	xenobiotic transmembrane transporter activity	V	Cellular processes and signaling	Defense Mechanisms	MATE efflux family protein	K18908	Protein families: signaling and cellular processes	ko:K18908 mepA; multidrug efflux pump
KSF55_13595	chromosome	2996114	2997895	-	Molecular function category	GO:0140359	ABC-type transporter activity	V	Cellular processes and signaling	Defense Mechanisms	ABC transporter	K18892	Protein families: signaling and cellular processes	ko:K18892 patB, rscB, lmrC, satB; ATP-binding cassette, subfamily B, multidrug efflux pump
KSF55_13600	chromosome	2997888	2999612	-	Molecular function category	GO:0140359	ABC-type transporter activity	V	Cellular processes and signaling	Defense Mechanisms	ABC transporter, ATP-binding protein	K18891	Protein families: signaling and cellular processes	ko:K18891 patA, rscA, lmrC, satA; ATP-binding cassette, subfamily B, multidrug efflux pump
KSF55_13085	chromosome	2873353	2875140	-	Molecular function category	GO:0140359	ABC-type transporter activity	V	Cellular processes and signaling	Defense Mechanisms	ABC transporter	K18890	Protein families: signaling and cellular processes	ko:K18890 mdlB, smdB; ATP-binding cassette, subfamily B, multidrug efflux pump
KSF55_10960	chromosome	2428354	2430240	-	Molecular function category	GO:0140359	ABC-type transporter activity	V	Cellular processes and signaling	Defense Mechanisms	ABC transporter	K18888	Protein families: signaling and cellular processes	ko:K18888 efrB, efrF; ATP-binding cassette, subfamily B, multidrug efflux pump
KSF55_11665	chromosome	2557520	2559301	-	Molecular function category	GO:0140359	ABC-type transporter activity	V	Cellular processes and signaling	Defense Mechanisms	ABC transporter	K18888	Protein families: signaling and cellular processes	ko:K18888 efrB, efrF; ATP-binding cassette, subfamily B, multidrug efflux pump
KSF55_10965	chromosome	2430240	2431970	-	Molecular function category	GO:0140359	ABC-type transporter activity	V	Cellular processes and signaling	Defense Mechanisms	ABC transporter, ATP-binding protein	K18887	Protein families: signaling and cellular processes	ko:K18887 efrA, efrE; ATP-binding cassette, subfamily B, multidrug efflux pump
KSF55_11670	chromosome	2559288	2561027	-	Molecular function category	GO:0140359	ABC-type transporter activity	V	Cellular processes and signaling	Defense Mechanisms	ABC transporter transmembrane region	K18887	Protein families: signaling and cellular processes	ko:K18887 efrA, efrE; ATP-binding cassette, subfamily B, multidrug efflux pump
KSF55_01610	chromosome	379418	380311	+	Molecular function category	GO:0005524	ATP binding	V	Cellular processes and signaling	Defense Mechanisms	ABC transporter	K16921	Protein families: signaling and cellular processes	ko:K16921 ytrB; acetoin utilization transport system ATP-binding protein
KSF55_09025	chromosome	2020709	2021602	-	Molecular function category	GO:0005524	ATP binding	V	Cellular processes and signaling	Defense Mechanisms	ABC transporter	K16921	Protein families: signaling and cellular processes	ko:K16921 ytrB; acetoin utilization transport system ATP-binding protein
KSF55_00995	chromosome	238037	239860	+	Molecular function category	GO:0005524	ATP binding	V	Cellular processes and signaling	Defense Mechanisms	ATPases associated with a variety of cellular activities	K06147	Protein families: signaling and cellular processes	ko:K06147 ABCB-BAC; ATP-binding cassette, subfamily B, bacterial
KSF55_01000	chromosome	239847	241706	+	Molecular function category	GO:0140359	ABC-type transporter activity	V	Cellular processes and signaling	Defense Mechanisms	ABC transporter	K06147	Protein families: signaling and cellular processes	ko:K06147 ABCB-BAC; ATP-binding cassette, subfamily B, bacterial
KSF55_13480	chromosome	2969755	2971758	-	Molecular function category	GO:0005524	ATP binding	V	Cellular processes and signaling	Defense Mechanisms	ABC transporter, ATP-binding protein	K02004	Protein families: signaling and cellular processes	ko:K02004 ABC.CD.P; putative ABC transport system permease protein
KSF55_12955	chromosome	2852840	2853541	-	Molecular function category	GO:0005524	ATP binding	V	Cellular processes and signaling	Defense Mechanisms	ABC transporter, ATP-binding protein	K02003	Protein families: signaling and cellular processes	ko:K02003 ABC.CD.A; putative ABC transport system ATP-binding protein
KSF55_15125	chromosome	3341186	3341887	-	Molecular function category	GO:0005524	ATP binding	V	Cellular processes and signaling	Defense Mechanisms	ABC transporter	K02003	Protein families: signaling and cellular processes	ko:K02003 ABC.CD.A; putative ABC transport system ATP-binding protein
KSF55_16490	pLPE-12K	7651	8331	-	Molecular function category	GO:0005524	ATP binding	V	Cellular processes and signaling	Defense Mechanisms	COG1136 ABC-type antimicrobial peptide transport system, ATPase component	K02003	Protein families: signaling and cellular processes	ko:K02003 ABC.CD.A; putative ABC transport system ATP-binding protein
KSF55_11910	chromosome	2616539	2617249	-	Molecular function category	GO:0005524	ATP binding	V	Cellular processes and signaling	Defense Mechanisms	ABC transporter	K01990	Protein families: signaling and cellular processes	ko:K01990 ABC-2.A; ABC-2 type transport system ATP-binding protein
KSF55_12415	chromosome	2730602	2731480	+	Molecular function category	GO:0005524	ATP binding	V	Cellular processes and signaling	Defense Mechanisms	ABC transporter, ATP-binding protein	K01990	Protein families: signaling and cellular processes	ko:K01990 ABC-2.A; ABC-2 type transport system ATP-binding protein
KSF55_16620	pLPE-58K	16517	17260	+	Molecular function category	GO:0005524	ATP binding	V	Cellular processes and signaling	Defense Mechanisms	AAA domain, putative AbiEii toxin, Type IV TA system	K01990	Protein families: signaling and cellular processes	ko:K01990 ABC-2.A; ABC-2 type transport system ATP-binding protein
KSF55_13090	chromosome	2875140	2876890	-				V	Cellular processes and signaling	Defense Mechanisms	ABC transporter	K18889	Protein families: signaling and cellular processes	ko:K18889 mdlA, smdA; ATP-binding cassette, subfamily B, multidrug efflux pump
KSF55_12950	chromosome	2850254	2852830	-	Cellular component category	GO:0005886	plasma membrane	V	Cellular processes and signaling	Defense Mechanisms	ABC transporter permease	K02004	Protein families: signaling and cellular processes	ko:K02004 ABC.CD.P; putative ABC transport system permease protein
KSF55_16495	pLPE-12K	8336	9388	-	Cellular component category	GO:0016021	integral component of membrane	V	Cellular processes and signaling	Defense Mechanisms	MacB-like periplasmic core domain	K02004	Protein families: signaling and cellular processes	ko:K02004 ABC.CD.P; putative ABC transport system permease protein
KSF55_16625	pLPE-58K	17238	18485	+	Cellular component category	GO:0043190	ATP-binding cassette (ABC) transporter complex	V	Cellular processes and signaling	Defense Mechanisms	ABC-type multidrug transport system, permease component	K01992	Protein families: signaling and cellular processes	ko:K01992 ABC-2.P; ABC-2 type transport system permease protein
KSF55_08705	chromosome	1945973	1946557	-	Molecular function category	GO:0032217	riboflavin transmembrane transporter activity	U	Cellular processes and signaling	Intracellular trafficking and secretion	Mediates riboflavin uptake, may also transport FMN and roseoflavin. Probably a riboflavin-binding protein that interacts with the energy-coupling factor (ECF) ABC-transporter complex. Unlike classic ABC transporters this ECF transporter provides the energy necessary to transport a number of different substrates. The substrates themselves are bound by transmembrane, not extracytoplasmic soluble pr…	K23675	Protein families: signaling and cellular processes	ko:K23675 fmnP, ribU; riboflavin transporter
KSF55_08895	chromosome	1993763	1995163	-	Molecular function category	GO:0022857	transmembrane transporter activity	U	Cellular processes and signaling	Intracellular trafficking and secretion	Major Facilitator Superfamily	K18926	Protein families: signaling and cellular processes	ko:K18926 lmrB; MFS transporter, DHA2 family, lincomycin resistance protein
KSF55_15025	chromosome	3318767	3320200	+	Molecular function category	GO:0022857	transmembrane transporter activity	U	Cellular processes and signaling	Intracellular trafficking and secretion	Belongs to the major facilitator superfamily	K18926	Protein families: signaling and cellular processes	ko:K18926 lmrB; MFS transporter, DHA2 family, lincomycin resistance protein
[truncated: 1,601 more rows]

## Sheet: Table S3
Table S2: List of DEGs between pairwise carbon source comparisons.
[truncated: 416 more rows]

[truncated: 1 more sheets: Table S4]
